# Supplementary material for: Paternal microbiome perturbations impact offspring fitness
Source: Nature. 2024 May 1;629(8012):652–9. doi: 10.1038/s41586-024-07336-w (PMC11096121; doi:10.1038/s41586-024-07336-w)
Supplement: Supplementary file 3 — Source Data Fig. 1 [file 41586_2024_7336_MOESM3_ESM.xlsx]

## Sheet: 6wk_CON-nABX Fig.1C,E,F
CTR=Control; TRT=nABX treament; P=Postnatal day; F=Female; M=Male; N.D= No Data
Mice code	Litter size	Sex	P3	P6	P9	P12	P15	P18	P21	P28	P35	P42	P56
CTR085_1	6	M	1.7	2.9	4.5	5.8	7.5	7.5	7.6	14.2	19.1	20.9	24.7
CTR085_2		M	1.8	2.8	4.3	5.6	7.3	7.6	7.3	14.3	18.7	21.9	23.8
CTR085_3		M	Died P3
CTR085_4		F	1.7	2.7	4.4	6	7.7	7.6	7.4	13.4	16.6	17.9	19.1
CTR085_5		F	2	3.1	4.9	5.7	7.2	8.2	8	13.2	17.2	18.9	19.6
CTR085_6		F	Died P3
CTR087_1	5	M	2.2	3.7	5.7	7.4	8.5	9.4	9.4	17.3	22.2	23.2	26.2
CTR087_2		F	2	3.6	5.5	6.1	8.7	7.7	7.5	12.3	17.1	19.4	20.2
CTR087_3		F	2	3.4	5.4	6.8	7.9	8.6	7.8	12.5	16.8	19	20.8
CTR087_4		F	1.9	3.2	5	6.5	8	8.4	8.4	11.8	17.1	19.2	19.6
CTR087_5		F	2	3.3	5.3	6.6	7.4	9	7.8	12	17.2	18.3	20
CTR089_1	8	M	2.1	3.1	4.8	6.5	7	8	7.3	14.6	20.4	22.8	24
CTR089_2		M	2.1	3.2	5	5.8	7.5	7.8	7.3	14.8	20.1	22.5	25
CTR089_3		M	Died P3
CTR089_4		M	Died P3
CTR089_5		F	2.1	2.7	4.8	6.1	7.2	7.7	7.2	10.2	13.8	16.8	19.8
CTR089_6		F	2.1	3.1	4.6	5.8	6.3	6.5	6.2	10.9	16.2	17.2	18.4
CTR089_7		F	1.7	3.1	3.9	4.7	7.1	6.9	7.3	11.5	14.8	18	18
CTR089_8		F	1.8	2.9	3.8	5	6	7.8	6.2	9	14.9	17.8	18.3
CTR056_1	8	M	2.1	3.6	5	5.8	6.8	6.3	7.2	13.4	16.4	19	25.5
CTR056_2		M	2.1	3.8	4.8	6.3	6.5	6.5	6.4	13.3	18.7	20.8	24.8
CTR056_3		M	2.1	3.6	4.7	6	7.3	7.3	6.8	11.5	18.7	20.8	24.3
CTR056_4		M	2.1	3.4	4.6	6	6.8	6.8	6.9	12.6	18.9	20.6	24.6
CTR056_5		M	2	3.2	4.6	5.9	6.6	6.6	6.9	12.2	17.4	21.8	25.3
CTR056_6		F	2	3.3	4.7	6	6.8	6.8	6.4	12.5	15.8	16.7	17.5
CTR056_7		F	2.1	3.5	4.5	6	6.4	6.4	6.5	11.5	15.2	16.8	20
CTR056_8		F	2.1	3.5	4.7	5.7	6.4	6.4	6.9	11.2	15.6	16.8	18
CTR058_1	4	M	2.1	3.8	5.7	6.9	9	8.6	10.1	16.1	20.4	26.5	27.5
CTR058_2		M	2.1	3.7	5.1	7.4	8.1	8.1	9.7	15.2	20.1	23.7	26.5
CTR058_3		M	2.2	3.4	5.5	7.8	9	9.1	9.5	16	19.2	26.1	25.4
CTR058_4		M	2.4	3.6	5.4	7.7	8.7	8.8	10.2	14.2	20.2	25.4	26.8
CTR076_1	8	M	2.2	2.9	5	5.5	6.7	7.4	7.2	8.2	12.1	20.3	22.4
CTR076_2		M	2.1	2.8	4.1	5.8	7.1	6.9	7.6	13.1	17.6	20.5	23.3
CTR076_3		M	2.1	3	4.5	6.2	6.1	6.8	7.8	12.1	18.4	20	24
CTR076_4		M	2.1	3	4.5	6.1	6.2	7	6.5	13.1	18.2	20.6	24.6
CTR076_5		M	1.8	2.9	4.9	6.2	5.6	7.4	7.8	12.3	17.8	17.4	22.9
CTR076_6		F	2.3	3.6	4.5	6	7	5.7	8	12.6	13.4	17.3	18.9
CTR076_7		F	2.1	3	3.5	4.9	6.8	7.1	6.1	8.5	16.9	18	17.9
CTR076_8		F	2.2	3.1	4.7	6.1	7	7.3	7.5	Died P28
CTR079_1	5	M	3.5	4.8	5.9	6.8	7.9	9.1	9.6	16.2	21.2	23.2	25.8
CTR079_2		F	3	4.7	5.5	6.3	8.4	9.2	8.5	13.3	16.2	18	19.7
CTR079_3		F	2.7	4.7	5.9	7.1	7.8	8.5	9.2	13.2	15.8	19.5	19.5
CTR079_4		F	3.2	4.3	5.8	6.7	8	9	9.2	13.1	17	19.3	20.4
CTR079_5		F	3.4	5.2	5.5	7	8	8.7	9.2	13.7	17	18.5	20.4
CTR055-1st_1	8	M	2.4	3.6	4.8	6.1	N.D	6.7	8.1	13.2	18.5	19.4	24.5
CTR055-1st_2		M	1.8	3.7	5.2	6.7	N.D	7.4	8	11.8	16.7	21.3	22
CTR055-1st_3		M	2.3	3.6	4.2	6.1	N.D	6.7	7.5	Sacrificed
CTR055-1st_4		M	2.1	3.2	5.8	6.4	N.D	7	7.5	Sacrificed
CTR055-1st_5		F	1.8	2.8	5.5	5.8	N.D	5.8	7	10.2	15.2	15.7	17.4
CTR055-1st_6		F	2.2	2.9	4.3	6.1	N.D	6.4	6.8	11.2	14.9	18	19.5
CTR055-1st_7		F	2.5	2.9	4.6	5.4	N.D	6.4	6.8	Sacrificed
CTR055-1st_8		F	2.3	3.4	5.1	5.8	N.D	6.2	6.3	Sacrificed
CTR055-2nd_1	6	M	1.8	3.6	5.4	6.8	7.9	8.6	9.3	13.6	19.2	19.2	24.7
CTR055-2nd_2		M
CTR055-2nd_3		F	1.7	3	5.6	6.1	7.3	8.1	8.8	12.8	17.1	17.1	20.4
CTR055-2nd_4		F	1.9	3.6	5.7	6.7	7.7	7.2	8.9	12.7	15.8	15.8	19.8
CTR055-2nd_5		F	1.8	3.6	4.5	7.2	8.1	8.6	7.2	9.2	17.1	11.7	17
CTR055-2nd_6		F
CTR108_1	8	M	1.9	2.5	3.2	5.7	6.4	6.9	7.4	10.3	18.8	18.8	23.4
CTR108_2		M	1.8	2.5	4.3	5.5	6.2	6	7.2	9.3	20	21.5	21.5
CTR108_3		M	1.9	3	4.4	4.6	5.4	7.3	7.3	12.4	14.8	21.7	24.8
CTR108_4		M	1.8	2.9	3.8	4	5.4	6.8	6	13.4	16.8	18.6	24.5
CTR108_5		M	1.6	2.6	3	5.2	4.6	5.7	6.2	9.4	18.8	20.5	22.4
CTR108_6		M	1.8	2.7	4.5	3.6	6.9	5.2	5.6	12.8	15	20.8	24
CTR108_7		F	2	2.8	4.8	6	6.7	6.6	7	13.3	17.6	17.8	20.1
CTR108_8		F	1.8	3	4.4	5.4	6.3	7.2	7.7	12.8	17.8	18.3	20.2
CTR086_1	6	M	2.5	3.2	5.4	6.5	7.5	8.5	9.4	10.7	19.8	22.9	27.8
CTR086_2		M	2.5	3.3	4.8	7.1	8.3	9.2	8.9	11.6	20.8	23	24.8
CTR086_3		M	2.6	3.4	5.3	7	8.4	8.9	9.2	11	20.8	22.5	26
CTR086_4		F	2.7	3.3	4.9	7	7.8	8.5	8.9	9.6	16.9	19.2	19.8
CTR086_5		F	2.5	3.3	5.5	6.6	8	9	8.4	10.6	17.4	19.4	21.8
CTR086_6		F	2.6	3.3	5.2	7	8.2	8.9	9.2	10.2	17.1	19.7	20
CTR107_1	5	M	1.8	3.7	5.5	7.5	8.4	8.4	8.9	15.5	21.6	23.5	24.3
CTR107_2		M	2.2	3.3	5.7	7	8	8.7	9	15.2	21.6	23	25.6
CTR107_3		F	2	3.8	6	7.3	8	6.8	8.6	13.2	16.8	19.5	19.8
CTR107_4		F	1.8	3.8	5.7	5.9	6.8	8.2	8.5	11.8	18.6	19.5	20.6
CTR107_5		F	2	2.9	4.7	7.2	8.1	8.4	7.6	14	16.2	20.2	20.9
CTR106_1	7	M	2.1	3.4	5.1	5.8	7	7.2	7.3	13.4	17.2	20.3	23.6
CTR106_2		M	2	3.6	4.3	4.9	5.8	6.1	5.8	10.8	18.6	20.8	23.8
CTR106_3		F	2.1	3.6	5.1	5.9	7.4	7.4	7.4	13.5	17.2	17.6	20.1
CTR106_4		F	2.1	3.5	5	5.7	7.5	8.2	6.7	11.6	17.9	18.8	20.4
CTR106_5		F	2.1	3.2	5.5	5.6	6.9	7.4	7.3	11.6	15.3	19	18.2
CTR106_6		F	1.8	3.7	5	5.8	7.7	6.8	6.3	10.2	17.8	18.3	20.2
CTR106_7		F	1.9	3.5	4.8	6.2	7	7	6.2	12.8	14.2	17.9	19.6
CTR126_1	7	M	1.8	3.5	4.5	6.4	7	6.4	8.7	15.5	20.2	22.2	26.9
CTR126_2		M	2	3.2	4.7	7	7	6.7	7.5	13.5	20.8	22.5	25
CTR126_3		M	2	3.4	5.2	6.1	8.1	9	7.2	14.3	20	22.8	25.8
CTR126_4		F	1.9	3.6	4.5	7.2	7.4	7.3	8.6	13.3	18.7	19.2	20.8
CTR126_5		F	1.9	3	4.6	7.1	8	8.4	7.2	11.8	15.8	18.3	19.9
CTR126_6		F	1.7	3.2	5.2	6.2	7	7.5	7.5	12.6	17.6	18.8	19.8
CTR126_7		F	1.6	2.9	4.8	5.9	8.2	8.8	8.4	11.1	16.8	18.9	19.8
CTR128_1	7	M	2.5	4.2	5.4	7	7.1	8.4	6.8	12.2	17	19.6	20.7
CTR128_2		M	2.4	3.8	5	7.1	8.3	7.2	8.7	15.5	20.2	22.3	23.4
CTR128_3		M	2.7	4	6	6.2	8	8.5	8.7	16.2	21.8	24	25.8
CTR128_4		F	2	3.3	4.7	7.7	7.8	9	8.2	14.4	15.5	19.2	20.6
CTR128_5		F	2.5	4	6.1	7.3	7.2	7	8.6	13.3	18.7	19.5	17.6
CTR128_6		F	2.5	4	5.8	6	8.6	8.2	6.9	14.3	18	15.8	20.1
CTR128_7		F	2.6	4.4	5.6	7.1	8.9	8.1	9.6	11	17.3	19.8	21.8
CTR146_1	7	M	1.8	3.7	5.3	7.1	6.8	8.6	8.9	15.2	19.8	22.6	25.2
CTR146_2		M	1.7	3.3	4.6	7.1	8.3	7.6	7.8	13	20.8	21.6	26.7
CTR146_3		M	2	3.4	5.6	5.9	7.9	8.8	9	15.4	19	22.8	26.6
CTR146_4		F	2.1	3.2	4.6	7.1	7.2	8.9	8	13	18.2	17.8	21.1
CTR146_5		F	2	3.6	5.5	6.6	7.9	7.9	8.9	14	19	20.1	19.7
CTR146_6		F	1.7	3.8	4.6	6.2	7.6	8	8.5	12.3	16.8	17.8	19.3
CTR146_7		F	1.7	3.3	5.3	6	7.1	8.6	8.2	13.8	16.8	19.1	20.5
CTR149-1st_1	8	M	1.9	3.2	5.1	6.5	7.5	8.3	7.3	14.9	17	22.3	24.8
CTR149-1st_2		M	2.1	3.6	5	6.4	7.6	7.9	7.5	14.8	19	22.1	25.2
CTR149-1st_3		M	2	3.5	5	6.6	7.8	7.9	7.4	17.2	19.3	22.1	26
CTR149-1st_4		M	2	3.5	5.2	6	7.4	8	7.4	15	20.6	22.8	25.1
CTR149-1st_5		M	2.2	3.5	5.2	6.6	8	7.8	8.5	15.2	21.5	24.4	25.6
CTR149-1st_6		M	2.2	3.5	5	6.7	8.2	8.3	7.6	15.3	21.9	22.6	25.9
CTR149-1st_7		M	2	3.5	4.7	6.7	7.5	7.9	8	16.7	20	22.6	25.8
CTR149-1st_8		F	2.1	3.5	4.6	5.6	6.4	6.9	6	12.1	20.7	18.7	20.1
CTR145_1	8	M	1.9	3.3	5.2	6.3	7	7.2	7.9	11.6	18.6	20.9	23
CTR145_2		M	1.7	3.8	5.1	5.8	7.5	7.7	7.3	Sacrificed
CTR145_3		M	2	3.8	4.6	6.7	6.8	8	8.5	Sacrificed
CTR145_4		M	1.8	3.6	5.2	6.7	6.7	7.1	7.9	Sacrificed
CTR145_5		F	1.7	3.5	4.7	6	7.4	8.1	8.2	12.5	17	18.9	19.2
CTR145_6		F	2	3.6	5.1	6.5	7	7.5	7.4	12.9	16.2	20.1	20
CTR145_7		F	2	3.8	4.8	6.5	7.3	8	8.2	12	17.5	20.2	19.9
CTR145_8		F	1.5	3.6	5	6.6	7.3	8	7.3	Sacrificed
CTR147_1	7	F	2.2	3.8	5.6	6.7	7.9	7.9	7.4	12.2	17	18.8	19.9
CTR147_2		F	2.2	3.7	5	6.6	7	7.3	7.7	13	15.9	18.8	19.5
CTR147_3		F	2.3	4	5.3	6.9	7.8	7.9	7.9	11.9	14.5	18	19.9
CTR147_4		F	2.3	3.9	5.2	6.5	7.6	7.3	7.9	12.8	15.9	17.8	18
CTR147_5		F	2.5	3.8	5.5	6.4	7.5	7.2	7.7	12.8	17.5	18.2	18.9
CTR147_6		F	2.5	4.1	5.4	6.3	7.6	7.5	7.4	13.7	17.6	17.6	19.1
CTR147_7		F	2	4.1	5.5	6.2	7.6	7.7	7.6	13.8	18.1	18.9	19.3
CTR149-2nd_1	7	M	2.3	3.9	5.4	6.4	6.5	8.2	7.8	14.8	17.8	22	24.2
CTR149-2nd_2		M	2.1	3.9	4.8	6.8	7.8	7.6	8.1	14.8	20	21.5	23.4
CTR149-2nd_3		M	2.2	3.6	5.7	6.8	7.4	6.6	7.9	12.4	20.6	21.9	24.8
CTR149-2nd_4		M	2.2	3.6	5.3	5.7	8	8.3	6.5	13.8	20.6	22.9	23.3
CTR149-2nd_5		M	2.2	3.7	5.8	6.8	7.6	7.8	7.3	11.2	19.8	20.9	25.5
CTR149-2nd_6		F	2.3	3.8	5.6	7.4	8	8.5	8	11.8	17.8	19.9	22.2
CTR149-2nd_7		F	2.3	4	6	7.1	8.3	8.2	7.9	13.8	17.8	18.8	19.8
CTR156_1	6	M	1.8	3.2	4.6	6.9	7.6	6.9	8.1	13.4	18.4	22.2	24.5
CTR156_2		M	2	3.8	5.6	6.4	8	8.1	7.8	11.4	20.8	21.8	26.8
CTR156_3		M	1.8	3.8	5.7	6.5	7.6	8	6.7	13.7	21.2	21.8	27
CTR156_4		M	2	3.5	5.4	5.3	6.3	Sacrificed
CTR156_5		F	2.2	3.7	5.8	6.7	8.5	8.8	8.3	14.6	19.8	19.9	21.7
CTR156_6		F	2.2	4	5.7	7.3	7.7	Sacrificed
CTR155_1	8	M	1.6	2.6	3.5	3.9	7.3	7.6	7.6	13.3	11.8	21.3	23.8
CTR155_2		M	1.6	3	4.5	5.8	4.6	5.2	5.5	7.1(hydrocephalus)	15.8	10	Died P56
CTR155_3		F	1.9	2.9	4.6	6.1	7.4	7.5	7.6	12.8	17	18.2	20.2
CTR155_4		F	1.6	2.8	4.7	6	6.6	7.6	6.7	11.5	19.5	17.7	20.8
CTR155_5		F	1.7	2.7	4.7	6	7.1	6.8	7.5	11.6	17.5	18.4	19.8
CTR155_6		F	1.6	3.1	4.3	5.6	7.2	7.7	7.5	12	17.8	19.3	20.2
CTR155_7		F	1.7	3.2	4.5	6.2	7.2	7.5	7.4	11	15.9	18.2	19.4
CTR155_8		F	1.6	3	4.3	6	7.5	8.1	7.3	11	16.4	18.5	19.8
CTR157_1	8	M	1.8	3.3	5.6	6.5	5.9	7.5	8	14.2	21.4	23.6	27.3
CTR157_2		M	1.9	3.7	5.5	6.7	7.4	8.2	7.7	11.6	19.8	21.4	24.2
CTR157_3		M	2	3.5	5.2	6.8	7.7	7.8	7.7	16.1	22.8	21.2	23.5
CTR157_4		M	1.8	3.7	4.9	6.9	7.7	7.7	8.3	14.5	19.4	23.2	27.2
CTR157_5		M	1.9	3.2	5.3	6.3	7.1	7.3	8.6	15.4	19.8	23.1	25.8
CTR157_6		M	1.9	3.8	5.4	5	7.4	7.9	8	14.7	20.8	22.1	25.8
CTR157_7		M	1.6	3.6	5.6	6.4	7.6	7.9	7.9	16	19.6	23	26.2
CTR157_8		M	1.9	3.6	4.4	6.8	7.5	6.2	6.3	14.5	20.8	23.6	26.8
CTR158_1	7	M	2	3.9	5.4	5.3	7.5	6.3	6	13.2	18.9	20.6	23.6
CTR158_2		M	2	3.3	4.7	6.6	7.7	7.7	7.4	12.4	18	20.4	23.6
CTR158_3		M	1.8	3.8	5.6	6.5	6.6	Sacrificed
CTR158_4		F	2	3.7	5.6	6.8	7.5	6.7	6	12.5	19	19	19.8
CTR158_5		F	1.8	3.6	5.7	6.9	8.2	8.1	7.4	13.8	17.8	19	20
CTR158_6		F	2	3.8	5.8	5.6	7.8	7.9	8.5	10.8	16.3	17.6	19.8
CTR158_7		F	1.7	3.8	4.7	6.9	6.6	Sacrificed
CTR159_1	7	M	2	4	5.6	7.3	8.3	8.8	8.7	16	21.4	23.6	27
CTR159_2		M	2	4.2	5.8	7.2	8.5	Sacrificed
CTR159_3		F	1.3	3.1	5.7	6.2	7.2	8.3	8.3	12.5	19.2	20.2	20.8
CTR159_4		F	2	3.6	5.6	3.8	8.3	7.7	7.4	14.6	19.6	17	21.7
CTR159_5		F	1.6	2.7	5.2	6.9	7.5	8.5	8.1	13.8	17.8	19.8	19.7
CTR159_6		F	1.6	4	4.8	7.4	7.8	Sacrificed
CTR159_7		F	2	3.9	3.4	7.2	4.2(Malocclusion)	4.3	3.9	7.2	12.8	15	18.2
CTR196_1	8	M	2	4.3	5.8	7.2	8.3	9.1	9.9	N.D	N.D	22.2	Breed to produce F2 offspring
CTR196_2		M	2.5	4.3	5.5	6.7	8.2	8.4	8.7	N.D	N.D	20.6	Breed to produce F2 offspring
CTR196_3		M	2.7	4.6	5.8	7.3	7.8	9.2	9.6	N.D	N.D	22.6	Breed to produce F2 offspring
CTR196_4		M	2.6	4	6	7.1	7.6	8.5	9	Sacrificed
CTR196_5		M	2.7	4	4.2	6.5	6.9	8.5	7.8	N.D	N.D	17.1	Breed to produce F2 offspring
CTR196_6		F	2.4	4	5.2	7	7.6	8.8	8.9	N.D	N.D	18.4	Breed to produce F2 offspring
CTR196_7		F	2.5	3.3	5.6	5.9	7.9	7.6	8.7	N.D	N.D	17.3	Breed to produce F2 offspring
CTR196_8		F	Died P3
TRT062_1	8	M	1.9	3.9	5.2	7.1	7.6	5.8	5.4	9.8	20.3	N.D	26.8
TRT062_2		M	2.2	3.1	4.5	5.8	6.7	6.8	7.1	14.2	14.8	N.D	24.8
TRT062_3		F	1.9	3.5	4.8	6.5	6.8	6	5.6	10.5	13.1	N.D	17.3
TRT062_4		F	1.9	3.4	4.9	6.4	7	6.2	5.9	9.5	13.8	N.D	17.8
TRT062_5		F	2.1	3.5	4.9	6.3	7.1	6.5	5.8	10.7	14.3	N.D	18.1
TRT062_6		F	2	3.5	4.6	6.5	6.9	6	5.8	10	15.1	N.D	18.4
TRT062_7		F	2	3.3	5	6.3	6.8	5.9	6.2	9.6	12.8	N.D	17.4
TRT062_8		F	2	3.3	4.9	6.1	7.4	6.2	5.8	8.9	14.5	N.D	18.9
TRT104_1	7	M	2.2	3.2	5.2	6.7	8	7.9	8.3	15	21.7	23	25.6
TRT104_2		M	2	3.1	5.3	6	7.6	7.3	8.5	15.3	19.8	22.6	25.6
TRT104_3		M	2.3	3.4	4.7	6.5	6.9	8.4	7.2	13.4	21.8	22.8	25.8
TRT104_4		F	2.1	3.2	5.2	6.4	7.5	8	7.6	12.5	17.9	19	20
TRT104_5		F	2.1	3.4	5	6.3	7.7	8	7.8	12.9	18	18.7	20.2
TRT104_6		F	1.9	3.5	5.1	6.5	7.5	7.8	7.6	12.8	17.6	18.1	20
TRT104_7		F	2.2	3	5	6.4	7.5	8	7.7	13	17.6	19	20.4
TRT063_1	6	M	1.8	2.8	4.8	6.1	7.6	8	6	9	19.3	19.3	22.8
TRT063_2		M	1.7	3.3	4.7	6.6	5.6	5.4	9	12	23.2	23.2	24.8
TRT063_3		M	1.7	3.2	3.8	4.8	7.4	7.8	8.2	15.1	21.2	21.2	26.4
TRT063_4		M	Died P3
TRT063_5		M	Died P3
TRT063_6		F	1.5	2.6	4.2	5.4	6.4	7.4	7.4	11.1	17	17	19.1
TRT100_1	8	M	1.9	3.6	5	6.8	7.8	8.1	6.9	12	20.9	21.6	24.8
TRT100_2		M	1.9	3.3	5.3	6.9	8.2	8.8	7.6	11.8	19	21.8	24.5
TRT100_3		M	1.7	3.8	5	5.8	7.1	7.7	8.6	15	18.8	20.9	23.6
TRT100_4		M	1.7	3.3	5.6	6.1	8.3	7.4	7.2	13.5	18.8	22.8	25.8
TRT100_5		M	Died P3
TRT100_6		M	Died P3
TRT100_7		F	1.8	3.4	4.6	5.4	6.7	6.8	8.8	10.6	17.5	19.8	20.8
TRT100_8		F	1.6	3.6	5.7	7.2	8.7	8.6	6.5	13.6	15.8	19.4	20.9
TRT102_1	6	M	2	3.9	5.2	6.8	8.5	8.2	7.5	15.1	20.6	23.6	26.4
TRT102_2		M	2.1	3.9	5.1	6.9	7.2	7	8.7	14	20	22.8	25.8
TRT102_3		M	2.2	3.6	5.5	6.1	7.9	8	8.2	13.5	21.6	23.8	27.8
TRT102_4		F	2	3.7	5.2	6.8	7.6	7.6	8.5	11.7	19.2	19.2	20.2
TRT102_5		F	2.1	3.8	5.3	6.5	8	7.9	8.4	13.3	18.3	18.5	18.6
TRT102_6		F	2.1	3.7	5.6	6.9	8	8	7.6	12.7	16.6	19	19.8
TRT103_1	8	M	2.1	3.7	5.6	7	8	8	8	14.6	21.2	22.7	26.6
TRT103_2		M	2.2	3.6	4.7	6.9	6.3	6.9	8.5	14.5	19.2	22.6	25.8
TRT103_3		M	1.9	3.8	5.6	7.2	7.9	8.2	6.7	15.6	21.3	22.8	25.9
TRT103_4		M	1.9	3.3	5.4	5.4	8	8	7.8	13.1	20.8	21.5	25.2
TRT103_5		F	1.8	3.2	5.4	6.4	6.7	8	7.1	12.3	15	18.8	19.8
TRT103_6		F	1.8	3.4	5.3	5.9	7.1	7.3	7.2	13.3	17.8	16.8	19.9
TRT103_7		F	1.8	3.3	4.9	6.6	7.2	7.8	7.8	13	19	19.1	20
TRT103_8		F	1.9	3.6	5.2	6.3	7.9	7.2	7.3	10.9	18	18.9	17
TRT061_1	8	M	1.8	3.4	4.9	6.2	7.6	7.6	7.5	12.9	17.6	21.2	24.6
TRT061_2		M	2.1	3.5	4.8	6	6.8	7	6.8	11.9	17.8	20.3	26
TRT061_3		M	1.8	3	4.6	6.6	7	7.4	7.6	11.7	17.6	19.7	25.4
TRT061_4		M	2.7	3	4.6	6.2	7.1	7.4	7.2	11.8	18.2	20.3	24.3
TRT061_5		F	2.1	3.7	4.5	6.6	8	7.6	8.1	9.7	15.7	17.4	18.6
TRT061_6		F	1.8	2.9	5.3	6.8	7.8	6.3	6.2	10.8	16.8	16	19.8
TRT061_7		F	2.2	3.8	5.5	5.4	5.9	8	8.2	12.5	14.5	18.2	19.6
TRT061_8		F	Died P3
TRT111_1	8	M	2	3.3	4.7	5.5	6.5	7.3	7.1	13.8	20	20.8	22.9
TRT111_2		M	1.8	3	5.3	6.5	7	7.6	7.7	13.8	16.8	22	23
TRT111_3		M	1.8	3	4.9	6.1	7.6	7.7	7.7	12.8	20	22.1	24.8
TRT111_4		M	1.8	2.7	4.7	6	7.6	7.7	6.5	11.5	19.8	19.8	24.4
TRT111_5		M	1.8	3	4.8	5.8	7.3	8	7	14.6	19.2	21.6	24.1
TRT111_6		M	1.6	3	4.3	6	6.9	6.9	7.3	13.3	20.8	22	25.2
TRT111_7		M	Died p3
TRT111_8		F	1.8	2.8	4.9	6.5	7.4	8.1	7.5	13.6	18.8	19.2	20.6
TRT114_1	8	M	1.5	3.7	5	6.6	6	8.8	8.8	16.6	21.8	22	25.3
TRT114_2		M	1.8	3.3	5.8	6.1	7.8	7.7	8.8	13.9	18.3	22.5	25.9
TRT114_3		M	1.9	1.9	5	5.6	8.1	8.8	6.8	14.1	17.8	22.2	25
TRT114_4		M	2.3	3.7	5.4	7.1	7.2	6.6	7.6	12.3	18.8	24.2	26.8
TRT114_5		M	2.3	3.5	Died P9
TRT114_6		F	2.2	3.5	4.6	6.8	7.6	8.5	7.3	12.5	16.8	19.8	18.6
TRT114_7		F	2	3.5	5.5	6.6	8	9	8.9	14.2	18.8	20.2	19.8
TRT114_8		F	2	3.6	5.2	5.3	6.1	6.5	8.8	14.3	18.5	17.8	20.3
TRT060-1st_1	6	M	1.7	3.2	5.3	6.5	7.3	6.8	8.6	13.8	18.5	20	22.1
TRT060-1st_2		M	1.7	3.4	5	6.7	7.8	8	8.3	14.6	18	20.8	23.2
TRT060-1st_3		M	2	3.6	5.1	5.4	7.4	8.3	8.2	13.8	19.6	20.1	22.5
TRT060-1st_4		M	2.1	3.7	4.4	6.2	7.5	7.9	8.4	Sacrificed
TRT060-1st_5		M	2	3.3	4.8	6.5	6.4	7.8	7.9	Sacrificed
TRT060-1st_6		F	1.8	3.2	4.8	6.1	7.3	7.9	7.6	12.3	14.8	16.8	19.1
TRT060-2nd_1	7	M	1.8	3	3.3	6.6	8.2	7.5	8.3	14.2	16.3	20.2	25.8
TRT060-2nd_2		M	1.7	3.5	5.4	6.4	7.8	8.2	6.3	13.4	20.3	22.8	25.8
TRT060-2nd_3		M	1.8	3.3	4.6	6.1	7.3	8.5	7.9	10.4	20.7	22.4	23.8
TRT060-2nd_4		M	1.8	3.4	4.8	4.6	5.6	6.2	8.3	Died p22
TRT060-2nd_5		F	1.9	3.3	5.2	4	8	8.6	6	13.1	13.7	16	19.5
TRT060-2nd_6		F	1.9	3.6	3.2	6.7	5.5	6	5.2	10.3	15.8	17.8	18.4
TRT060-2nd_7		F	1.7	3.5	3.2	4	5.2	5.4	8.5	8.6	14.9	16.3	17.8
TRT081_1	7	M	1.8	2.9	4	5.5	6.6	7.5	6	10	17.5	19.6	22.4
TRT081_2		M	1.7	3	4.4	4.7	5.9	6.6	6.9	11.8	18.2	19.4	22
TRT081_3		M	1.8	2.5	4.2	5.7	6.2	7.1	7.1	10.7	16.2	19.2	22.8
TRT081_4		F	1.7	3.2	4.9	6.3	6.4	6.7	6.7	10.3	17.6	17.9	18.4
TRT081_5		F	2	2.8	4	5.4	6.2	7.3	6.5	11.6	14.3	16.7	19.1
TRT081_6		F	1.9	2.9	4.3	5.7	6.4	6.7	7.2	9.2	16.3	17.9	19.8
TRT081_7		F	1.7	3.3	4.1	5.2	7.2	7.9	7.6	11.2	16	16.8	19.6
TRT082_1	8	M	1.6	3.1	4.3	5.5	6.8	7.1	6.6	14.6	21.6	19.6	28.1
TRT082_2		M	2	3.5	4.9	6.2	8.6	7.5	6.1	10.5	17.3	24.8	24
TRT082_3		M	2.1	4	5.6	7.1	6.9	6.8	8.3	11.6	15.8	20.6	24.4
TRT082_4		M	2.2	3.8	4.8	5.8	7.2	8.2	6.6	10.2	17.8	21.6	25.5
TRT082_5		F	1.8	3.2	4.9	6.7	7.3	7.4	7.6	11.8	16.6	19.3	18.8
TRT082_6		F	2.1	3.8	4.2	5.5	6.5	6.4	6.9	12	15.4	N.D	19.6
TRT082_7		F	2.2	3.7	5.2	6.6	7.6	7.9	7.1	9.8	16.5	N.D	18.4
TRT082_8		F	2.1	3.4	5	6.4	7.8	8	6.2	12.1	13.8	N.D	17.8
TRT084_1	6	M	1.6	2.6	4.7	5.7	6.3	6.9	8.4	12.2	16.8	20.7	23.5
TRT084_2		M	2.2	3.3	5.1	6.7	7.6	7.8	7	13.6	17.7	20.1	23.2
TRT084_3		M	2	3.5	5	5.6	7	8.5	7.6	11.4	18.5	20.8	22.6
TRT084_4		F	2.2	3.4	5.1	6.7	7.8	7.8	8.8	12.3	16.6	17.1	20
TRT084_5		F	1.8	3.2	4.2	5.8	7.1	8.5	8.2	11.6	16.2	19.4	18.5
TRT084_6		F	2	2.8	4.3	7	8.1	8.6	8	12.5	16.8	18	17.6
TRT130_1	7	F	2.2	3.7	5.2	5.9	7.5	7.5	6.7	11.2	15.8	17.3	18.8
TRT130_2		F	2.1	3.1	5.6	6.6	7.2	7.1	7.6	12	15.8	18	18.6
TRT130_3		F	2.2	3.6	4.9	5.7	7.3	7.3	7.6	11.6	16.3	16.8	19.3
TRT130_4		F	2.1	3.8	4.7	6.7	6.6	6.6	7.5	12.6	14.6	13.7	18.4
TRT130_5		F	2	3.5	5.7	6.5	7	7.5	7.5	10.9	17.6	17.9	Died P56
TRT130_6		F	1.9	3.6	5.2	6.9	6.9	7	7.2	Sacrificed
TRT130_7		F	2.1	3.5	5.2	6.6	7.5	6.8	7.6	Sacrificed
TRT133_1	7	M	2	3.3	5	6	7.4	8.2	8.4	Sacrificed
TRT133_2		M	1.9	3.6	5.1	6.7	7.5	8.3	8.5	Sacrificed
TRT133_3		F	1.9	3.5	5.5	7	6.7	7.2	8.7	14	17.7	19.4	21.8
TRT133_4		F	2.2	3.6	5.6	6.2	7	7.7	7.6	14.2	18.2	21.4	21.6
TRT133_5		F	2	3.2	5.2	5.8	7.9	7.9	7.5	Sacrificed
TRT133_6		F	1.8	3.4	4.7	6.6	7.2	8	8.4	Sacrificed
TRT133_7		N.D
TRT132_1	8	M	1.6	2.6	3.9	6.3	2.5	2.6	7.6	Sacrificed
TRT132_2		M	1.6	1.9	2	5	7.6	8	6.6	Sacrificed
TRT132_3		M	1.5	2.9	4.5	2	6.8	7.5	Died P19
TRT132_4		M	Died P3
TRT132_5		F	1.6	2.7	4.4	5.7	7.8	7.7	7.4	Sacrificed
TRT132_6		F	1.5	2.9	4.2	6.2	7.6	8	7.2	Sacrificed
TRT132_7		F	Died P3
TRT132_8		F
TRT154-1st_1	8	M	2	3.7	5.2	5.9	7.5	7.8	7	13.2	20.8	21.9	22.9
TRT154-1st_2		M	2	3.6	5.1	6.6	7	7.6	7.5	12.8	19.8	20.6	27.8
TRT154-1st_3		M	2	3.4	5.3	6.2	7.1	7.4	7.3	13.8	19.8	21.5	23.6
TRT154-1st_4		M	2.2	3.5	4.8	6	7.4	7.7	6.8	12.8	18.8	22.9	24.8
TRT154-1st_5		M	1.9	3.2	4.7	6.5	7.2	7.1	7.2	Sacrificed
TRT154-1st_6		M	1.9	3.3	4.7	6.3	7	7.9	6.9	Sacrificed
TRT154-1st_7		F	1.8	3.4	5.3	6.8	6.9	7.2	6.8	Sacrificed
TRT154-1st_8		F	2	3.8	4.9	6	7.8	8	7.5	Sacrificed
TRT150_1	5	M	1.8	3.7	5.7	7.2	7.5	7.5	8.2	13.5	19.6	20.8	25.8
TRT150_2		M	1.8	3.5	5.4	7	8.3	8.6	7.6	14.8	20.8	21.8	25.3
TRT150_3		F	1.8	3.5	4.4	6.7	6.7	7	6.7	11.8	16.8	17.8	19.8
TRT150_4		F	1.6	3	5.2	5.8	7.2	6.9	6.7	12.6	17.8	17.8	20.2
TRT150_5		N.D	Born dead
TRT153_1	7	M	2.3	3.8	5.8	6.6	6.9	6.7	7	14.8	19.3	22.2	25.8
TRT153_2		M	2.3	3.5	5.6	6.3	7.4	6.9	6.9	13.6	19.6	22.8	25.3
TRT153_3		M	2.2	3.6	5.5	6.2	7.6	6.8	7.4	13.8	18.7	22.8	25.6
TRT153_4		F	2.4	3.4	6	6.2	7.3	6.8	7.3	12.5	15.6	18.4	19.5
TRT153_5		F	2.1	3.8	5.4	6.3	7	6.5	7.8	12.9	16.8	19.7	20.5
TRT153_6		F	2.4	3.5	5.5	6.6	7.8	6.9	6.8	12.6	16.4	17.5	18.7
TRT153_7		F	2.2	3.4	5.2	6.5	7	7.1	7	13	16.7	17.6	19
TRT152_1	8	M	2.1	3.6	5.2	6.3	7	7.9	7.9	13.3	20.8	22.8	25.1
TRT152_2		M	2	3.6	5.1	6.6	7.4	7.6	8	13.6	20.6	22.2	25.3
TRT152_3		M	2.1	3.6	5.1	6.2	7.6	8	7.5	13.6	20.8	21.8	24.9
TRT152_4		F	2	3.6	5.1	6	6.8	7.5	7.7	11.3	16.2	17	18.3
TRT152_5		F	1.9	3.5	5.1	6.3	7.7	7.6	8	12.4	15.8	17.8	19.7
TRT152_6		F	2.1	3.5	5.3	6.7	7.6	8.2	7.7	12.8	15	17.4	18.3
TRT152_7		F	2.1	3.7	5.2	6.5	7.3	7	7.1	13.5	17	18.8	18.8
TRT152_8		F	2	3.4	5.3	6.4	7.3	8	7.5	12.6	14.8	18.8	20.7
TRT154-2nd_1	7	M	1.8	2.7	3.5	4.4	3.4	4.8	3.1	Died P21
TRT154-2nd_2		M	1.8	2.7	3.5	5.2	4.4	3.6	Died P19
TRT154-2nd_3		M	1.8	2.7	3.9	3.7	4.7	Died P18
TRT154-2nd_4		F	1.5	2.4	3.7	4.5	4.3	3.8	Died P19
TRT154-2nd_5		F	1.6	2.5	3.6	4.4	4.7	3.5	Died P20
TRT154-2nd_6		F	Died P3
TRT154-2nd_7		F	Died P3
TRT160_1	6	M	1.9	2.8	4.6	6.1	7	6.8	6.8	11.8	19.7	21.6	24.9
TRT160_2		M	1.8	3	4.6	5.5	6.7	6.8	7.2	12	18.9	20.2	24.9
TRT160_3		M	1.8	2.9	5	5.6	6.6	7.4	7.5	13.6	18.8	20.8	24.6
TRT160_4		F	1.7	2.7	5	6.5	5.3	7.5	5	12.3	16.8	18	20.3
TRT160_5		F	2	3.2	3.8	4.4	7	5.2	7.5	Died P26
TRT160_6		F	Died P3
TRT164_1	5	M	1.7	2.6	2	5.2	3.7	Sacrificed
TRT164_2		M	1.5	2.3	3.1	3.5	5	Sacrificed
TRT164_3		M	1.1	1.3	4	2.8	3	Sacrificed
TRT164_4		F	1.4	2.4	3.7	4.6	4.3	Sacrificed
TRT164_5		F	1.6	2	3.1	5	4.5	Sacrificed
TRT163_1	6	M	1.9	3	4.6	5.9	7.4	8.4	8.1	14.5	20.2	23.8	25.7
TRT163_2		M	1.8	3.2	4.5	6.6	7.2	8.1	7.7	15.8	20.2	21.1	28
TRT163_3		M	1.9	3.3	5.2	6	7.9	sacrificed
TRT163_4		F	1.3	2.6	4.2	5.7	7.2	7.3	7	11	16.1	18.3	20.3
TRT163_5		F	1.6	3.1	3.9	5.7	6.9	7.4	6.8	11.6	16.7	18.2	19.7
TRT163_6		F	1.6	2.5	4.3	5.4	7	sacrificed
TRT197_1	8	M	1.8	3.2	4	5.8	7.1	7	7	N.D	N.D	19	Breed to produce F2 offspring
TRT197_2		M	1.9	3.1	3.8	5.6	7.3	7.6	7.1	N.D	N.D	18.7	Breed to produce F2 offspring
TRT197_3		M	1.7	2.9	4	5.6	6.7	7.4	7.3	Sacrificed
TRT197_4		F	1.6	2.7	3.4	4.9	6	6.9	6.8	N.D	N.D	7.6	Breed to produce F2 offspring
TRT197_5		N.D	Died P3
TRT197_6		N.D	Died P3
TRT197_7		N.D	Died P3
TRT197_8		N.D	Died P3
TRT199_1	8	M	2.2	3.9	4.4	5.7	7.8	7.1	7.4	N.D	N.D	22.9	Breed to produce F2 offspring
TRT199_2		M	1.9	3.2	5.4	6.2	7.2	8.2	8.6	N.D	N.D	21.5	Breed to produce F2 offspring
TRT199_3		M	2.1	3.5	5.3	6.7	7.4	7.7	8.6	N.D	N.D	23.9	Breed to produce F2 offspring
TRT199_4		M	2.3	3.9	4.5	7	6.7	7.6	7.6	N.D	N.D	21.8	Breed to produce F2 offspring
TRT199_5		M	1.3	1.6	1.7	2.1	2.7	3.2	3	Sacrificed
TRT199_6		F	2.2	3.8	5.1	6.2	8	7	6.6	N.D	N.D	Died at P42
TRT199_7		F	1.8	3.7	4.5	7	6.7	8.5	8.7	N.D	N.D	Died at P41
TRT199_8		F	2.2	3.3	5.3	6.7	6.5	6.6	7.6	N.D	N.D	Died at P41
TRT198_1	8	M	2.3	3.2	4.5	5.6	7.3	6.9	8	7	Died at P35
TRT198_2		M	2.5	3.4	5	6.4	7	8	8.6	5.8	Died at P35
TRT198_3		M	2.3	3.5	4.8	6.3	7.3	7.8	7.6	Died P23
TRT198_4		M	2.4	3.6	5.1	6	6.4	7.6	7.5	Died P23
TRT198_5		F	2.2	3.2	4.8	6.2	6.9	7.5	7.6	12.6	18	19	Breed to produce F2 offspring
TRT198_6		F	2.3	3.2	4.8	5.8	7	7.6	7.2	12.4	16.8	18.4	Breed to produce F2 offspring
TRT198_7		F	2.3	3.3	4.7	6	6.9	7.5	7.8	12.6	16.3	17.8	Breed to produce F2 offspring
TRT198_8		F	2.3	3.5	4.9	6.1	7	7.6	7.7	12.9	18.3	N.D

## Sheet: 6wk_CON-avaABX Fig.1I
CTR=Control; TRT=avaABX treament; P=Postnatal day; F=Female; M=Male; N.D= No Data
Mice code	Litter size	Sex	P3	P6	P9	P12	P15	P18	P21
CTR115_1	7	M	2.2	3.3	4.9	6.2	7.3	7.3	8.2
CTR115_2		M	2.2	3.4	5	6.4	7.2	7.5	8.1
CTR115_3		M	2	3.4	5	6.6	7.2	7.9	7.5
CTR115_4		M	2.2	3.7	5	6.2	7.8	7.8	7
CTR115_5		F	1.8	3.3	4.6	6.4	7.6	7.5	7.2
CTR115_6		F	2	3	5	6	6.6	7.7	8
CTR115_7		F	2.1	3.3	4.3	5.7	7.7	7.3	7.5
CTR116_1	8	M	2.2	3.8	5	5.9	7.2	7.3	8.5
CTR116_2		M	2.1	3.8	5.3	6.6	6.8	7.8	8.2
CTR116_3		M	2.2	3.8	4.6	6.6	7.2	7.9	7.4
CTR116_4		F	2.2	3.5	5.2	6	6.6	6.8	7.2
CTR116_5		F	1.9	3.3	5.3	6.3	6.6	7.5	7.6
CTR116_6		F	2.1	3.7	4.6	5.7	7	7	7.3
CTR116_7		F	2	3.5	5	6.2	6.8	7.5	8
CTR116_8		F	1.7	3.6	4.8	6.1	6.9	7.2	8.3
CTR117_1	7	M	2	3.3	4.4	6.6	7.6	8	6.9
CTR117_2		M	2.1	3.5	4.7	6.3	7.4	7.5	7.3
CTR117_3		M	1.9	3.6	3	6.6	7.2	7.6	7.4
CTR117_4		M	2.1	3.6	4.6	6.1	7.2	7.8	7.7
CTR117_5		F	2	3.4	5.1	5.8	8	6.9	8.5
CTR117_6		F	1.8	3.3	4	7	6.8	7.5	6.9
CTR117_7		F	2.2	4	3.7	6.3	7.3	8.4	6.8
CTR119_1	6	M	2.2	4	6.2	6.9	8.2	9.6	8.3
CTR119_2		M	1.9	3.6	5.4	7.3	8.3	8.2	9.5
CTR119_3		M	2.3	3.3	6	7.3	8.3	8.2	8.3
CTR119_4		M	1.9	4	5.1	4.8	5.4	8.6	4.9
CTR119_5		M	1.9	2.8	3.8	7.8	9.1	7	7.9
CTR119_6		F	1.8	3.3	4.7	6.1	6.9	7.8	7.1
CTR136_1	7	M	2.3	3.9	5.7	7.5	8.2	8.5	9.3
CTR136_2		M	Died at P3
CTR136_3		F	2	3.6	5.2	7.1	6.9	8.6	7.5
CTR136_4		F	2.2	3.5	4.6	7.8	7.4	8.2	8
CTR136_5		F	2.1	2.8	5.2	6.9	7.8	7.1	7.8
CTR136_6		F	1.8	3.6	5.2	7.2	8	7.8	9.2
CTR136_7		F	2.2	3.6	5.1	6	8	8.4	8.6
CTR137_1	8	M	1.7	3.6	5.6	5.9	7.8	7.6	7.4
CTR137_2		M	2	2.7	4.5	5.9	6.9	8	8.5
CTR137_3		M	2	3.1	4.8	6.6	6.6	7.2	7.2
CTR137_4		M	1.8	3	4.5	6.4	6.9	7.3	7.8
CTR137_5		F	2	3.2	5.5	6.2	7.2	7.3	8
CTR137_6		F	2	3.5	5	6.8	7.5	8.2	7.3
CTR137_7		F	2.2	3	5	6.6	7.9	8.2	8.5
CTR137_8		F	1.9	3.2	5.6	6	6.6	8.3	8.2
CTR138_1	7	M	1.9	3.6	6.3	7.6	8.9	9.2	9
CTR138_2		M	2	3.7	6.5	7.5	8.3	9.7	10
CTR138_3		M	2	3.6	Died at P9
CTR138_4		F	1.8	3.4	6.1	7.4	8.4	8.8	8.5
CTR138_5		F	1.8	3.5	6	7.1	8.4	9	8.4
CTR138_6		F	1.9	3.5	6.2	7.2	8.4	8.8	8.6
CTR138_7		F	1.9	2.7	Died at P9
CTR186_1	8	M	2.1	3.7	5.5	6.2	7.3	7.4	7.4
CTR186_2		M	2.2	3.7	5.4	6.2	7.2	7.5	7.6
CTR186_3		M	2.3	3.5	5.6	6.1	7.1	7.6	7.7
CTR186_4		M	2.2	3.5	5.6	6.5	6.7	7.9	8.1
CTR186_5		F	2.1	3.5	5.5	6	7.1	7.3	7.3
CTR186_6		F	2.1	3.6	5.6	6	7.2	7.4	7.6
CTR186_7		F	2.2	3.7	5.3	6.4	7.1	7.3	7.6
CTR186_8		F	2.3	3.6	5.5	6.2	6.9	7.4	7.5
CTR188_1	8	M	2.2	3.8	5.5	N.D	8.2	8.6	9
CTR188_2		M	2.3	4	5.9	N.D	7.8	8.7	10.2
CTR188_3		M	2.1	3.6	5.4	N.D	8.5	8.9	9.8
CTR188_4		M	2	4	5.2	N.D	7.8	9.3	9.4
CTR188_5		F	2.2	3.8	5.6	N.D	8.4	8.3	9.3
CTR188_6		F	1.9	3.7	6.1	N.D	8	9	9
CTR188_7		F	2	3.6	5.2	N.D	8.4	9	9.8
CTR188_8		F	2	4	5.9	N.D	7.8	8.6	8.6
CTR189_1	8	M	1.7	3.4	4.6	6.2	7.7	8.5	8.3
CTR189_2		M	2	3.7	5.2	6.7	7.7	8.5	9.1
CTR189_3		M	1.8	3.2	5.2	7	7.1	7.9	8
CTR189_4		M	1.9	3.2	4.6	6.4	7.1	7.9	8.4
CTR189_5		F	2	3.4	4.7	6.2	7.6	8	7.7
CTR189_6		F	2.1	3.5	4.6	6.7	7.3	7.5	7.8
CTR189_7		F	2	3.7	5.1	6.8	7.1	8.3	9
CTR189_8		F	2	3.6	5.1	6.5	7.5	7.6	8.6
TRT120_1	8	M	2	3.1	5.2	6.6	7.2	8.2	7.7
TRT120_2		M	1.7	3.4	5	6.2	7.3	7.6	8.4
TRT120_3		F	1.6	3.2	4.9	6.1	6.9	7.5	7.6
TRT120_4		F	1.5	3.4	4.5	5.6	7	7.6	7.5
TRT120_5		F	1.8	3.2	4.7	6	6.6	7.5	8
TRT120_6		F	1.8	2.8	4.8	6.4	7.1	7.7	7.6
TRT120_7		F	1.8	3.3	5	5.9	7.4	7.4	8
TRT120_8		F	1.8	2.9	5	5.9	6.9	8	7.6
TRT121_1	8	M	N.D	4	5.6	6.9	7.1	7.2	6.6
TRT121_2		M	N.D	3.9	5.3	6.5	7.2	7	7.6
TRT121_3		M	N.D	4	5.6	6.5	7.6	7.1	7
TRT121_4		M	N.D	4.2	5.3	6.6	7.3	6.8	7.1
TRT121_5		F	N.D	4.2	5.7	7	7.9	7.1	7.1
TRT121_6		F	N.D	4.1	5.6	6.3	7.5	7.2	7.7
TRT121_7		F	N.D	3.8	5.4	6.8	7.3	6.8	8.5
TRT121_8		F	N.D	3.9	5.4	6.7	7.2	7.4	7.4
TRT122_1	8	M	1.9	3.2	4.8	5.9	6.6	7.5	7.3
TRT122_2		M	1.8	3.7	4.8	5.8	7.1	7.7	7.5
TRT122_3		M	2.2	3.4	4.7	5.8	6.9	7.7	8
TRT122_4		M	2.1	3.4	4.6	6	6.6	7.5	7
TRT122_5		M	2	3	4.9	6	6.7	8	7.2
TRT122_6		F	1.9	3.2	4.6	5.8	6.4	7	6.7
TRT122_7		F	2	3.5	4.7	5.6	6.5	7.4	7.1
TRT122_8		F	2	3.3	4.6	5.9	6.5	7.4	6.9
TRT123_1	6	M	1.9	2.7	4.9	5.8	6.7	6.6	6.7
TRT123_2		M	1.9	3	4.6	5.7	6.7	6.6	6.8
TRT123_3		M	1.8	3.1	4.7	5.8	6.9	7	6.7
TRT123_4		F	1.3	3.2	4.2	5.9	7.1	7.6	7.3
TRT123_5		F	1.8	3.2	4.9	6.2	6.7	7	6.9
TRT123_6		F	1.8	2.9	4.7	5.3	6.9	6.6	6.6
TRT140_1	7	M	1.9	3.7	4.9	6	7	7.1	7.1
TRT140_2		M	2	3.3	5	6.5	7.3	7.8	7.9
TRT140_3		F	1.9	3.6	4	5.3	6.4	7	7.5
TRT140_4		F	2	3.4	4.7	6.2	7	7	8
TRT140_5		F	2	3.3	4.7	6.4	7.2	6.9	7.1
TRT140_6		F	1.6	3.2	5.1	5.9	7.2	7.6	7.6
TRT140_7		F	1.8	2.9	4.9	6.2	6.6	7.3	6.6
TRT141_1	8	M	2.2	3.5	4.9	5.6	7.2	7.6	6.5
TRT141_2		M	1.8	4	4.3	6.7	6.6	7.4	7.5
TRT141_3		M	2.1	3.9	5	6.3	7.3	7	7.3
TRT141_4		M	1.8	3.7	4.8	6.3	7	7.7	7
TRT141_5		F	1.8	3.5	5	6.2	6.7	7	6.3
TRT141_6		F	1.9	3.7	4.5	5.8	7	7.4	6.6
TRT141_7		F	2	3.9	4.6	6.6	6.9	7.5	6.8
TRT141_8		F	2	3.4	4.9	5.9	7	7.2	7.1
TRT143_1	7	M	1.5	3.3	4.3	6.1	6.6	8.8	7.5
TRT143_2		M	1.5	3.3	5.6	5.6	6.2	6.9	6.6
TRT143_3		M	1.7	3.9	4.8	7.1	6.7	7.5	7.3
TRT143_4		M	1.4	3.2	4.4	5.5	6.8	7.2	9
TRT143_5		M	Died at P3
TRT143_6		F	Died at P3
TRT143_7		F	Died at P3
TRT144_1	5	M	2.3	3.4	6.9	5.3	6.1	9.6	6.3
TRT144_2		M	2.5	4.5	4.5	8.1	9.1	5.4	10.4
TRT144_3		F	2.1	4.5	7	7.2	8.4	9	7.7
TRT144_4		F	2.5	3.9	6.2	7.1	8.8	7.8	10
TRT144_5		F	2.3	4.4	6.5	8	8	8.4	8
TRT191_1	7	M	1.5	2.1	2.6	3.1	2.9	Died at P17
TRT191_2		F	1.2	2	2.7	2.9	2.6	Died at P18
TRT191_3		F	1.4	1.9	2.7	3.2	2.9	Died at P18
TRT191_4		N.D	Born dead
TRT191_5		N.D	Born dead
TRT191_6		N.D	Born dead
TRT191_7		N.D	Born dead
TRT193_1	7	M	2.2	3.6	5.8	6.9	8.3	8.8	9.6
TRT193_2		M	1.9	3.9	5.3	7.2	8.2	8.6	8.8
TRT193_3		M	2.4	3.4	5.8	6.6	8.5	8.7	9.3
TRT193_4		M	2.4	3.9	5.3	7.3	8	9	9.3
TRT193_5		F	2.1	3.5	5.3	6.5	7.7	9	7.8
TRT193_6		F	2.2	3.7	4.9	6.7	7.6	8	8.3
TRT193_7		F	2.3	3.3	5.2	6.3	7.2	8.3	8.7
TRT194_1	8	M	1	2.1	3.2	4.3	5.3	6.5	7.1
TRT194_2		F	1.3	2.8	2.9	5.4	4.3	6	4.7
TRT194_3		F	1	1.7	3.9	3.4	6.4	4.6	7.5
TRT194_4		F	1.2	2.8	3.2	3.6	4	7.1	7
TRT194_5		F	1.2	2.3	3.6	4.5	5.8	4.4	5.7
TRT194_6		F	1.7	2.4	2.5	5.6	5.3	5.4	5
TRT194_7		N.D	Died at P3
TRT194_8		N.D	Died at P3
TRT190_1	9	M	2.2	3.6	5.2	7.3	7.7	8.3	8.6
TRT190_2		M	2	3.8	5.7	7.3	8.3	8.5	8.7
TRT190_3		M	2	3.4	5.6	7.3	8.5	8.4	8.4
TRT190_4		F	2	3.8	5.1	6.9	8	7	7.8
TRT190_5		F	1.8	3.5	5.3	6.5	7.7	7.8	8.4
TRT190_6		F	2	3.8	5.5	7.4	8.2	8	7
TRT190_7		F	2.1	3.5	4.6	7	7.3	8.2	7.9
TRT190_8		N.D	Died at P3
TRT190_9		N.D	Died at P3

## Sheet: 6wk_CON-PEG Fig.1J
CTR=Control; TRT=PEG treament; P=Postnatal day; F=Female; M=Male; N.D= No Data
Mice code	Litter size	Sex	P3	P6	P9	P12	P15	P18	P21
CTR222_1	6	M	2.7	3.8	6	6.7	8	8.2	9.6
CTR222_2		M	2.2	3.9	5.3	6.5	7.8	8.6	9.5
CTR222_3		M	2.2	4.3	5.4	6.6	7.8	8.2	9.6
CTR222_4		F	2.6	4.1	5.6	6.6	7.8	8.4	9.6
CTR222_5		F	2.6	4.2	5.8	7	8	8.7	9.8
CTR222_6		F	2.5	4	6	6.8	8.2	8.3	9.2
CTR223_1	6	M	2	3.6	5.1	6.9	8.1	8.4	9.1
CTR223_2		M	2	3.8	5.4	6.6	7.7	8.4	8.8
CTR223_3		M	2	3.7	5.2	7.1	7.6	8.2	9.7
CTR223_4		M	1.9	3.6	5	6.5	7.2	8.3	8.9
CTR223_5		F	1.9	3.8	5.5	6.7	7.6	8.6	9
CTR223_6		F	2	3.6	5.2	6.8	7.8	8.2	8.8
CTR235_1	6	M	1.91	3.13	5.46	6.37	8.14	8.21	9.23
CTR235_2		M	2.05	3.51	5.03	6.75	7.59	7.82	9.19
CTR235_3		F	1.88	3.24	5.18	6.15	6.88	7.54	8.37
CTR235_4		F	1.96	3.32	4.89	6.12	7.13	7.77	8.67
CTR235_5		F	1.87	3.36	5.22	6.57	7.72	7.29	7.84
CTR235_6		F	Died at P2
CTR236_1	8	M	2.37	4.04	5.7	6.66	8.24	8.58	10.35
CTR236_2		M	2.2	3.78	5.51	6.21	7.44	8.49	10.04
CTR236_3		M	1.94	4.17	5.16	6.83	8.11	8.12	9.49
CTR236_4		M	Died at P3
CTR236_5		F	2.17	3.99	5.62	6.81	7.9	8.22	9.63
CTR236_6		F	2.16	3.72	5.71	6.42	8.23	7.84	9.29
CTR236_7		F	2.08	3.94	5.49	6.67	8.39	8.23	9.36
CTR236_8		F	1.99	3.9	5.32	6.76	8.02	8.45	10.01
CTR237_1	7	M	1.93	3.46	4.93	6.11	7.2	7.12	9.32
CTR237_2		M	1.72	3.15	4.7	5.78	7.07	7.38	8.62
CTR237_3		F	1.91	3.31	4.92	6.43	7.44	7.57	8.77
CTR237_4		F	1.98	3.45	4.99	6.36	7.61	7.4	8.86
CTR237_5		F	1.77	3.48	4.86	6.19	7.58	7.57	8.75
CTR237_6		F	1.87	3.32	5.04	6.48	6.92	7.07	9.36
CTR237_7		F	1.81	3.57	5.09	6.19	7.82	7.82	7.95
CTR238_1	6	M	2.36	3.93	5.44	N.D	7.33	8.33	9.4
CTR238_2		M	2.03	3.45	4.63	N.D	8.16	7.41	8.3
CTR238_3		F	1.92	3.54	4.98	N.D	7.98	7.77	7.97
CTR238_4		F	2.06	3.73	5.2	N.D	8.05	8.1	9.04
CTR238_5		F	2.24	3.88	5.26	N.D	6.82	6.81	8.89
CTR238_6		F	2.1	3.3	4.49	N.D	7.95	7.85	8.74
CTR245_1	6	M	1.46	2.19	3.6	4.03	3.68	3.13	Died at P21
CTR245_2		M	1.44	2.31	3.55	4.09	3.96	3.39	Died at P21
CTR245_3		M	Died at P2
CTR245_4		M	Died at P2
CTR245_5		M	Died at P2
CTR245_6		F	Died at P2
CTR246_1	7	M	2.13	3.7	4.94	6.17	7.3	7.33	9.24
CTR246_2		M	1.89	3.44	5.21	6.07	7.27	7.4	8.54
CTR246_3		M	1.97	3.37	4.91	6.12	7.29	7.41	9.02
CTR246_4		M	1.95	3.4	4.92	6.24	7.5	7.17	8.67
CTR246_5		M	1.86	3.57	4.83	6.36	7.25	7.14	8.7
CTR246_6		M	2.06	3.4	4.81	6.34	7.4	7.55	8.73
CTR246_7		F	1.88	3.34	4.91	6.48	7.52	7.44	9.01
CTR276_1	6	M	2.04	3.64	4.66	5.88	7.05	7.32	8.95
CTR276_2		M	1.97	3.54	4.81	6.39	7.1	7.56	7.51
CTR276_3		M	1.85	3.42	4.55	6.28	7.49	7.86	8.62
CTR276_4		M	2.04	3.51	5.02	6.54	7.52	7.91	8.05
CTR276_5		F	2.05	3.49	4.76	6.01	7.17	7.5	8.08
CTR276_6		F	1.99	3.75	4.77	6.17	7.38	7.26	7.67
CTR273_1	7	M	1.67	3.31	4.99	6.46	7.52	7.34	8.91
CTR273_2		M	1.81	3.33	4.81	6.45	7.1	7.7	8.4
CTR273_3		M	1.89	3.25	5.03	6.64	7.32	7.27	8.12
CTR273_4		F	1.95	3.48	4.57	6.31	6.94	7.34	8.61
CTR273_5		F	1.57	3.03	4.92	6.6	7.29	6.9	8.64
CTR273_6		F	1.87	3.3	5.1	6.05	7.22	7.36	7.91
CTR273_7		M/F	Born dead P0
CTR277_1	7	M	1.6	2.91	4.27	5.6	6.45	7.52	7.65
CTR277_2		M	1.67	2.97	4.52	5.93	6.52	7.05	7.68
CTR277_3		M	1.68	2.8	4.25	5.53	6.97	7.11	8.25
CTR277_4		F	1.83	3.19	4.74	6.34	6.88	7.9	8.1
CTR277_5		F	1.93	3.01	4.92	6.31	7.03	7.43	7.73
CTR277_6		F	1.68	3.25	4.61	5.94	7.54	7.48	8.72
CTR277_7		M/F	Died at P3
CTR172_1	6	M	2.2	4.1	5.1	6.7	7.6	8.2	8.6
CTR172_2		M	2.2	3.5	5.7	6.8	8	8.3	8.3
CTR172_3		M	2.1	3.8	5.3	7.1	7.6	8.8	8
CTR172_4		F	1.8	3.3	4.6	6	7.6	8.3	7.9
CTR172_5		F	1.8	3.2	5.5	6.7	7.1	7.6	7.8
CTR172_6		F	2	3.6	5.1	6.4	8.2	8.3	7.5
CTR174_1	8	M	1.9	3.3	5.6	6.8	7.2	8.5	8.5
CTR174_2		M	2.1	3.9	5	5.3	7.7	8.5	7.6
CTR174_3		M	1.9	3.7	4.3	6.4	7	7.6	8.3
CTR174_4		M	1.9	3.3	5.2	6.4	6.4	8.3	9.2
CTR174_5		M	2.1	3.6	4.7	6.4	7.3	8.6	7.6
CTR174_6		F	2	3.5	5.2	6.9	7.6	7.9	8.2
CTR174_7		F	2.1	3.1	4.9	6.2	7	7.8	8
CTR174_8		F	1.8	3.5	5.3	6.1	7.2	8.2	7.5
TRT234_1	5	M	1.6	2.9	3.9	4.8	5.4	6	6.8
TRT234_2		M	Died at P3
TRT234_3		F	1.6	2.8	4	5.4	5.4	6.1	6.7
TRT234_4		F	1.6	3.1	4.4	4.8	5.8	6	6.8
TRT234_5		F	1.8	2.8	3.9	4.9	5.9	6.3	7.2
TRT231_1	8	M	1.4	2.3	2.9	3.4	4	3.8	4.5
TRT231_2		M	1.5	2.2	3.3	4.2	4.2	3.9	Died at P21
TRT231_3		M	1.5	2.4	3	3.6	5.1	4.6	Died at P21
TRT231_4		M	1.5	Died at P6
TRT231_5		F	1.5	2.4	3.2	4.2	5.5	4.7	4.9
TRT231_6		F	1.3	2.7	3.6	4.3	5.1	5.5	4.3
TRT231_7		F	1.6	2.4	3.5	4.6	5	5.1	5.3
TRT231_8		F	1.6	2.2	3.5	4.6	5.6	4.7	4.4
TRT233_1	8	M	2.1	3.4	4.6	5.7	6.7	7	8.4
TRT233_2		F	2	3.2	4.8	5.8	6.7	6.7	7.4
TRT233_3		F	2	3.6	4.5	5.8	6.9	7.2	8.2
TRT233_4		F	2.1	3.4	4.6	6.2	6.4	7.3	7.5
TRT233_5		F	2	3.2	4.6	5.6	6.8	6.7	7.9
TRT233_6		F	2	3.3	4.5	5.9	6.8	7.2	8.4
TRT233_7		F	1.9	3.4	4.6	5.7	6.6	6.8	8.3
TRT233_8		F	2.1	3.5	4.4	5.8	6.6	7.1	8.6
TRT243_1	7	M	1.94	3.26	5.16	6.45	7.82	7.41	8.48
TRT243_2		M	1.81	3.25	4.85	6.86	7.73	7.71	8.13
TRT243_3		M	1.93	3.33	4.93	6.1	7.27	7.74	8.41
TRT243_4		M	2.05	3.59	4.58	6.71	7.21	7.26	7.97
TRT243_5		F	1.97	3.16	4.75	6.31	7.1	7.51	8.16
TRT243_6		F	1.84	3.36	4.59	6.02	7.5	7.05	7.91
TRT243_7		M/F	Born dead P0
TRT240_1	8	F	1.87	3.12	4.59	5.45	7.09	7.52	7.57
TRT240_2		F	1.72	3.24	4.36	6.01	7.49	6.73	7.88
TRT240_3		F	1.72	3.09	4.22	5.9	6.98	6.98	7.5
TRT240_4		F	1.78	3	4.58	6.14	7.34	7.11	7.93
TRT240_5		F	1.69	2.89	4.4	5.98	6.57	7.24	7.61
TRT240_6		F	1.63	2.88	4.22	5.97	7.17	7.22	7.35
TRT240_7		F	1	1.28	1.64	1.88	Died P15
TRT240_8		F	Died at P3
TRT244_1	8	M	1.88	3.22	4.7	6.27	7.04	7.46	9.04
TRT244_2		M	2.13	3.23	4.64	6.04	7.07	7.39	8.9
TRT244_3		M	1.92	3.48	4.91	6.42	7.01	7.83	7.84
TRT244_4		M	2.16	3.35	4.57	6.41	7.27	7.94	8.74
TRT244_5		F	1.98	3.09	4.8	6.4	7.62	8.4	9.08
TRT244_6		F	1.8	3.33	4.85	6.42	7.47	7.85	8.76
TRT244_7		F	1.79	3.37	4.53	6.08	7.93	7.17	7.72
TRT244_8		F	2	3.02	4.45	5.95	7.28	7.22	8.17
TRT241_1	8	M	1.88	3.18	4.62	6.54	7.68	7.82	9.03
TRT241_2		M	1.8	3.17	4.45	6.5	6.29	8.35	7.16
TRT241_3		M	1.86	3.28	3.94	6.03	7.27	8.15	9.24
TRT241_4		M	1.68	2.84	4.77	5.31	7.63	6.76	8.39
TRT241_5		F	1.8	3.26	4.5	6.37	7.68	8	8.43
TRT241_6		F	1.88	3.24	4.46	6.37	7.65	8.2	8.84
TRT241_7		F	1.93	3.22	4.63	6.23	7.4	8.12	8.94
TRT241_8		F	Died at P3
TRT242_1	8	M	1.53	2.64	4.4	5.75	5.58	7.21	7.74
TRT242_2		M	1.59	2.85	3.89	5.03	6.52	6.36	7.01
TRT242_3		M	1.7	2.51	4.08	5.35	6.4	6.74	7.28
TRT242_4		F	1.89	3.13	4.1	5.53	6.41	7.42	7.63
TRT242_5		F	1.82	2.75	4.53	6.19	7.05	6.9	8.16
TRT242_6		F	1.71	2.93	4.58	5.88	7.3	7.62	8.02
TRT242_7		F	1.71	3	4.26	6.13	6.74	7.15	7.61
TRT242_8		F	1.67	2.79	4.77	5.59	6.67	7.55	7.48
TRT251_1	8	M	Died at P2
TRT251_2		M	Died at P2
TRT251_3		F	1.7	2.85	4.07	4.85	5.15	6.11	6.68
TRT251_4		F	1.57	2.87	4.52	5.23	5.31	6.41	7.32
TRT251_5		F	1.81	2.5	4.36	4.92	5.59	6.72	6.95
TRT251_6		F	Died at P2
TRT251_7		F	Died at P2
TRT251_8		F	Died at P2
TRT252_1	8	M	1.7	3.2	5.15	7.19	8.95	9.55	10.2
TRT252_2		F	1.74	3	5	6.76	6.1	6.1	7.19
TRT252_3		F	1.93	3.15	4.27	5.45	8.82	9.55	10.31
TRT252_4		M/F	Died at P2
TRT252_5		M/F	Died at P2
TRT252_6		M/F	Died at P2
TRT252_7		M/F	Died at P2
TRT252_8		M/F	Died at P1
TRT250_1	5	M	1.78	3.41	5.21	6.77	8.15	8.68	9.33
TRT250_2		F	1.51	3.45	5.24	5.94	8.14	8.45	8.43
TRT250_3		F	1.75	2.88	4.4	6.84	7.82	7.83	8.76
TRT250_4		F	1.9	2.73	4.57	6.23	7.36	8.17	9.01
TRT250_5		M/F	Born dead P0
TRT279_1	8	M	1.98	3.33	4.67	6	6.98	7.21	8.85
TRT279_2		M	1.93	3.11	4.9	6.01	7.22	7.4	8.9
TRT279_3		M	1.97	3.5	4.86	5.56	7.03	7.86	9.09
TRT279_4		M	2.01	3.29	4.87	6.07	7.07	7.52	8.51
TRT279_5		M	1.98	3.23	4.43	6	6.44	7.43	8.01
TRT279_6		F	1.91	3.21	4.58	5.85	6.77	7.22	8.42
TRT279_7		F	1.98	3.24	4.42	5.74	6.72	7.24	8.41
TRT279_8		F	1.85	3.02	4.44	5.69	6.84	7.14	8.31
TRT280_1	6	M	1.51	2.63	3.73	2.91	2.81	Died at P17
TRT280_2		M	1.32	2.52	3.64	2.82	2.64	Died at P18
TRT280_3		M	1.54	2.76	3.75	3.05	2.77	Died at P15
TRT280_4		F	1.59	2.8	4.07	3.06	3.3	2.84	Died at P19
TRT280_5		M/F	Died at P3
TRT280_6		M/F	Died at P3

## Sheet: Z-sc.6wk.nABX P3 P15 P21 Fig1E
CTR=Control; TRT=nABX treament; P=Postnatal day; F=Female; M=Male; N.D= No Data
Mice code	Litter size	Sex	P3	P15	P21	P3 Mean Control	P3 STDV Control	P3 Z-score	P15 Mean Control	P15 STDV Control	P15 Z-score	P21 Mean Control	P21 STDV Control	P21 Z-score
CTR085_1	6	M	1.7	7.5	7.6	2.06337	0.336644	-1.0794	7.37988	0.806354	0.148969	7.75181	1.00825	-0.150565		P15 Weight-for-age standard Z-score distribution
CTR085_2		M	1.8	7.3	7.3	2.06337	0.336644	-0.782347	7.37988	0.806354	-0.0990608	7.75181	1.00825	-0.448109		Weight distribution (Z-score)	Paternal_CON	Paternal_nABX	Paternal_CON (%)	Paternal_nABX(%)
CTR085_3		M	Died P3													SDD (Z < -3)	3	11	1.82927	6.11111	100
CTR085_4		F	1.7	7.7	7.4	2.06337	0.336644	-1.0794	7.37988	0.806354	0.396999	7.75181	1.00825	-0.348928		DD ( -2 > Z > -3)	3	6	1.82927	3.33333
CTR085_5		F	2	7.2	8	2.06337	0.336644	-0.188247	7.37988	0.806354	-0.223076	7.75181	1.00825	0.246161		Normal ( 2 > Z > -2)	156	163	95.122	90.5556
CTR085_6		F	Died P3													Overweight (2 < Z < 3)	2	0	1.21951	0
CTR087_1	5	M	2.2	8.5	9.4	2.06337	0.336644	0.405853	7.37988	0.806354	1.38912	7.75181	1.00825	1.6347		Obese (Z > 3)	0	0	0	0
CTR087_2		F	2	8.7	7.5	2.06337	0.336644	-0.188247	7.37988	0.806354	1.63715	7.75181	1.00825	-0.249746		Total number	164	180	100	100
CTR087_3		F	2	7.9	7.8	2.06337	0.336644	-0.188247	7.37988	0.806354	0.64503	7.75181	1.00825	0.0477983			P15 Z-score CTR	P15 Z-score TRT
CTR087_4		F	1.9	8	8.4	2.06337	0.336644	-0.485297	7.37988	0.806354	0.769045	7.75181	1.00825	0.642888			-3.94353	-6.05178
CTR087_5		F	2	7.4	7.8	2.06337	0.336644	-0.188247	7.37988	0.806354	0.0249543	7.75181	1.00825	0.0477983			-3.44747	-5.80375
CTR089_1	8	M	2.1	7	7.3	2.06337	0.336644	0.108803	7.37988	0.806354	-0.471106	7.75181	1.00825	-0.448109			-3.44747	-5.43171
CTR089_2		M	2.1	7.5	7.3	2.06337	0.336644	0.108803	7.37988	0.806354	0.148969	7.75181	1.00825	-0.448109			-2.45535	-4.93565
CTR089_3		M	Died P3														-2.45535	-4.5636
CTR089_4		M	Died P3														-2.20732	-3.81951
CTR089_5		F	2.1	7.2	7.2	2.06337	0.336644	0.108803	7.37988	0.806354	-0.223076	7.75181	1.00825	-0.547291			-1.95929	-3.81951
CTR089_6		F	2.1	6.3	6.2	2.06337	0.336644	0.108803	7.37988	0.806354	-1.33921	7.75181	1.00825	-1.53911			-1.83527	-3.6955
CTR089_7		F	1.7	7.1	7.3	2.06337	0.336644	-1.0794	7.37988	0.806354	-0.347091	7.75181	1.00825	-0.448109			-1.71126	-3.57148
CTR089_8		F	1.8	6	6.2	2.06337	0.336644	-0.782347	7.37988	0.806354	-1.71126	7.75181	1.00825	-1.53911			-1.58724	-3.32345
CTR056_1	8	M	2.1	6.8	7.2	2.06337	0.336644	0.108803	7.37988	0.806354	-0.719136	7.75181	1.00825	-0.547291			-1.46323	-3.32345
CTR056_2		M	2.1	6.5	6.4	2.06337	0.336644	0.108803	7.37988	0.806354	-1.09118	7.75181	1.00825	-1.34074			-1.46323	-2.95141
CTR056_3		M	2.1	7.3	6.8	2.06337	0.336644	0.108803	7.37988	0.806354	-0.0990608	7.75181	1.00825	-0.944017			-1.33921	-2.70338
CTR056_4		M	2.1	6.8	6.9	2.06337	0.336644	0.108803	7.37988	0.806354	-0.719136	7.75181	1.00825	-0.844835			-1.33921	-2.57936
CTR056_5		M	2	6.6	6.9	2.06337	0.336644	-0.188247	7.37988	0.806354	-0.967166	7.75181	1.00825	-0.844835			-1.33921	-2.33133
CTR056_6		F	2	6.8	6.4	2.06337	0.336644	-0.188247	7.37988	0.806354	-0.719136	7.75181	1.00825	-1.34074			-1.2152	-2.20732
CTR056_7		F	2.1	6.4	6.5	2.06337	0.336644	0.108803	7.37988	0.806354	-1.2152	7.75181	1.00825	-1.24156			-1.2152	-2.20732
CTR056_8		F	2.1	6.4	6.9	2.06337	0.336644	0.108803	7.37988	0.806354	-1.2152	7.75181	1.00825	-0.844835			-1.2152	-1.83527
CTR058_1	4	M	2.1	9	10.1	2.06337	0.336644	0.108803	7.37988	0.806354	2.0092	7.75181	1.00825	2.32897			-1.2152	-1.83527
CTR058_2		M	2.1	8.1	9.7	2.06337	0.336644	0.108803	7.37988	0.806354	0.89306	7.75181	1.00825	1.93225			-1.09118	-1.71126
CTR058_3		M	2.2	9	9.5	2.06337	0.336644	0.405853	7.37988	0.806354	2.0092	7.75181	1.00825	1.73388			-1.09118	-1.71126
CTR058_4		M	2.4	8.7	10.2	2.06337	0.336644	0.999953	7.37988	0.806354	1.63715	7.75181	1.00825	2.42816			-0.967166	-1.58724
CTR076_1	8	M	2.2	6.7	7.2	2.06337	0.336644	0.405853	7.37988	0.806354	-0.843151	7.75181	1.00825	-0.547291			-0.967166	-1.46323
CTR076_2		M	2.1	7.1	7.6	2.06337	0.336644	0.108803	7.37988	0.806354	-0.347091	7.75181	1.00825	-0.150565			-0.967166	-1.46323
CTR076_3		M	2.1	6.1	7.8	2.06337	0.336644	0.108803	7.37988	0.806354	-1.58724	7.75181	1.00825	0.0477983			-0.967166	-1.33921
CTR076_4		M	2.1	6.2	6.5	2.06337	0.336644	0.108803	7.37988	0.806354	-1.46323	7.75181	1.00825	-1.24156			-0.843151	-1.33921
CTR076_5		M	1.8	5.6	7.8	2.06337	0.336644	-0.782347	7.37988	0.806354	-2.20732	7.75181	1.00825	0.0477983			-0.843151	-1.2152
CTR076_6		F	2.3	7	8	2.06337	0.336644	0.702903	7.37988	0.806354	-0.471106	7.75181	1.00825	0.246161			-0.843151	-1.2152
CTR076_7		F	2.1	6.8	6.1	2.06337	0.336644	0.108803	7.37988	0.806354	-0.719136	7.75181	1.00825	-1.63829			-0.719136	-1.2152
CTR076_8		F	2.2	7	7.5	2.06337	0.336644	0.405853	7.37988	0.806354	-0.471106	7.75181	1.00825	-0.249746			-0.719136	-1.2152
CTR079_1	5	M	3.5	7.9	9.6	2.06337	0.336644	4.2675	7.37988	0.806354	0.64503	7.75181	1.00825	1.83307			-0.719136	-1.2152
CTR079_2		F	3	8.4	8.5	2.06337	0.336644	2.78225	7.37988	0.806354	1.2651	7.75181	1.00825	0.742069			-0.719136	-1.09118
CTR079_3		F	2.7	7.8	9.2	2.06337	0.336644	1.8911	7.37988	0.806354	0.521015	7.75181	1.00825	1.43634			-0.719136	-1.09118
CTR079_4		F	3.2	8	9.2	2.06337	0.336644	3.37635	7.37988	0.806354	0.769045	7.75181	1.00825	1.43634			-0.719136	-1.09118
CTR079_5		F	3.4	8	9.2	2.06337	0.336644	3.97045	7.37988	0.806354	0.769045	7.75181	1.00825	1.43634			-0.719136	-0.967166
CTR055-1st_1	8	M	2.4	N.D	8.1	2.06337	0.336644	0.999953	N.D	N.D	N.D	7.75181	1.00825	0.345343			-0.595121	-0.967166
CTR055-1st_2		M	1.8	N.D	8	2.06337	0.336644	-0.782347	N.D	N.D	N.D	7.75181	1.00825	0.246161			-0.595121	-0.967166
CTR055-1st_3		M	2.3	N.D	7.5	2.06337	0.336644	0.702903	N.D	N.D	N.D	7.75181	1.00825	-0.249746			-0.595121	-0.843151
CTR055-1st_4		M	2.1	N.D	7.5	2.06337	0.336644	0.108803	N.D	N.D	N.D	7.75181	1.00825	-0.249746			-0.471106	-0.843151
CTR055-1st_5		F	1.8	N.D	7	2.06337	0.336644	-0.782347	N.D	N.D	N.D	7.75181	1.00825	-0.745654			-0.471106	-0.843151
CTR055-1st_6		F	2.2	N.D	6.8	2.06337	0.336644	0.405853	N.D	N.D	N.D	7.75181	1.00825	-0.944017			-0.471106	-0.843151
CTR055-1st_7		F	2.5	N.D	6.8	2.06337	0.336644	1.297	N.D	N.D	N.D	7.75181	1.00825	-0.944017			-0.471106	-0.843151
CTR055-1st_8		F	2.3	N.D	6.3	2.06337	0.336644	0.702903	N.D	N.D	N.D	7.75181	1.00825	-1.43992			-0.471106	-0.843151
CTR055-2nd_1	6	M	1.8	7.9	9.3	2.06337	0.336644	-0.782347	7.37988	0.806354	0.64503	7.75181	1.00825	1.53552			-0.471106	-0.843151
CTR055-2nd_2		M															-0.471106	-0.843151
CTR055-2nd_3		F	1.7	7.3	8.8	2.06337	0.336644	-1.0794	7.37988	0.806354	-0.0990608	7.75181	1.00825	1.03961			-0.471106	-0.843151
CTR055-2nd_4		F	1.9	7.7	8.9	2.06337	0.336644	-0.485297	7.37988	0.806354	0.396999	7.75181	1.00825	1.1388			-0.471106	-0.719136
CTR055-2nd_5		F	1.8	8.1	7.2	2.06337	0.336644	-0.782347	7.37988	0.806354	0.89306	7.75181	1.00825	-0.547291			-0.471106	-0.719136
CTR055-2nd_6		F															-0.471106	-0.719136
CTR108_1	8	M	1.9	6.4	7.4	2.06337	0.336644	-0.485297	7.37988	0.806354	-1.2152	7.75181	1.00825	-0.348928			-0.347091	-0.719136
CTR108_2		M	1.8	6.2	7.2	2.06337	0.336644	-0.782347	7.37988	0.806354	-1.46323	7.75181	1.00825	-0.547291			-0.347091	-0.719136
CTR108_3		M	1.9	5.4	7.3	2.06337	0.336644	-0.485297	7.37988	0.806354	-2.45535	7.75181	1.00825	-0.448109			-0.347091	-0.719136
CTR108_4		M	1.8	5.4	6	2.06337	0.336644	-0.782347	7.37988	0.806354	-2.45535	7.75181	1.00825	-1.73747			-0.347091	-0.595121
CTR108_5		M	1.6	4.6	6.2	2.06337	0.336644	-1.37645	7.37988	0.806354	-3.44747	7.75181	1.00825	-1.53911			-0.347091	-0.595121
CTR108_6		M	1.8	6.9	5.6	2.06337	0.336644	-0.782347	7.37988	0.806354	-0.595121	7.75181	1.00825	-2.1342			-0.347091	-0.595121
CTR108_7		F	2	6.7	7	2.06337	0.336644	-0.188247	7.37988	0.806354	-0.843151	7.75181	1.00825	-0.745654			-0.223076	-0.595121
CTR108_8		F	1.8	6.3	7.7	2.06337	0.336644	-0.782347	7.37988	0.806354	-1.33921	7.75181	1.00825	-0.0513832			-0.223076	-0.595121
CTR086_1	6	M	2.5	7.5	9.4	2.06337	0.336644	1.297	7.37988	0.806354	0.148969	7.75181	1.00825	1.6347			-0.223076	-0.595121
CTR086_2		M	2.5	8.3	8.9	2.06337	0.336644	1.297	7.37988	0.806354	1.14109	7.75181	1.00825	1.1388			-0.223076	-0.595121
CTR086_3		M	2.6	8.4	9.2	2.06337	0.336644	1.59405	7.37988	0.806354	1.2651	7.75181	1.00825	1.43634			-0.223076	-0.595121
CTR086_4		F	2.7	7.8	8.9	2.06337	0.336644	1.8911	7.37988	0.806354	0.521015	7.75181	1.00825	1.1388			-0.223076	-0.595121
CTR086_5		F	2.5	8	8.4	2.06337	0.336644	1.297	7.37988	0.806354	0.769045	7.75181	1.00825	0.642888			-0.223076	-0.595121
CTR086_6		F	2.6	8.2	9.2	2.06337	0.336644	1.59405	7.37988	0.806354	1.01707	7.75181	1.00825	1.43634			-0.0990608	-0.471106
CTR107_1	5	M	1.8	8.4	8.9	2.06337	0.336644	-0.782347	7.37988	0.806354	1.2651	7.75181	1.00825	1.1388			-0.0990608	-0.471106
CTR107_2		M	2.2	8	9	2.06337	0.336644	0.405853	7.37988	0.806354	0.769045	7.75181	1.00825	1.23798			-0.0990608	-0.471106
CTR107_3		F	2	8	8.6	2.06337	0.336644	-0.188247	7.37988	0.806354	0.769045	7.75181	1.00825	0.841251			-0.0990608	-0.471106
CTR107_4		F	1.8	6.8	8.5	2.06337	0.336644	-0.782347	7.37988	0.806354	-0.719136	7.75181	1.00825	0.742069			-0.0990608	-0.471106
CTR107_5		F	2	8.1	7.6	2.06337	0.336644	-0.188247	7.37988	0.806354	0.89306	7.75181	1.00825	-0.150565			-0.0990608	-0.471106
CTR106_1	7	M	2.1	7	7.3	2.06337	0.336644	0.108803	7.37988	0.806354	-0.471106	7.75181	1.00825	-0.448109			0.0249543	-0.471106
CTR106_2		M	2	5.8	5.8	2.06337	0.336644	-0.188247	7.37988	0.806354	-1.95929	7.75181	1.00825	-1.93583			0.0249543	-0.471106
CTR106_3		F	2.1	7.4	7.4	2.06337	0.336644	0.108803	7.37988	0.806354	0.0249543	7.75181	1.00825	-0.348928			0.0249543	-0.471106
CTR106_4		F	2.1	7.5	6.7	2.06337	0.336644	0.108803	7.37988	0.806354	0.148969	7.75181	1.00825	-1.0432			0.0249543	-0.471106
CTR106_5		F	2.1	6.9	7.3	2.06337	0.336644	0.108803	7.37988	0.806354	-0.595121	7.75181	1.00825	-0.448109			0.0249543	-0.471106
CTR106_6		F	1.8	7.7	6.3	2.06337	0.336644	-0.782347	7.37988	0.806354	0.396999	7.75181	1.00825	-1.43992			0.0249543	-0.471106
CTR106_7		F	1.9	7	6.2	2.06337	0.336644	-0.485297	7.37988	0.806354	-0.471106	7.75181	1.00825	-1.53911			0.0249543	-0.471106
CTR126_1	7	M	1.8	7	8.7	2.06337	0.336644	-0.782347	7.37988	0.806354	-0.471106	7.75181	1.00825	0.940432			0.0249543	-0.471106
CTR126_2		M	2	7	7.5	2.06337	0.336644	-0.188247	7.37988	0.806354	-0.471106	7.75181	1.00825	-0.249746			0.0249543	-0.471106
CTR126_3		M	2	8.1	7.2	2.06337	0.336644	-0.188247	7.37988	0.806354	0.89306	7.75181	1.00825	-0.547291			0.148969	-0.471106
CTR126_4		F	1.9	7.4	8.6	2.06337	0.336644	-0.485297	7.37988	0.806354	0.0249543	7.75181	1.00825	0.841251			0.148969	-0.471106
CTR126_5		F	1.9	8	7.2	2.06337	0.336644	-0.485297	7.37988	0.806354	0.769045	7.75181	1.00825	-0.547291			0.148969	-0.347091
CTR126_6		F	1.7	7	7.5	2.06337	0.336644	-1.0794	7.37988	0.806354	-0.471106	7.75181	1.00825	-0.249746			0.148969	-0.347091
CTR126_7		F	1.6	8.2	8.4	2.06337	0.336644	-1.37645	7.37988	0.806354	1.01707	7.75181	1.00825	0.642888			0.148969	-0.347091
CTR128_1	7	M	2.5	7.1	6.8	2.06337	0.336644	1.297	7.37988	0.806354	-0.347091	7.75181	1.00825	-0.944017			0.148969	-0.347091
CTR128_2		M	2.4	8.3	8.7	2.06337	0.336644	0.999953	7.37988	0.806354	1.14109	7.75181	1.00825	0.940432			0.148969	-0.347091
CTR128_3		M	2.7	8	8.7	2.06337	0.336644	1.8911	7.37988	0.806354	0.769045	7.75181	1.00825	0.940432			0.148969	-0.347091
CTR128_4		F	2	7.8	8.2	2.06337	0.336644	-0.188247	7.37988	0.806354	0.521015	7.75181	1.00825	0.444524			0.148969	-0.347091
CTR128_5		F	2.5	7.2	8.6	2.06337	0.336644	1.297	7.37988	0.806354	-0.223076	7.75181	1.00825	0.841251			0.148969	-0.223076
CTR128_6		F	2.5	8.6	6.9	2.06337	0.336644	1.297	7.37988	0.806354	1.51314	7.75181	1.00825	-0.844835			0.148969	-0.223076
CTR128_7		F	2.6	8.9	9.6	2.06337	0.336644	1.59405	7.37988	0.806354	1.88518	7.75181	1.00825	1.83307			0.148969	-0.223076
CTR146_1	7	M	1.8	6.8	8.9	2.06337	0.336644	-0.782347	7.37988	0.806354	-0.719136	7.75181	1.00825	1.1388			0.148969	-0.223076
CTR146_2		M	1.7	8.3	7.8	2.06337	0.336644	-1.0794	7.37988	0.806354	1.14109	7.75181	1.00825	0.0477983			0.272984	-0.223076
CTR146_3		M	2	7.9	9	2.06337	0.336644	-0.188247	7.37988	0.806354	0.64503	7.75181	1.00825	1.23798			0.272984	-0.223076
CTR146_4		F	2.1	7.2	8	2.06337	0.336644	0.108803	7.37988	0.806354	-0.223076	7.75181	1.00825	0.246161			0.272984	-0.223076
CTR146_5		F	2	7.9	8.9	2.06337	0.336644	-0.188247	7.37988	0.806354	0.64503	7.75181	1.00825	1.1388			0.272984	-0.223076
CTR146_6		F	1.7	7.6	8.5	2.06337	0.336644	-1.0794	7.37988	0.806354	0.272984	7.75181	1.00825	0.742069			0.272984	-0.223076
CTR146_7		F	1.7	7.1	8.2	2.06337	0.336644	-1.0794	7.37988	0.806354	-0.347091	7.75181	1.00825	0.444524			0.272984	-0.223076
CTR149-1st_1	8	M	1.9	7.5	7.3	2.06337	0.336644	-0.485297	7.37988	0.806354	0.148969	7.75181	1.00825	-0.448109			0.272984	-0.223076
CTR149-1st_2		M	2.1	7.6	7.5	2.06337	0.336644	0.108803	7.37988	0.806354	0.272984	7.75181	1.00825	-0.249746			0.272984	-0.223076
CTR149-1st_3		M	2	7.8	7.4	2.06337	0.336644	-0.188247	7.37988	0.806354	0.521015	7.75181	1.00825	-0.348928			0.272984	-0.0990608
CTR149-1st_4		M	2	7.4	7.4	2.06337	0.336644	-0.188247	7.37988	0.806354	0.0249543	7.75181	1.00825	-0.348928			0.272984	-0.0990608
CTR149-1st_5		M	2.2	8	8.5	2.06337	0.336644	0.405853	7.37988	0.806354	0.769045	7.75181	1.00825	0.742069			0.272984	-0.0990608
CTR149-1st_6		M	2.2	8.2	7.6	2.06337	0.336644	0.405853	7.37988	0.806354	1.01707	7.75181	1.00825	-0.150565			0.396999	-0.0990608
CTR149-1st_7		M	2	7.5	8	2.06337	0.336644	-0.188247	7.37988	0.806354	0.148969	7.75181	1.00825	0.246161			0.396999	-0.0990608
CTR149-1st_8		F	2.1	6.4	6	2.06337	0.336644	0.108803	7.37988	0.806354	-1.2152	7.75181	1.00825	-1.73747			0.396999	-0.0990608
CTR145_1	8	M	1.9	7	7.9	2.06337	0.336644	-0.485297	7.37988	0.806354	-0.471106	7.75181	1.00825	0.14698			0.396999	-0.0990608
CTR145_2		M	1.7	7.5	7.3	2.06337	0.336644	-1.0794	7.37988	0.806354	0.148969	7.75181	1.00825	-0.448109			0.396999	-0.0990608
CTR145_3		M	2	6.8	8.5	2.06337	0.336644	-0.188247	7.37988	0.806354	-0.719136	7.75181	1.00825	0.742069			0.396999	-0.0990608
CTR145_4		M	1.8	6.7	7.9	2.06337	0.336644	-0.782347	7.37988	0.806354	-0.843151	7.75181	1.00825	0.14698			0.396999	-0.0990608
CTR145_5		F	1.7	7.4	8.2	2.06337	0.336644	-1.0794	7.37988	0.806354	0.0249543	7.75181	1.00825	0.444524			0.521015	-0.0990608
CTR145_6		F	2	7	7.4	2.06337	0.336644	-0.188247	7.37988	0.806354	-0.471106	7.75181	1.00825	-0.348928			0.521015	-0.0990608
CTR145_7		F	2	7.3	8.2	2.06337	0.336644	-0.188247	7.37988	0.806354	-0.0990608	7.75181	1.00825	0.444524			0.521015	0.0249543
CTR145_8		F	1.5	7.3	7.3	2.06337	0.336644	-1.6735	7.37988	0.806354	-0.0990608	7.75181	1.00825	-0.448109			0.521015	0.0249543
CTR147_1	7	F	2.2	7.9	7.4	2.06337	0.336644	0.405853	7.37988	0.806354	0.64503	7.75181	1.00825	-0.348928			0.521015	0.0249543
CTR147_2		F	2.2	7	7.7	2.06337	0.336644	0.405853	7.37988	0.806354	-0.471106	7.75181	1.00825	-0.0513832			0.521015	0.0249543
CTR147_3		F	2.3	7.8	7.9	2.06337	0.336644	0.702903	7.37988	0.806354	0.521015	7.75181	1.00825	0.14698			0.521015	0.0249543
CTR147_4		F	2.3	7.6	7.9	2.06337	0.336644	0.702903	7.37988	0.806354	0.272984	7.75181	1.00825	0.14698			0.521015	0.0249543
CTR147_5		F	2.5	7.5	7.7	2.06337	0.336644	1.297	7.37988	0.806354	0.148969	7.75181	1.00825	-0.0513832			0.521015	0.0249543
CTR147_6		F	2.5	7.6	7.4	2.06337	0.336644	1.297	7.37988	0.806354	0.272984	7.75181	1.00825	-0.348928			0.64503	0.0249543
CTR147_7		F	2	7.6	7.6	2.06337	0.336644	-0.188247	7.37988	0.806354	0.272984	7.75181	1.00825	-0.150565			0.64503	0.0249543
CTR149-2nd_1	7	M	2.3	6.5	7.8	2.06337	0.336644	0.702903	7.37988	0.806354	-1.09118	7.75181	1.00825	0.0477983			0.64503	0.0249543
CTR149-2nd_2		M	2.1	7.8	8.1	2.06337	0.336644	0.108803	7.37988	0.806354	0.521015	7.75181	1.00825	0.345343			0.64503	0.148969
CTR149-2nd_3		M	2.2	7.4	7.9	2.06337	0.336644	0.405853	7.37988	0.806354	0.0249543	7.75181	1.00825	0.14698			0.64503	0.148969
CTR149-2nd_4		M	2.2	8	6.5	2.06337	0.336644	0.405853	7.37988	0.806354	0.769045	7.75181	1.00825	-1.24156			0.64503	0.148969
CTR149-2nd_5		M	2.2	7.6	7.3	2.06337	0.336644	0.405853	7.37988	0.806354	0.272984	7.75181	1.00825	-0.448109			0.64503	0.148969
CTR149-2nd_6		F	2.3	8	8	2.06337	0.336644	0.702903	7.37988	0.806354	0.769045	7.75181	1.00825	0.246161			0.769045	0.148969
CTR149-2nd_7		F	2.3	8.3	7.9	2.06337	0.336644	0.702903	7.37988	0.806354	1.14109	7.75181	1.00825	0.14698			0.769045	0.148969
CTR156_1	6	M	1.8	7.6	8.1	2.06337	0.336644	-0.782347	7.37988	0.806354	0.272984	7.75181	1.00825	0.345343			0.769045	0.148969
CTR156_2		M	2	8	7.8	2.06337	0.336644	-0.188247	7.37988	0.806354	0.769045	7.75181	1.00825	0.0477983			0.769045	0.148969
CTR156_3		M	1.8	7.6	6.7	2.06337	0.336644	-0.782347	7.37988	0.806354	0.272984	7.75181	1.00825	-1.0432			0.769045	0.148969
CTR156_4		M	2	6.3		2.06337	0.336644	-0.188247	7.37988	0.806354	-1.33921						0.769045	0.272984
CTR156_5		F	2.2	8.5	8.3	2.06337	0.336644	0.405853	7.37988	0.806354	1.38912	7.75181	1.00825	0.543706			0.769045	0.272984
CTR156_6		F	2.2	7.7		2.06337	0.336644	0.405853	7.37988	0.806354	0.396999						0.769045	0.272984
CTR155_1	8	M	1.6	7.3	7.6	2.06337	0.336644	-1.37645	7.37988	0.806354	-0.0990608	7.75181	1.00825	-0.150565			0.769045	0.272984
CTR155_2		M	1.6	4.6	5.5	2.06337	0.336644	-1.37645	7.37988	0.806354	-3.44747	7.75181	1.00825	-2.23338			0.769045	0.272984
CTR155_3		F	1.9	7.4	7.6	2.06337	0.336644	-0.485297	7.37988	0.806354	0.0249543	7.75181	1.00825	-0.150565			0.769045	0.272984
CTR155_4		F	1.6	6.6	6.7	2.06337	0.336644	-1.37645	7.37988	0.806354	-0.967166	7.75181	1.00825	-1.0432			0.769045	0.272984
CTR155_5		F	1.7	7.1	7.5	2.06337	0.336644	-1.0794	7.37988	0.806354	-0.347091	7.75181	1.00825	-0.249746			0.89306	0.272984
CTR155_6		F	1.6	7.2	7.5	2.06337	0.336644	-1.37645	7.37988	0.806354	-0.223076	7.75181	1.00825	-0.249746			0.89306	0.272984
CTR155_7		F	1.7	7.2	7.4	2.06337	0.336644	-1.0794	7.37988	0.806354	-0.223076	7.75181	1.00825	-0.348928			0.89306	0.272984
CTR155_8		F	1.6	7.5	7.3	2.06337	0.336644	-1.37645	7.37988	0.806354	0.148969	7.75181	1.00825	-0.448109			0.89306	0.272984
CTR157_1	8	M	1.8	5.9	8	2.06337	0.336644	-0.782347	7.37988	0.806354	-1.83527	7.75181	1.00825	0.246161			1.01707	0.272984
CTR157_2		M	1.9	7.4	7.7	2.06337	0.336644	-0.485297	7.37988	0.806354	0.0249543	7.75181	1.00825	-0.0513832			1.01707	0.272984
CTR157_3		M	2	7.7	7.7	2.06337	0.336644	-0.188247	7.37988	0.806354	0.396999	7.75181	1.00825	-0.0513832			1.01707	0.272984
CTR157_4		M	1.8	7.7	8.3	2.06337	0.336644	-0.782347	7.37988	0.806354	0.396999	7.75181	1.00825	0.543706			1.01707	0.272984
CTR157_5		M	1.9	7.1	8.6	2.06337	0.336644	-0.485297	7.37988	0.806354	-0.347091	7.75181	1.00825	0.841251			1.01707	0.396999
CTR157_6		M	1.9	7.4	8	2.06337	0.336644	-0.485297	7.37988	0.806354	0.0249543	7.75181	1.00825	0.246161			1.14109	0.396999
CTR157_7		M	1.6	7.6	7.9	2.06337	0.336644	-1.37645	7.37988	0.806354	0.272984	7.75181	1.00825	0.14698			1.14109	0.521015
CTR157_8		M	1.9	7.5	6.3	2.06337	0.336644	-0.485297	7.37988	0.806354	0.148969	7.75181	1.00825	-1.43992			1.14109	0.521015
CTR158_1	7	M	2	7.5	6	2.06337	0.336644	-0.188247	7.37988	0.806354	0.148969	7.75181	1.00825	-1.73747			1.14109	0.521015
CTR158_2		M	2	7.7	7.4	2.06337	0.336644	-0.188247	7.37988	0.806354	0.396999	7.75181	1.00825	-0.348928			1.14109	0.521015
CTR158_3		M	1.8	6.6		2.06337	0.336644	-0.782347	7.37988	0.806354	-0.967166						1.14109	0.521015
CTR158_4		F	2	7.5	6	2.06337	0.336644	-0.188247	7.37988	0.806354	0.148969	7.75181	1.00825	-1.73747			1.14109	0.521015
CTR158_5		F	1.8	8.2	7.4	2.06337	0.336644	-0.782347	7.37988	0.806354	1.01707	7.75181	1.00825	-0.348928			1.2651	0.521015
CTR158_6		F	2	7.8	8.5	2.06337	0.336644	-0.188247	7.37988	0.806354	0.521015	7.75181	1.00825	0.742069			1.2651	0.521015
CTR158_7		F	1.7	6.6		2.06337	0.336644	-1.0794	7.37988	0.806354	-0.967166						1.2651	0.521015
CTR159_1	7	M	2	8.3	8.7	2.06337	0.336644	-0.188247	7.37988	0.806354	1.14109	7.75181	1.00825	0.940432			1.38912	0.521015
CTR159_2		M	2	8.5		2.06337	0.336644	-0.188247	7.37988	0.806354	1.38912						1.38912	0.521015
CTR159_3		F	1.3	7.2	8.3	2.06337	0.336644	-2.2676	7.37988	0.806354	-0.223076	7.75181	1.00825	0.543706			1.38912	0.64503
CTR159_4		F	2	8.3	7.4	2.06337	0.336644	-0.188247	7.37988	0.806354	1.14109	7.75181	1.00825	-0.348928			1.51314	0.64503
CTR159_5		F	1.6	7.5	8.1	2.06337	0.336644	-1.37645	7.37988	0.806354	0.148969	7.75181	1.00825	0.345343			1.63715	0.64503
CTR159_6		F	1.6	7.8		2.06337	0.336644	-1.37645	7.37988	0.806354	0.521015						1.63715	0.64503
CTR159_7		F	2	4.2	3.9	2.06337	0.336644	-0.188247	7.37988	0.806354	-3.94353	7.75181	1.00825	-3.82028			1.88518	0.64503
CTR196_1	8	M	2	8.3	9.9	2.06337	0.336644	-0.188247	7.37988	0.806354	1.14109	7.75181	1.00825	2.13061			2.0092	0.769045
CTR196_2		M	2.5	8.2	8.7	2.06337	0.336644	1.297	7.37988	0.806354	1.01707	7.75181	1.00825	0.940432			2.0092	0.769045
CTR196_3		M	2.7	7.8	9.6	2.06337	0.336644	1.8911	7.37988	0.806354	0.521015	7.75181	1.00825	1.83307			N.D	0.769045
CTR196_4		M	2.6	7.6	9	2.06337	0.336644	1.59405	7.37988	0.806354	0.272984	7.75181	1.00825	1.23798			N.D	0.769045
CTR196_5		M	2.7	6.9	7.8	2.06337	0.336644	1.8911	7.37988	0.806354	-0.595121	7.75181	1.00825	0.0477983			N.D	0.769045
CTR196_6		F	2.4	7.6	8.9	2.06337	0.336644	0.999953	7.37988	0.806354	0.272984	7.75181	1.00825	1.1388			N.D	0.769045
CTR196_7		F	2.5	7.9	8.7	2.06337	0.336644	1.297	7.37988	0.806354	0.64503	7.75181	1.00825	0.940432			N.D	0.769045
CTR196_8		F	Died P3														N.D	0.769045
Average F1 body weight			2.06337	7.37988	7.75181												N.D	0.769045
Standard deviation			0.336644	0.806354	1.00825												N.D	0.89306
																		0.89306
TRT062_1	8	M	1.9	7.6	5.4	2.06337	0.336644	-0.485297	7.37988	0.806354	0.272984	7.75181	1.00825	-2.33256				1.01707
TRT062_2		M	2.2	6.7	7.1	2.06337	0.336644	0.405853	7.37988	0.806354	-0.843151	7.75181	1.00825	-0.646472				1.01707
TRT062_3		F	1.9	6.8	5.6	2.06337	0.336644	-0.485297	7.37988	0.806354	-0.719136	7.75181	1.00825	-2.1342				1.14109
TRT062_4		F	1.9	7	5.9	2.06337	0.336644	-0.485297	7.37988	0.806354	-0.471106	7.75181	1.00825	-1.83665				1.14109
TRT062_5		F	2.1	7.1	5.8	2.06337	0.336644	0.108803	7.37988	0.806354	-0.347091	7.75181	1.00825	-1.93583				1.38912
TRT062_6		F	2	6.9	5.8	2.06337	0.336644	-0.188247	7.37988	0.806354	-0.595121	7.75181	1.00825	-1.93583				1.51314
TRT062_7		F	2	6.8	6.2	2.06337	0.336644	-0.188247	7.37988	0.806354	-0.719136	7.75181	1.00825	-1.53911				1.63715
TRT062_8		F	2	7.4	5.8	2.06337	0.336644	-0.188247	7.37988	0.806354	0.0249543	7.75181	1.00825	-1.93583
TRT104_1	7	M	2.2	8	8.3	2.06337	0.336644	0.405853	7.37988	0.806354	0.769045	7.75181	1.00825	0.543706
TRT104_2		M	2	7.6	8.5	2.06337	0.336644	-0.188247	7.37988	0.806354	0.272984	7.75181	1.00825	0.742069
TRT104_3		M	2.3	6.9	7.2	2.06337	0.336644	0.702903	7.37988	0.806354	-0.595121	7.75181	1.00825	-0.547291
TRT104_4		F	2.1	7.5	7.6	2.06337	0.336644	0.108803	7.37988	0.806354	0.148969	7.75181	1.00825	-0.150565
TRT104_5		F	2.1	7.7	7.8	2.06337	0.336644	0.108803	7.37988	0.806354	0.396999	7.75181	1.00825	0.0477983
TRT104_6		F	1.9	7.5	7.6	2.06337	0.336644	-0.485297	7.37988	0.806354	0.148969	7.75181	1.00825	-0.150565
TRT104_7		F	2.2	7.5	7.7	2.06337	0.336644	0.405853	7.37988	0.806354	0.148969	7.75181	1.00825	-0.0513832
TRT063_1	6	M	1.8	7.6	6	2.06337	0.336644	-0.782347	7.37988	0.806354	0.272984	7.75181	1.00825	-1.73747
TRT063_2		M	1.7	5.6	9	2.06337	0.336644	-1.0794	7.37988	0.806354	-2.20732	7.75181	1.00825	1.23798
TRT063_3		M	1.7	7.4	8.2	2.06337	0.336644	-1.0794	7.37988	0.806354	0.0249543	7.75181	1.00825	0.444524
TRT063_4		M	Died P3
TRT063_5		M	Died P3
TRT063_6		F	1.5	6.4	7.4	2.06337	0.336644	-1.6735	7.37988	0.806354	-1.2152	7.75181	1.00825	-0.348928
TRT100_1	8	M	1.9	7.8	6.9	2.06337	0.336644	-0.485297	7.37988	0.806354	0.521015	7.75181	1.00825	-0.844835
TRT100_2		M	1.9	8.2	7.6	2.06337	0.336644	-0.485297	7.37988	0.806354	1.01707	7.75181	1.00825	-0.150565
TRT100_3		M	1.7	7.1	8.6	2.06337	0.336644	-1.0794	7.37988	0.806354	-0.347091	7.75181	1.00825	0.841251
TRT100_4		M	1.7	8.3	7.2	2.06337	0.336644	-1.0794	7.37988	0.806354	1.14109	7.75181	1.00825	-0.547291
TRT100_5		M	Died P3
TRT100_6		M	Died P3
TRT100_7		F	1.8	6.7	8.8	2.06337	0.336644	-0.782347	7.37988	0.806354	-0.843151	7.75181	1.00825	1.03961
TRT100_8		F	1.6	8.7	6.5	2.06337	0.336644	-1.37645	7.37988	0.806354	1.63715	7.75181	1.00825	-1.24156
TRT102_1	6	M	2	8.5	7.5	2.06337	0.336644	-0.188247	7.37988	0.806354	1.38912	7.75181	1.00825	-0.249746
TRT102_2		M	2.1	7.2	8.7	2.06337	0.336644	0.108803	7.37988	0.806354	-0.223076	7.75181	1.00825	0.940432
TRT102_3		M	2.2	7.9	8.2	2.06337	0.336644	0.405853	7.37988	0.806354	0.64503	7.75181	1.00825	0.444524
TRT102_4		F	2	7.6	8.5	2.06337	0.336644	-0.188247	7.37988	0.806354	0.272984	7.75181	1.00825	0.742069
TRT102_5		F	2.1	8	8.4	2.06337	0.336644	0.108803	7.37988	0.806354	0.769045	7.75181	1.00825	0.642888
TRT102_6		F	2.1	8	7.6	2.06337	0.336644	0.108803	7.37988	0.806354	0.769045	7.75181	1.00825	-0.150565
TRT103_1	8	M	2.1	8	8	2.06337	0.336644	0.108803	7.37988	0.806354	0.769045	7.75181	1.00825	0.246161
TRT103_2		M	2.2	6.3	8.5	2.06337	0.336644	0.405853	7.37988	0.806354	-1.33921	7.75181	1.00825	0.742069
TRT103_3		M	1.9	7.9	6.7	2.06337	0.336644	-0.485297	7.37988	0.806354	0.64503	7.75181	1.00825	-1.0432
TRT103_4		M	1.9	8	7.8	2.06337	0.336644	-0.485297	7.37988	0.806354	0.769045	7.75181	1.00825	0.0477983
TRT103_5		F	1.8	6.7	7.1	2.06337	0.336644	-0.782347	7.37988	0.806354	-0.843151	7.75181	1.00825	-0.646472
TRT103_6		F	1.8	7.1	7.2	2.06337	0.336644	-0.782347	7.37988	0.806354	-0.347091	7.75181	1.00825	-0.547291
TRT103_7		F	1.8	7.2	7.8	2.06337	0.336644	-0.782347	7.37988	0.806354	-0.223076	7.75181	1.00825	0.0477983
TRT103_8		F	1.9	7.9	7.3	2.06337	0.336644	-0.485297	7.37988	0.806354	0.64503	7.75181	1.00825	-0.448109
TRT061_1	8	M	1.8	7.6	7.5	2.06337	0.336644	-0.782347	7.37988	0.806354	0.272984	7.75181	1.00825	-0.249746
TRT061_2		M	2.1	6.8	6.8	2.06337	0.336644	0.108803	7.37988	0.806354	-0.719136	7.75181	1.00825	-0.944017
TRT061_3		M	1.8	7	7.6	2.06337	0.336644	-0.782347	7.37988	0.806354	-0.471106	7.75181	1.00825	-0.150565
TRT061_4		M	2.7	7.1	7.2	2.06337	0.336644	1.8911	7.37988	0.806354	-0.347091	7.75181	1.00825	-0.547291
TRT061_5		F	2.1	8	8.1	2.06337	0.336644	0.108803	7.37988	0.806354	0.769045	7.75181	1.00825	0.345343
TRT061_6		F	1.8	7.8	6.2	2.06337	0.336644	-0.782347	7.37988	0.806354	0.521015	7.75181	1.00825	-1.53911
TRT061_7		F	2.2	5.9	8.2	2.06337	0.336644	0.405853	7.37988	0.806354	-1.83527	7.75181	1.00825	0.444524
TRT061_8		F	Died P3
TRT111_1	8	M	2	6.5	7.1	2.06337	0.336644	-0.188247	7.37988	0.806354	-1.09118	7.75181	1.00825	-0.646472
TRT111_2		M	1.8	7	7.7	2.06337	0.336644	-0.782347	7.37988	0.806354	-0.471106	7.75181	1.00825	-0.0513832
TRT111_3		M	1.8	7.6	7.7	2.06337	0.336644	-0.782347	7.37988	0.806354	0.272984	7.75181	1.00825	-0.0513832
TRT111_4		M	1.8	7.6	6.5	2.06337	0.336644	-0.782347	7.37988	0.806354	0.272984	7.75181	1.00825	-1.24156
TRT111_5		M	1.8	7.3	7	2.06337	0.336644	-0.782347	7.37988	0.806354	-0.0990608	7.75181	1.00825	-0.745654
TRT111_6		M	1.6	6.9	7.3	2.06337	0.336644	-1.37645	7.37988	0.806354	-0.595121	7.75181	1.00825	-0.448109
TRT111_7		M	Died p3
TRT111_8		F	1.8	7.4	7.5	2.06337	0.336644	-0.782347	7.37988	0.806354	0.0249543	7.75181	1.00825	-0.249746
TRT114_1	8	M	1.5	6	8.8	2.06337	0.336644	-1.6735	7.37988	0.806354	-1.71126	7.75181	1.00825	1.03961
TRT114_2		M	1.8	7.8	8.8	2.06337	0.336644	-0.782347	7.37988	0.806354	0.521015	7.75181	1.00825	1.03961
TRT114_3		M	1.9	8.1	6.8	2.06337	0.336644	-0.485297	7.37988	0.806354	0.89306	7.75181	1.00825	-0.944017
TRT114_4		M	2.3	7.2	7.6	2.06337	0.336644	0.702903	7.37988	0.806354	-0.223076	7.75181	1.00825	-0.150565
TRT114_5		M	2.3	died P9		2.06337	0.336644	0.702903
TRT114_6		F	2.2	7.6	7.3	2.06337	0.336644	0.405853	7.37988	0.806354	0.272984	7.75181	1.00825	-0.448109
TRT114_7		F	2	8	8.9	2.06337	0.336644	-0.188247	7.37988	0.806354	0.769045	7.75181	1.00825	1.1388
TRT114_8		F	2	6.1	8.8	2.06337	0.336644	-0.188247	7.37988	0.806354	-1.58724	7.75181	1.00825	1.03961
TRT060-1st_1	6	M	1.7	7.3	8.6	2.06337	0.336644	-1.0794	7.37988	0.806354	-0.0990608	7.75181	1.00825	0.841251
TRT060-1st_2		M	1.7	7.8	8.3	2.06337	0.336644	-1.0794	7.37988	0.806354	0.521015	7.75181	1.00825	0.543706
TRT060-1st_3		M	2	7.4	8.2	2.06337	0.336644	-0.188247	7.37988	0.806354	0.0249543	7.75181	1.00825	0.444524
TRT060-1st_4		M	2.1	7.5	8.4	2.06337	0.336644	0.108803	7.37988	0.806354	0.148969	7.75181	1.00825	0.642888
TRT060-1st_5		M	2	6.4	7.9	2.06337	0.336644	-0.188247	7.37988	0.806354	-1.2152	7.75181	1.00825	0.14698
TRT060-1st_6		F	1.8	7.3	7.6	2.06337	0.336644	-0.782347	7.37988	0.806354	-0.0990608	7.75181	1.00825	-0.150565
TRT060-2nd_1	7	M	1.8	8.2	8.3	2.06337	0.336644	-0.782347	7.37988	0.806354	1.01707	7.75181	1.00825	0.543706
TRT060-2nd_2		M	1.7	7.8	6.3	2.06337	0.336644	-1.0794	7.37988	0.806354	0.521015	7.75181	1.00825	-1.43992
TRT060-2nd_3		M	1.8	7.3	7.9	2.06337	0.336644	-0.782347	7.37988	0.806354	-0.0990608	7.75181	1.00825	0.14698
TRT060-2nd_4		M	1.8	5.6	8.3	2.06337	0.336644	-0.782347	7.37988	0.806354	-2.20732	7.75181	1.00825	0.543706
TRT060-2nd_5		F	1.9	8	6	2.06337	0.336644	-0.485297	7.37988	0.806354	0.769045	7.75181	1.00825	-1.73747
TRT060-2nd_6		F	1.9	5.5	5.2	2.06337	0.336644	-0.485297	7.37988	0.806354	-2.33133	7.75181	1.00825	-2.53092
TRT060-2nd_7		F	1.7	5.2	8.5	2.06337	0.336644	-1.0794	7.37988	0.806354	-2.70338	7.75181	1.00825	0.742069
TRT081_1	7	M	1.8	6.6	6	2.06337	0.336644	-0.782347	7.37988	0.806354	-0.967166	7.75181	1.00825	-1.73747
TRT081_2		M	1.7	5.9	6.9	2.06337	0.336644	-1.0794	7.37988	0.806354	-1.83527	7.75181	1.00825	-0.844835
TRT081_3		M	1.8	6.2	7.1	2.06337	0.336644	-0.782347	7.37988	0.806354	-1.46323	7.75181	1.00825	-0.646472
TRT081_4		F	1.7	6.4	6.7	2.06337	0.336644	-1.0794	7.37988	0.806354	-1.2152	7.75181	1.00825	-1.0432
TRT081_5		F	2	6.2	6.5	2.06337	0.336644	-0.188247	7.37988	0.806354	-1.46323	7.75181	1.00825	-1.24156
TRT081_6		F	1.9	6.4	7.2	2.06337	0.336644	-0.485297	7.37988	0.806354	-1.2152	7.75181	1.00825	-0.547291
TRT081_7		F	1.7	7.2	7.6	2.06337	0.336644	-1.0794	7.37988	0.806354	-0.223076	7.75181	1.00825	-0.150565
TRT082_1	8	M	1.6	6.8	6.6	2.06337	0.336644	-1.37645	7.37988	0.806354	-0.719136	7.75181	1.00825	-1.14238
TRT082_2		M	2	8.6	6.1	2.06337	0.336644	-0.188247	7.37988	0.806354	1.51314	7.75181	1.00825	-1.63829
TRT082_3		M	2.1	6.9	8.3	2.06337	0.336644	0.108803	7.37988	0.806354	-0.595121	7.75181	1.00825	0.543706
TRT082_4		M	2.2	7.2	6.6	2.06337	0.336644	0.405853	7.37988	0.806354	-0.223076	7.75181	1.00825	-1.14238
TRT082_5		F	1.8	7.3	7.6	2.06337	0.336644	-0.782347	7.37988	0.806354	-0.0990608	7.75181	1.00825	-0.150565
TRT082_6		F	2.1	6.5	6.9	2.06337	0.336644	0.108803	7.37988	0.806354	-1.09118	7.75181	1.00825	-0.844835
TRT082_7		F	2.2	7.6	7.1	2.06337	0.336644	0.405853	7.37988	0.806354	0.272984	7.75181	1.00825	-0.646472
TRT082_8		F	2.1	7.8	6.2	2.06337	0.336644	0.108803	7.37988	0.806354	0.521015	7.75181	1.00825	-1.53911
TRT084_1	6	M	1.6	6.3	8.4	2.06337	0.336644	-1.37645	7.37988	0.806354	-1.33921	7.75181	1.00825	0.642888
TRT084_2		M	2.2	7.6	7	2.06337	0.336644	0.405853	7.37988	0.806354	0.272984	7.75181	1.00825	-0.745654
TRT084_3		M	2	7	7.6	2.06337	0.336644	-0.188247	7.37988	0.806354	-0.471106	7.75181	1.00825	-0.150565
TRT084_4		F	2.2	7.8	8.8	2.06337	0.336644	0.405853	7.37988	0.806354	0.521015	7.75181	1.00825	1.03961
TRT084_5		F	1.8	7.1	8.2	2.06337	0.336644	-0.782347	7.37988	0.806354	-0.347091	7.75181	1.00825	0.444524
TRT084_6		F	2	8.1	8	2.06337	0.336644	-0.188247	7.37988	0.806354	0.89306	7.75181	1.00825	0.246161
TRT130_1	7	F	2.2	7.5	6.7	2.06337	0.336644	0.405853	7.37988	0.806354	0.148969	7.75181	1.00825	-1.0432
TRT130_2		F	2.1	7.2	7.6	2.06337	0.336644	0.108803	7.37988	0.806354	-0.223076	7.75181	1.00825	-0.150565
TRT130_3		F	2.2	7.3	7.6	2.06337	0.336644	0.405853	7.37988	0.806354	-0.0990608	7.75181	1.00825	-0.150565
TRT130_4		F	2.1	6.6	7.5	2.06337	0.336644	0.108803	7.37988	0.806354	-0.967166	7.75181	1.00825	-0.249746
TRT130_5		F	2	7	7.5	2.06337	0.336644	-0.188247	7.37988	0.806354	-0.471106	7.75181	1.00825	-0.249746
TRT130_6		F	1.9	6.9	7.2	2.06337	0.336644	-0.485297	7.37988	0.806354	-0.595121	7.75181	1.00825	-0.547291
TRT130_7		F	2.1	7.5	7.6	2.06337	0.336644	0.108803	7.37988	0.806354	0.148969	7.75181	1.00825	-0.150565
TRT133_1	7	M	2	7.4	8.4	2.06337	0.336644	-0.188247	7.37988	0.806354	0.0249543	7.75181	1.00825	0.642888
TRT133_2		M	1.9	7.5	8.5	2.06337	0.336644	-0.485297	7.37988	0.806354	0.148969	7.75181	1.00825	0.742069
TRT133_3		F	1.9	6.7	8.7	2.06337	0.336644	-0.485297	7.37988	0.806354	-0.843151	7.75181	1.00825	0.940432
TRT133_4		F	2.2	7	7.6	2.06337	0.336644	0.405853	7.37988	0.806354	-0.471106	7.75181	1.00825	-0.150565
TRT133_5		F	2	7.9	7.5	2.06337	0.336644	-0.188247	7.37988	0.806354	0.64503	7.75181	1.00825	-0.249746
TRT133_6		F	1.8	7.2	8.4	2.06337	0.336644	-0.782347	7.37988	0.806354	-0.223076	7.75181	1.00825	0.642888
TRT133_7		N.D
TRT132_1	8	M	1.6	2.5	7.6	2.06337	0.336644	-1.37645	7.37988	0.806354	-6.05178	7.75181	1.00825	-0.150565
TRT132_2		M	1.6	7.6	6.6	2.06337	0.336644	-1.37645	7.37988	0.806354	0.272984	7.75181	1.00825	-1.14238
TRT132_3		M	1.5	6.8	Died P19	2.06337	0.336644	-1.6735	7.37988	0.806354	-0.719136
TRT132_4		M	Died P3
TRT132_5		F	1.6	7.8	7.4	2.06337	0.336644	-1.37645	7.37988	0.806354	0.521015	7.75181	1.00825	-0.348928
TRT132_6		F	1.5	7.6	7.2	2.06337	0.336644	-1.6735	7.37988	0.806354	0.272984	7.75181	1.00825	-0.547291
TRT132_7		F	Died P3
TRT132_8		F
TRT154-1st_1	8	M	2	7.5	7	2.06337	0.336644	-0.188247	7.37988	0.806354	0.148969	7.75181	1.00825	-0.745654
TRT154-1st_2		M	2	7	7.5	2.06337	0.336644	-0.188247	7.37988	0.806354	-0.471106	7.75181	1.00825	-0.249746
TRT154-1st_3		M	2	7.1	7.3	2.06337	0.336644	-0.188247	7.37988	0.806354	-0.347091	7.75181	1.00825	-0.448109
TRT154-1st_4		M	2.2	7.4	6.8	2.06337	0.336644	0.405853	7.37988	0.806354	0.0249543	7.75181	1.00825	-0.944017
TRT154-1st_5		M	1.9	7.2	7.2	2.06337	0.336644	-0.485297	7.37988	0.806354	-0.223076	7.75181	1.00825	-0.547291
TRT154-1st_6		M	1.9	7	6.9	2.06337	0.336644	-0.485297	7.37988	0.806354	-0.471106	7.75181	1.00825	-0.844835		-0.844835
TRT154-1st_7		F	1.8	6.9	6.8	2.06337	0.336644	-0.782347	7.37988	0.806354	-0.595121	7.75181	1.00825	-0.944017		-0.249746
TRT154-1st_8		F	2	7.8	7.5	2.06337	0.336644	-0.188247	7.37988	0.806354	0.521015	7.75181	1.00825	-0.249746
TRT150_1	5	M	1.8	7.5	8.2	2.06337	0.336644	-0.782347	7.37988	0.806354	0.148969	7.75181	1.00825	0.444524
TRT150_2		M	1.8	8.3	7.6	2.06337	0.336644	-0.782347	7.37988	0.806354	1.14109	7.75181	1.00825	-0.150565
TRT150_3		F	1.8	6.7	6.7	2.06337	0.336644	-0.782347	7.37988	0.806354	-0.843151	7.75181	1.00825	-1.0432
TRT150_4		F	1.6	7.2	6.7	2.06337	0.336644	-1.37645	7.37988	0.806354	-0.223076	7.75181	1.00825	-1.0432
TRT150_5		N.D	Born dead
TRT153_1	7	M	2.3	6.9	7	2.06337	0.336644	0.702903	7.37988	0.806354	-0.595121	7.75181	1.00825	-0.745654
TRT153_2		M	2.3	7.4	6.9	2.06337	0.336644	0.702903	7.37988	0.806354	0.0249543	7.75181	1.00825	-0.844835
TRT153_3		M	2.2	7.6	7.4	2.06337	0.336644	0.405853	7.37988	0.806354	0.272984	7.75181	1.00825	-0.348928
TRT153_4		F	2.4	7.3	7.3	2.06337	0.336644	0.999953	7.37988	0.806354	-0.0990608	7.75181	1.00825	-0.448109
TRT153_5		F	2.1	7	7.8	2.06337	0.336644	0.108803	7.37988	0.806354	-0.471106	7.75181	1.00825	0.0477983
TRT153_6		F	2.4	7.8	6.8	2.06337	0.336644	0.999953	7.37988	0.806354	0.521015	7.75181	1.00825	-0.944017
TRT153_7		F	2.2	7	7	2.06337	0.336644	0.405853	7.37988	0.806354	-0.471106	7.75181	1.00825	-0.745654
TRT152_1	8	M	2.1	7	7.9	2.06337	0.336644	0.108803	7.37988	0.806354	-0.471106	7.75181	1.00825	0.14698
TRT152_2		M	2	7.4	8	2.06337	0.336644	-0.188247	7.37988	0.806354	0.0249543	7.75181	1.00825	0.246161
TRT152_3		M	2.1	7.6	7.5	2.06337	0.336644	0.108803	7.37988	0.806354	0.272984	7.75181	1.00825	-0.249746
TRT152_4		F	2	6.8	7.7	2.06337	0.336644	-0.188247	7.37988	0.806354	-0.719136	7.75181	1.00825	-0.0513832
TRT152_5		F	1.9	7.7	8	2.06337	0.336644	-0.485297	7.37988	0.806354	0.396999	7.75181	1.00825	0.246161
TRT152_6		F	2.1	7.6	7.7	2.06337	0.336644	0.108803	7.37988	0.806354	0.272984	7.75181	1.00825	-0.0513832
TRT152_7		F	2.1	7.3	7.1	2.06337	0.336644	0.108803	7.37988	0.806354	-0.0990608	7.75181	1.00825	-0.646472
TRT152_8		F	2	7.3	7.5	2.06337	0.336644	-0.188247	7.37988	0.806354	-0.0990608	7.75181	1.00825	-0.249746
TRT154-2nd_1	7	M	1.8	3.4	3.1	2.06337	0.336644	-0.782347	7.37988	0.806354	-4.93565	7.75181	1.00825	-4.61373
TRT154-2nd_2		M	1.8	4.4	Died P19	2.06337	0.336644	-0.782347	7.37988	0.806354	-3.6955
TRT154-2nd_3		M	1.8	4.7		2.06337	0.336644	-0.782347	7.37988	0.806354	-3.32345
TRT154-2nd_4		F	1.5	4.3	Died P19	2.06337	0.336644	-1.6735	7.37988	0.806354	-3.81951
TRT154-2nd_5		F	1.6	4.7	Died P20	2.06337	0.336644	-1.37645	7.37988	0.806354	-3.32345
TRT154-2nd_6		F	Died P3
TRT154-2nd_7		F	Died P3
TRT160_1	6	M	1.9	7	6.8	2.06337	0.336644	-0.485297	7.37988	0.806354	-0.471106	7.75181	1.00825	-0.944017
TRT160_2		M	1.8	6.7	7.2	2.06337	0.336644	-0.782347	7.37988	0.806354	-0.843151	7.75181	1.00825	-0.547291
TRT160_3		M	1.8	6.6	7.5	2.06337	0.336644	-0.782347	7.37988	0.806354	-0.967166	7.75181	1.00825	-0.249746
TRT160_4		F	1.7	5.3	5	2.06337	0.336644	-1.0794	7.37988	0.806354	-2.57936	7.75181	1.00825	-2.72928
TRT160_5		F	2	7	7.5	2.06337	0.336644	-0.188247	7.37988	0.806354	-0.471106	7.75181	1.00825	-0.249746
TRT160_6		F	Died P3
TRT164_1	5	M	1.7	3.7		2.06337	0.336644	-1.0794	7.37988	0.806354	-4.5636
TRT164_2		M	1.5	5		2.06337	0.336644	-1.6735	7.37988	0.806354	-2.95141
TRT164_3		M	1.1	3		2.06337	0.336644	-2.8617	7.37988	0.806354	-5.43171
TRT164_4		F	1.4	4.3		2.06337	0.336644	-1.97055	7.37988	0.806354	-3.81951
TRT164_5		F	1.6	4.5		2.06337	0.336644	-1.37645	7.37988	0.806354	-3.57148
TRT163_1	6	M	1.9	7.4	8.1	2.06337	0.336644	-0.485297	7.37988	0.806354	0.0249543	7.75181	1.00825	0.345343
TRT163_2		M	1.8	7.2	7.7	2.06337	0.336644	-0.782347	7.37988	0.806354	-0.223076	7.75181	1.00825	-0.0513832
TRT163_3		M	1.9	7.9		2.06337	0.336644	-0.485297	7.37988	0.806354	0.64503
TRT163_4		F	1.3	7.2	7	2.06337	0.336644	-2.2676	7.37988	0.806354	-0.223076	7.75181	1.00825	-0.745654
TRT163_5		F	1.6	6.9	6.8	2.06337	0.336644	-1.37645	7.37988	0.806354	-0.595121	7.75181	1.00825	-0.944017
TRT163_6		F	1.6	7		2.06337	0.336644	-1.37645	7.37988	0.806354	-0.471106
TRT197_1	8	M	1.8	7.1	7	2.06337	0.336644	-0.782347	7.37988	0.806354	-0.347091	7.75181	1.00825	-0.745654
TRT197_2		M	1.9	7.3	7.1	2.06337	0.336644	-0.485297	7.37988	0.806354	-0.0990608	7.75181	1.00825	-0.646472
TRT197_3		M	1.7	6.7	7.3	2.06337	0.336644	-1.0794	7.37988	0.806354	-0.843151	7.75181	1.00825	-0.448109
TRT197_4		F	1.6	6	6.8	2.06337	0.336644	-1.37645	7.37988	0.806354	-1.71126	7.75181	1.00825	-0.944017
TRT197_5		N.D	Died P3
TRT197_6		N.D	Died P3
TRT197_7		N.D	Died P3
TRT197_8		N.D	Died P3
TRT199_1	8	M	2.2	7.8	7.4	2.06337	0.336644	0.405853	7.37988	0.806354	0.521015	7.75181	1.00825	-0.348928
TRT199_2		M	1.9	7.2	8.6	2.06337	0.336644	-0.485297	7.37988	0.806354	-0.223076	7.75181	1.00825	0.841251
TRT199_3		M	2.1	7.4	8.6	2.06337	0.336644	0.108803	7.37988	0.806354	0.0249543	7.75181	1.00825	0.841251
TRT199_4		M	2.3	6.7	7.6	2.06337	0.336644	0.702903	7.37988	0.806354	-0.843151	7.75181	1.00825	-0.150565
TRT199_5		M	1.3	2.7	3	2.06337	0.336644	-2.2676	7.37988	0.806354	-5.80375	7.75181	1.00825	-4.71292
TRT199_6		F	2.2	8	6.6	2.06337	0.336644	0.405853	7.37988	0.806354	0.769045	7.75181	1.00825	-1.14238
TRT199_7		F	1.8	6.7	8.7	2.06337	0.336644	-0.782347	7.37988	0.806354	-0.843151	7.75181	1.00825	0.940432
TRT199_8		F	2.2	6.5	7.6	2.06337	0.336644	0.405853	7.37988	0.806354	-1.09118	7.75181	1.00825	-0.150565
TRT198_1	8	M	2.3	7.3	8	2.06337	0.336644	0.702903	7.37988	0.806354	-0.0990608	7.75181	1.00825	0.246161
TRT198_2		M	2.5	7	8.6	2.06337	0.336644	1.297	7.37988	0.806354	-0.471106	7.75181	1.00825	0.841251
TRT198_3		M	2.3	7.3	7.6	2.06337	0.336644	0.702903	7.37988	0.806354	-0.0990608	7.75181	1.00825	-0.150565
TRT198_4		M	2.4	6.4	7.5	2.06337	0.336644	0.999953	7.37988	0.806354	-1.2152	7.75181	1.00825	-0.249746
TRT198_5		F	2.2	6.9	7.6	2.06337	0.336644	0.405853	7.37988	0.806354	-0.595121	7.75181	1.00825	-0.150565
TRT198_6		F	2.3	7	7.2	2.06337	0.336644	0.702903	7.37988	0.806354	-0.471106	7.75181	1.00825	-0.547291
TRT198_7		F	2.3	6.9	7.8	2.06337	0.336644	0.702903	7.37988	0.806354	-0.595121	7.75181	1.00825	0.0477983
TRT198_8		F	2.3	7	7.7	2.06337	0.336644	0.702903	7.37988	0.806354	-0.471106	7.75181	1.00825	-0.0513832
Average F1 body weight			1.93039	6.98111	7.38393
Standard deviation			0.247463	1.03836	0.929125

## Sheet: Z-sc.6wk.avABX P3 P15 P21 Fig1I
CTR=Control; TRT=avaABX treament; P=Postnatal day; F=Female; M=Male; N.D= No Data
Mice code	Litter size	Sex	P3	P15	P21	P3 Mean Control	P3 STDV Control	P3 Z-score	P15 Mean Control	P15 STDV Control	P15 Z-score	P21 Mean Control	P21 STDV Control	P21 Z-score
CTR115_1	7	M	2.2	7.3	8.2	2.03014	0.159587	1.06439	7.47746	0.651415	-0.27243	8.08592	0.887902	0.128488
CTR115_2		M	2.2	7.2	8.1	2.03014	0.159587	1.06439	7.47746	0.651415	-0.425941	8.08592	0.887902	0.0158627		P15 Weight-for-age standard Z-score distribution
CTR115_3		M	2	7.2	7.5	2.03014	0.159587	-0.188844	7.47746	0.651415	-0.425941	8.08592	0.887902	-0.659887		Weight distribution (Z-score)	CON	avaABX	CON (%)	nABX (%)
CTR115_4		M	2.2	7.8	7	2.03014	0.159587	1.06439	7.47746	0.651415	0.49513	8.08592	0.887902	-1.22301		SDD (Z < -3)	1	7	1.40845	9.09091	100
CTR115_5		F	1.8	7.6	7.2	2.03014	0.159587	-1.44208	7.47746	0.651415	0.188106	8.08592	0.887902	-0.997763		DD ( -2 > Z > -3)	0	2	0	2.5974
CTR115_6		F	2	6.6	8	2.03014	0.159587	-0.188844	7.47746	0.651415	-1.34701	8.08592	0.887902	-0.0967623		Normal ( 2 > Z > -2)	68	66	95.7746	85.7143
CTR115_7		F	2.1	7.7	7.5	2.03014	0.159587	0.437774	7.47746	0.651415	0.341618	8.08592	0.887902	-0.659887		Overweight (2 < Z < 3)	2	2	2.8169	2.5974
CTR116_1	8	M	2.2	7.2	8.5	2.03014	0.159587	1.06439	7.47746	0.651415	-0.425941	8.08592	0.887902	0.466363		Obese (Z > 3)	0	0	0	0
CTR116_2		M	2.1	6.8	8.2	2.03014	0.159587	0.437774	7.47746	0.651415	-1.03999	8.08592	0.887902	0.128488		Total number	71	77	100	100
CTR116_3		M	2.2	7.2	7.4	2.03014	0.159587	1.06439	7.47746	0.651415	-0.425941	8.08592	0.887902	-0.772512			P15 Z-score	P15 Z-score
CTR116_4		F	2.2	6.6	7.2	2.03014	0.159587	1.06439	7.47746	0.651415	-1.34701	8.08592	0.887902	-0.997763			-3.18916	-7.48749
CTR116_5		F	1.9	6.6	7.6	2.03014	0.159587	-0.815461	7.47746	0.651415	-1.34701	8.08592	0.887902	-0.547262			-1.34701	-7.02695
CTR116_6		F	2.1	7	7.3	2.03014	0.159587	0.437774	7.47746	0.651415	-0.732965	8.08592	0.887902	-0.885138			-1.34701	-7.02695
CTR116_7		F	2	6.8	8	2.03014	0.159587	-0.188844	7.47746	0.651415	-1.03999	8.08592	0.887902	-0.0967623			-1.34701	-5.33832
CTR116_8		F	1.7	6.9	8.3	2.03014	0.159587	-2.06869	7.47746	0.651415	-0.886477	8.08592	0.887902	0.241113			-1.34701	-4.87779
CTR117_1	7	M	2	7.6	6.9	2.03014	0.159587	-0.188844	7.47746	0.651415	0.188106	8.08592	0.887902	-1.33564			-1.34701	-3.34267
CTR117_2		M	2.1	7.4	7.3	2.03014	0.159587	0.437774	7.47746	0.651415	-0.118918	8.08592	0.887902	-0.885138			-1.1935	-3.34267
CTR117_3		M	1.9	7.2	7.4	2.03014	0.159587	-0.815461	7.47746	0.651415	-0.425941	8.08592	0.887902	-0.772512			-1.03999	-2.57511
CTR117_4		M	2.1	7.2	7.7	2.03014	0.159587	0.437774	7.47746	0.651415	-0.425941	8.08592	0.887902	-0.434637			-1.03999	-2.11457
CTR117_5		F	2	8	8.5	2.03014	0.159587	-0.188844	7.47746	0.651415	0.802154	8.08592	0.887902	0.466363			-1.03999	-1.96106
CTR117_6		F	1.8	6.8	6.9	2.03014	0.159587	-1.44208	7.47746	0.651415	-1.03999	8.08592	0.887902	-1.33564			-0.886477	-1.65404
CTR117_7		F	2.2	7.3	6.8	2.03014	0.159587	1.06439	7.47746	0.651415	-0.27243	8.08592	0.887902	-1.44826			-0.886477	-1.65404
CTR119_1	6	M	2.2	8.2	8.3	2.03014	0.159587	1.06439	7.47746	0.651415	1.10918	8.08592	0.887902	0.241113			-0.886477	-1.65404
CTR119_2		M	1.9	8.3	9.5	2.03014	0.159587	-0.815461	7.47746	0.651415	1.26269	8.08592	0.887902	1.59261			-0.886477	-1.50052
CTR119_3		M	2.3	8.3	8.3	2.03014	0.159587	1.69101	7.47746	0.651415	1.26269	8.08592	0.887902	0.241113			-0.886477	-1.50052
CTR119_4		M	1.9	5.4	4.9	2.03014	0.159587	-0.815461	7.47746	0.651415	-3.18916	8.08592	0.887902	-3.58814			-0.886477	-1.34701
CTR119_5		M	1.9	9.1	7.9	2.03014	0.159587	-0.815461	7.47746	0.651415	2.49078	8.08592	0.887902	-0.209387			-0.732965	-1.34701
CTR119_6		F	1.8	6.9	7.1	2.03014	0.159587	-1.44208	7.47746	0.651415	-0.886477	8.08592	0.887902	-1.11039			-0.579453	-1.34701
CTR136_1	7	M	2.3	8.2	9.3	2.03014	0.159587	1.69101	7.47746	0.651415	1.10918	8.08592	0.887902	1.36736			-0.579453	-1.34701
CTR136_2		M	Died at P3														-0.579453	-1.34701
CTR136_3		F	2	6.9	7.5	2.03014	0.159587	-0.188844	7.47746	0.651415	-0.886477	8.08592	0.887902	-0.659887			-0.579453	-1.34701
CTR136_4		F	2.2	7.4	8	2.03014	0.159587	1.06439	7.47746	0.651415	-0.118918	8.08592	0.887902	-0.0967623			-0.579453	-1.1935
CTR136_5		F	2.1	7.8	7.8	2.03014	0.159587	0.437774	7.47746	0.651415	0.49513	8.08592	0.887902	-0.322012			-0.579453	-1.1935
CTR136_6		F	1.8	8	9.2	2.03014	0.159587	-1.44208	7.47746	0.651415	0.802154	8.08592	0.887902	1.25474			-0.425941	-1.1935
CTR136_7		F	2.2	8	8.6	2.03014	0.159587	1.06439	7.47746	0.651415	0.802154	8.08592	0.887902	0.578988			-0.425941	-1.1935
CTR137_1	8	M	1.7	7.8	7.4	2.03014	0.159587	-2.06869	7.47746	0.651415	0.49513	8.08592	0.887902	-0.772512			-0.425941	-1.1935
CTR137_2		M	2	6.9	8.5	2.03014	0.159587	-0.188844	7.47746	0.651415	-0.886477	8.08592	0.887902	0.466363			-0.425941	-1.1935
CTR137_3		M	2	6.6	7.2	2.03014	0.159587	-0.188844	7.47746	0.651415	-1.34701	8.08592	0.887902	-0.997763			-0.425941	-1.03999
CTR137_4		M	1.8	6.9	7.8	2.03014	0.159587	-1.44208	7.47746	0.651415	-0.886477	8.08592	0.887902	-0.322012			-0.425941	-0.886477
CTR137_5		F	2	7.2	8	2.03014	0.159587	-0.188844	7.47746	0.651415	-0.425941	8.08592	0.887902	-0.0967623			-0.425941	-0.886477
CTR137_6		F	2	7.5	7.3	2.03014	0.159587	-0.188844	7.47746	0.651415	0.0345942	8.08592	0.887902	-0.885138			-0.425941	-0.886477
CTR137_7		F	2.2	7.9	8.5	2.03014	0.159587	1.06439	7.47746	0.651415	0.648642	8.08592	0.887902	0.466363			-0.425941	-0.886477
CTR137_8		F	1.9	6.6	8.2	2.03014	0.159587	-0.815461	7.47746	0.651415	-1.34701	8.08592	0.887902	0.128488			-0.27243	-0.886477
CTR138_1	7	M	1.9	8.9	9	2.03014	0.159587	-0.815461	7.47746	0.651415	2.18376	8.08592	0.887902	1.02949			-0.27243	-0.886477
CTR138_2		M	2	8.3	10	2.03014	0.159587	-0.188844	7.47746	0.651415	1.26269	8.08592	0.887902	2.15574			-0.27243	-0.732965
CTR138_3		M	2	Died at P9		2.03014	0.159587	-0.188844									-0.27243	-0.732965
CTR138_4		F	1.8	8.4	8.5	2.03014	0.159587	-1.44208	7.47746	0.651415	1.4162	8.08592	0.887902	0.466363			-0.118918	-0.732965
CTR138_5		F	1.8	8.4	8.4	2.03014	0.159587	-1.44208	7.47746	0.651415	1.4162	8.08592	0.887902	0.353738			-0.118918	-0.732965
CTR138_6		F	1.9	8.4	8.6	2.03014	0.159587	-0.815461	7.47746	0.651415	1.4162	8.08592	0.887902	0.578988			0.0345942	-0.732965
CTR138_7		F	1.9	Died at P9		2.03014	0.159587	-0.815461									0.0345942	-0.732965
CTR186_1	8	M	2.1	7.3	7.4	2.03014	0.159587	0.437774	7.47746	0.651415	-0.27243	8.08592	0.887902	-0.772512			0.188106	-0.579453
CTR186_2		M	2.2	7.2	7.6	2.03014	0.159587	1.06439	7.47746	0.651415	-0.425941	8.08592	0.887902	-0.547262			0.188106	-0.579453
CTR186_3		M	2.3	7.1	7.7	2.03014	0.159587	1.69101	7.47746	0.651415	-0.579453	8.08592	0.887902	-0.434637			0.188106	-0.579453
CTR186_4		M	2.2	6.7	8.1	2.03014	0.159587	1.06439	7.47746	0.651415	-1.1935	8.08592	0.887902	0.0158627			0.341618	-0.579453
CTR186_5		F	2.1	7.1	7.3	2.03014	0.159587	0.437774	7.47746	0.651415	-0.579453	8.08592	0.887902	-0.885138			0.341618	-0.425941
CTR186_6		F	2.1	7.2	7.6	2.03014	0.159587	0.437774	7.47746	0.651415	-0.425941	8.08592	0.887902	-0.547262			0.341618	-0.425941
CTR186_7		F	2.2	7.1	7.6	2.03014	0.159587	1.06439	7.47746	0.651415	-0.579453	8.08592	0.887902	-0.547262			0.49513	-0.425941
CTR186_8		F	2.3	6.9	7.5	2.03014	0.159587	1.69101	7.47746	0.651415	-0.886477	8.08592	0.887902	-0.659887			0.49513	-0.425941
CTR188_1	8	M	2.2	8.2	9	2.03014	0.159587	1.06439	7.47746	0.651415	1.10918	8.08592	0.887902	1.02949			0.49513	-0.425941
CTR188_2		M	2.3	7.8	10.2	2.03014	0.159587	1.69101	7.47746	0.651415	0.49513	8.08592	0.887902	2.38099			0.49513	-0.425941
CTR188_3		M	2.1	8.5	9.8	2.03014	0.159587	0.437774	7.47746	0.651415	1.56971	8.08592	0.887902	1.93049			0.49513	-0.425941
CTR188_4		M	2	7.8	9.4	2.03014	0.159587	-0.188844	7.47746	0.651415	0.49513	8.08592	0.887902	1.47999			0.49513	-0.27243
CTR188_5		F	2.2	8.4	9.3	2.03014	0.159587	1.06439	7.47746	0.651415	1.4162	8.08592	0.887902	1.36736			0.648642	-0.27243
CTR188_6		F	1.9	8	9	2.03014	0.159587	-0.815461	7.47746	0.651415	0.802154	8.08592	0.887902	1.02949			0.802154	-0.27243
CTR188_7		F	2	8.4	9.8	2.03014	0.159587	-0.188844	7.47746	0.651415	1.4162	8.08592	0.887902	1.93049			0.802154	-0.27243
CTR188_8		F	2	7.8	8.6	2.03014	0.159587	-0.188844	7.47746	0.651415	0.49513	8.08592	0.887902	0.578988			0.802154	-0.27243
CTR189_1	8	M	1.7	7.7	8.3	2.03014	0.159587	-2.06869	7.47746	0.651415	0.341618	8.08592	0.887902	0.241113			0.802154	-0.27243
CTR189_2		M	2	7.7	9.1	2.03014	0.159587	-0.188844	7.47746	0.651415	0.341618	8.08592	0.887902	1.14211			1.10918	-0.118918
CTR189_3		M	1.8	7.1	8	2.03014	0.159587	-1.44208	7.47746	0.651415	-0.579453	8.08592	0.887902	-0.0967623			1.10918	0.0345942
CTR189_4		M	1.9	7.1	8.4	2.03014	0.159587	-0.815461	7.47746	0.651415	-0.579453	8.08592	0.887902	0.353738			1.10918	0.188106
CTR189_5		F	2	7.6	7.7	2.03014	0.159587	-0.188844	7.47746	0.651415	0.188106	8.08592	0.887902	-0.434637			1.26269	0.188106
CTR189_6		F	2.1	7.3	7.8	2.03014	0.159587	0.437774	7.47746	0.651415	-0.27243	8.08592	0.887902	-0.322012			1.26269	0.341618
CTR189_7		F	2	7.1	9	2.03014	0.159587	-0.188844	7.47746	0.651415	-0.579453	8.08592	0.887902	1.02949			1.26269	0.341618
CTR189_8		F	2	7.5	8.6	2.03014	0.159587	-0.188844	7.47746	0.651415	0.0345942	8.08592	0.887902	0.578988			1.4162	0.341618
Average F1 body weight			2.03014	7.47746	8.08592												1.4162	0.648642
Standard deviation			0.159587	0.651415	0.887902												1.4162	0.802154
TRT120_1	8	M	2	7.2	7.7	2.03014	0.159587	-0.188844	7.47746	0.651415	-0.425941	8.08592	0.887902	-0.434637			1.4162	0.802154
TRT120_2		M	1.7	7.3	8.4	2.03014	0.159587	-2.06869	7.47746	0.651415	-0.27243	8.08592	0.887902	0.353738			1.4162	0.802154
TRT120_3		F	1.6	6.9	7.6	2.03014	0.159587	-2.69531	7.47746	0.651415	-0.886477	8.08592	0.887902	-0.547262			1.56971	1.10918
TRT120_4		F	1.5	7	7.5	2.03014	0.159587	-3.32193	7.47746	0.651415	-0.732965	8.08592	0.887902	-0.659887			2.18376	1.10918
TRT120_5		F	1.8	6.6	8	2.03014	0.159587	-1.44208	7.47746	0.651415	-1.34701	8.08592	0.887902	-0.0967623			2.49078	1.26269
TRT120_6		F	1.8	7.1	7.6	2.03014	0.159587	-1.44208	7.47746	0.651415	-0.579453	8.08592	0.887902	-0.547262				1.26269
TRT120_7		F	1.8	7.4	8	2.03014	0.159587	-1.44208	7.47746	0.651415	-0.118918	8.08592	0.887902	-0.0967623				1.4162
TRT120_8		F	1.8	6.9	7.6	2.03014	0.159587	-1.44208	7.47746	0.651415	-0.886477	8.08592	0.887902	-0.547262				1.56971
TRT121_1	8	M	N.D	7.1	6.6				7.47746	0.651415	-0.579453	8.08592	0.887902	-1.67351				1.56971
TRT121_2		M	N.D	7.2	7.6				7.47746	0.651415	-0.425941	8.08592	0.887902	-0.547262				2.03025
TRT121_3		M	N.D	7.6	7				7.47746	0.651415	0.188106	8.08592	0.887902	-1.22301				2.49078
TRT121_4		M	N.D	7.3	7.1				7.47746	0.651415	-0.27243	8.08592	0.887902	-1.11039
TRT121_5		F	N.D	7.9	7.1				7.47746	0.651415	0.648642	8.08592	0.887902	-1.11039
TRT121_6		F	N.D	7.5	7.7				7.47746	0.651415	0.0345942	8.08592	0.887902	-0.434637
TRT121_7		F	N.D	7.3	8.5				7.47746	0.651415	-0.27243	8.08592	0.887902	0.466363
TRT121_8		F	N.D	7.2	7.4				7.47746	0.651415	-0.425941	8.08592	0.887902	-0.772512
TRT122_1	8	M	1.9	6.6	7.3	2.03014	0.159587	-0.815461	7.47746	0.651415	-1.34701	8.08592	0.887902	-0.885138
TRT122_2		M	1.8	7.1	7.5	2.03014	0.159587	-1.44208	7.47746	0.651415	-0.579453	8.08592	0.887902	-0.659887
TRT122_3		M	2.2	6.9	8	2.03014	0.159587	1.06439	7.47746	0.651415	-0.886477	8.08592	0.887902	-0.0967623
TRT122_4		M	2.1	6.6	7	2.03014	0.159587	0.437774	7.47746	0.651415	-1.34701	8.08592	0.887902	-1.22301
TRT122_5		M	2	6.7	7.2	2.03014	0.159587	-0.188844	7.47746	0.651415	-1.1935	8.08592	0.887902	-0.997763
TRT122_6		F	1.9	6.4	6.7	2.03014	0.159587	-0.815461	7.47746	0.651415	-1.65404	8.08592	0.887902	-1.56089
TRT122_7		F	2	6.5	7.1	2.03014	0.159587	-0.188844	7.47746	0.651415	-1.50052	8.08592	0.887902	-1.11039
TRT122_8		F	2	6.5	6.9	2.03014	0.159587	-0.188844	7.47746	0.651415	-1.50052	8.08592	0.887902	-1.33564
TRT123_1	6	M	1.9	6.7	6.7	2.03014	0.159587	-0.815461	7.47746	0.651415	-1.1935	8.08592	0.887902	-1.56089
TRT123_2		M	1.9	6.7	6.8	2.03014	0.159587	-0.815461	7.47746	0.651415	-1.1935	8.08592	0.887902	-1.44826
TRT123_3		M	1.8	6.9	6.7	2.03014	0.159587	-1.44208	7.47746	0.651415	-0.886477	8.08592	0.887902	-1.56089
TRT123_4		F	1.3	7.1	7.3	2.03014	0.159587	-4.57516	7.47746	0.651415	-0.579453	8.08592	0.887902	-0.885138
TRT123_5		F	1.8	6.7	6.9	2.03014	0.159587	-1.44208	7.47746	0.651415	-1.1935	8.08592	0.887902	-1.33564
TRT123_6		F	1.8	6.9	6.6	2.03014	0.159587	-1.44208	7.47746	0.651415	-0.886477	8.08592	0.887902	-1.67351
TRT140_1	7	M	1.9	7	7.1	2.03014	0.159587	-0.815461	7.47746	0.651415	-0.732965	8.08592	0.887902	-1.11039
TRT140_2		M	2	7.3	7.9	2.03014	0.159587	-0.188844	7.47746	0.651415	-0.27243	8.08592	0.887902	-0.209387
TRT140_3		F	1.9	6.4	7.5	2.03014	0.159587	-0.815461	7.47746	0.651415	-1.65404	8.08592	0.887902	-0.659887
TRT140_4		F	2	7	8	2.03014	0.159587	-0.188844	7.47746	0.651415	-0.732965	8.08592	0.887902	-0.0967623
TRT140_5		F	2	7.2	7.1	2.03014	0.159587	-0.188844	7.47746	0.651415	-0.425941	8.08592	0.887902	-1.11039
TRT140_6		F	1.6	7.2	7.6	2.03014	0.159587	-2.69531	7.47746	0.651415	-0.425941	8.08592	0.887902	-0.547262
TRT140_7		F	1.8	6.6	6.6	2.03014	0.159587	-1.44208	7.47746	0.651415	-1.34701	8.08592	0.887902	-1.67351
TRT141_1	8	M	2.2	7.2	6.5	2.03014	0.159587	1.06439	7.47746	0.651415	-0.425941	8.08592	0.887902	-1.78614
TRT141_2		M	1.8	6.6	7.5	2.03014	0.159587	-1.44208	7.47746	0.651415	-1.34701	8.08592	0.887902	-0.659887
TRT141_3		M	2.1	7.3	7.3	2.03014	0.159587	0.437774	7.47746	0.651415	-0.27243	8.08592	0.887902	-0.885138
TRT141_4		M	1.8	7	7	2.03014	0.159587	-1.44208	7.47746	0.651415	-0.732965	8.08592	0.887902	-1.22301
TRT141_5		F	1.8	6.7	6.3	2.03014	0.159587	-1.44208	7.47746	0.651415	-1.1935	8.08592	0.887902	-2.01139
TRT141_6		F	1.9	7	6.6	2.03014	0.159587	-0.815461	7.47746	0.651415	-0.732965	8.08592	0.887902	-1.67351
TRT141_7		F	2	6.9	6.8	2.03014	0.159587	-0.188844	7.47746	0.651415	-0.886477	8.08592	0.887902	-1.44826
TRT141_8		F	2	7	7.1	2.03014	0.159587	-0.188844	7.47746	0.651415	-0.732965	8.08592	0.887902	-1.11039
TRT143_1	7	M	1.5	6.6	7.5	2.03014	0.159587	-3.32193	7.47746	0.651415	-1.34701	8.08592	0.887902	-0.659887
TRT143_2		M	1.5	6.2	6.6	2.03014	0.159587	-3.32193	7.47746	0.651415	-1.96106	8.08592	0.887902	-1.67351
TRT143_3		M	1.7	6.7	7.3	2.03014	0.159587	-2.06869	7.47746	0.651415	-1.1935	8.08592	0.887902	-0.885138
TRT143_4		M	1.4	6.8	9	2.03014	0.159587	-3.94855	7.47746	0.651415	-1.03999	8.08592	0.887902	1.02949
TRT143_5		M	Died at P3
TRT143_6		F	Died at P3
TRT143_7		F	Died at P3
TRT144_1	5	M	2.3	6.1	6.3	2.03014	0.159587	1.69101	7.47746	0.651415	-2.11457	8.08592	0.887902	-2.01139
TRT144_2		M	2.5	9.1	10.4	2.03014	0.159587	2.94424	7.47746	0.651415	2.49078	8.08592	0.887902	2.60624
TRT144_3		F	2.1	8.4	7.7	2.03014	0.159587	0.437774	7.47746	0.651415	1.4162	8.08592	0.887902	-0.434637
TRT144_4		F	2.5	8.8	10	2.03014	0.159587	2.94424	7.47746	0.651415	2.03025	8.08592	0.887902	2.15574
TRT144_5		F	2.3	8	8	2.03014	0.159587	1.69101	7.47746	0.651415	0.802154	8.08592	0.887902	-0.0967623
TRT191_1	7	M	1.5	2.9		2.03014	0.159587	-3.32193	7.47746	0.651415	-7.02695	8.08592	0.887902
TRT191_2		F	1.2	2.6		2.03014	0.159587	-5.20178	7.47746	0.651415	-7.48749	8.08592	0.887902
TRT191_3		F	1.4	2.9		2.03014	0.159587	-3.94855	7.47746	0.651415	-7.02695	8.08592	0.887902
TRT191_4		N.D	Born dead
TRT191_5		N.D	Born dead
TRT191_6		N.D	Born dead
TRT191_7		N.D	Born dead
TRT193_1	7	M	2.2	8.3	9.6	2.03014	0.159587	1.06439	7.47746	0.651415	1.26269	8.08592	0.887902	1.70524
TRT193_2		M	1.9	8.2	8.8	2.03014	0.159587	-0.815461	7.47746	0.651415	1.10918	8.08592	0.887902	0.804238
TRT193_3		M	2.4	8.5	9.3	2.03014	0.159587	2.31763	7.47746	0.651415	1.56971	8.08592	0.887902	1.36736
TRT193_4		M	2.4	8	9.3	2.03014	0.159587	2.31763	7.47746	0.651415	0.802154	8.08592	0.887902	1.36736
TRT193_5		F	2.1	7.7	7.8	2.03014	0.159587	0.437774	7.47746	0.651415	0.341618	8.08592	0.887902	-0.322012
TRT193_6		F	2.2	7.6	8.3	2.03014	0.159587	1.06439	7.47746	0.651415	0.188106	8.08592	0.887902	0.241113
TRT193_7		F	2.3	7.2	8.7	2.03014	0.159587	1.69101	7.47746	0.651415	-0.425941	8.08592	0.887902	0.691613
TRT194_1	8	M	1	5.3	7.1	2.03014	0.159587	-6.45501	7.47746	0.651415	-3.34267	8.08592	0.887902	-1.11039
TRT194_2		F	1.3	4.3	4.7	2.03014	0.159587	-4.57516	7.47746	0.651415	-4.87779	8.08592	0.887902	-3.81339
TRT194_3		F	1	6.4	7.5	2.03014	0.159587	-6.45501	7.47746	0.651415	-1.65404	8.08592	0.887902	-0.659887
TRT194_4		F	1.2	4	7	2.03014	0.159587	-5.20178	7.47746	0.651415	-5.33832	8.08592	0.887902	-1.22301
TRT194_5		F	1.2	5.8	5.7	2.03014	0.159587	-5.20178	7.47746	0.651415	-2.57511	8.08592	0.887902	-2.68714
TRT194_6		F	1.7	5.3	5	2.03014	0.159587	-2.06869	7.47746	0.651415	-3.34267	8.08592	0.887902	-3.47551
TRT194_7		N.D	Died at P3
TRT194_8		N.D	Died at P3
TRT190_1	9	M	2.2	7.7	8.6	2.03014	0.159587	1.06439	7.47746	0.651415	0.341618	8.08592	0.887902	0.578988
TRT190_2		M	2	8.3	8.7	2.03014	0.159587	-0.188844	7.47746	0.651415	1.26269	8.08592	0.887902	0.691613
TRT190_3		M	2	8.5	8.4	2.03014	0.159587	-0.188844	7.47746	0.651415	1.56971	8.08592	0.887902	0.353738
TRT190_4		F	2	8	7.8	2.03014	0.159587	-0.188844	7.47746	0.651415	0.802154	8.08592	0.887902	-0.322012
TRT190_5		F	1.8	7.7	8.4	2.03014	0.159587	-1.44208	7.47746	0.651415	0.341618	8.08592	0.887902	0.353738
TRT190_6		F	2	8.2	7	2.03014	0.159587	-0.188844	7.47746	0.651415	1.10918	8.08592	0.887902	-1.22301
TRT190_7		F	2.1	7.3	7.9	2.03014	0.159587	0.437774	7.47746	0.651415	-0.27243	8.08592	0.887902	-0.209387
TRT190_8		N.D	Died at P3
TRT190_9		N.D	Died at P3
Average F1 body weight			1.85652	6.9039	7.50541
Standard deviation			0.33715	1.19235	0.986747

## Sheet: Z-sc.6wk.PEG P3 P15 P21 Fig1J
CTR=Control; TRT=PEG treament; P=Postnatal day; F=Female; M=Male; N.D= No Data
Mice code	Litter size	Sex	P3	P15	P21	P3 Mean Control	P3 STDV Control	P3 Z-score	P15 Mean Control	P15 STDV Control	P15 Z-score	P21 Mean Control	P21 STDV Control	P21 Z-score
CTR222_1	6	M	2.7	8	9.6	1.97828	0.229784	3.14086	7.39031	0.732398	0.832454	8.67829	0.689569	1.33665		P15 Weight-for-age standard Z-score distribution
CTR222_2		M	2.2	7.8	9.5	1.97828	0.229784	0.964903	7.39031	0.732398	0.559378	8.67829	0.689569	1.19163		Weight distribution (Z-score)	Paternal_CON	Paternal_PEG	Paternal_CON (%)	Paternal_PEG (%)
CTR222_3		M	2.2	7.8	9.6	1.97828	0.229784	0.964903	7.39031	0.732398	0.559378	8.67829	0.689569	1.33665		SDD (Z < -3)	2	10	2.5641	13.1579
CTR222_4		F	2.6	7.8	9.6	1.97828	0.229784	2.70567	7.39031	0.732398	0.559378	8.67829	0.689569	1.33665		DD ( -2 > Z > -3)	0	9	0	11.8421
CTR222_5		F	2.6	8	9.8	1.97828	0.229784	2.70567	7.39031	0.732398	0.832454	8.67829	0.689569	1.62668		Normal ( 2 > Z > -2)	76	56	97.4359	73.6842
CTR222_6		F	2.5	8.2	9.2	1.97828	0.229784	2.27048	7.39031	0.732398	1.10553	8.67829	0.689569	0.756575		Overweight (2 < Z < 3)	0	1	0	1.31579
CTR223_1	6	M	2	8.1	9.1	1.97828	0.229784	0.0945183	7.39031	0.732398	0.968991	8.67829	0.689569	0.611557		Obese (Z > 3)	0	0	0	0
CTR223_2		M	2	7.7	8.8	1.97828	0.229784	0.0945183	7.39031	0.732398	0.42284	8.67829	0.689569	0.176502		Total number	78	76	100	100
CTR223_3		M	2	7.6	9.7	1.97828	0.229784	0.0945183	7.39031	0.732398	0.286303	8.67829	0.689569	1.48167			P15 Z-score CTR	P15 Z-score PEG
CTR223_4		M	1.9	7.2	8.9	1.97828	0.229784	-0.340674	7.39031	0.732398	-0.259848	8.67829	0.689569	0.321521			-5.06598	-6.48597
CTR223_5		F	1.9	7.6	9	1.97828	0.229784	-0.340674	7.39031	0.732398	0.286303	8.67829	0.689569	0.466539			-4.68367	-6.30847
CTR223_6		F	2	7.8	8.8	1.97828	0.229784	0.0945183	7.39031	0.732398	0.559378	8.67829	0.689569	0.176502			-1.35215	-6.25386
CTR235_1	6	M	1.91	8.14	9.23	1.97828	0.229784	-0.297155	7.39031	0.732398	1.02361	8.67829	0.689569	0.800081			-1.28388	-5.58482
CTR235_2		M	2.05	7.59	9.19	1.97828	0.229784	0.312114	7.39031	0.732398	0.272649	8.67829	0.689569	0.742073			-1.18831	-4.62906
CTR235_3		F	1.88	6.88	8.37	1.97828	0.229784	-0.427712	7.39031	0.732398	-0.696769	8.67829	0.689569	-0.447076			-0.778692	-4.35598
CTR235_4		F	1.96	7.13	8.67	1.97828	0.229784	-0.0795586	7.39031	0.732398	-0.355425	8.67829	0.689569	-0.0120212			-0.696769	-3.26368
CTR235_5		F	1.87	7.72	7.84	1.97828	0.229784	-0.471231	7.39031	0.732398	0.450148	8.67829	0.689569	-1.21567			-0.696769	-3.12714
CTR235_6		F	Died at P2														-0.642154	-3.12714
CTR236_1	8	M	2.37	8.24	10.35	1.97828	0.229784	1.70473	7.39031	0.732398	1.16014	8.67829	0.689569	2.42428			-0.614847	-3.05887
CTR236_2		M	2.2	7.44	10.04	1.97828	0.229784	0.964903	7.39031	0.732398	0.0678422	8.67829	0.689569	1.97473			-0.573885	-2.84041
CTR236_3		M	1.94	8.11	9.49	1.97828	0.229784	-0.166597	7.39031	0.732398	0.982645	8.67829	0.689569	1.17713			-0.532924	-2.71753
CTR236_4		M	Died at P3														-0.532924	-2.71753
CTR236_5		F	2.17	7.9	9.63	1.97828	0.229784	0.834345	7.39031	0.732398	0.695916	8.67829	0.689569	1.38015			-0.491963	-2.58099
CTR236_6		F	2.16	8.23	9.29	1.97828	0.229784	0.790826	7.39031	0.732398	1.14649	8.67829	0.689569	0.887091			-0.464655	-2.47176
CTR236_7		F	2.08	8.39	9.36	1.97828	0.229784	0.442672	7.39031	0.732398	1.36495	8.67829	0.689569	0.988604			-0.437347	-2.45811
CTR236_8		F	1.99	8.02	10.01	1.97828	0.229784	0.0509991	7.39031	0.732398	0.859761	8.67829	0.689569	1.93122			-0.396386	-2.44445
CTR237_1	7	M	1.93	7.2	9.32	1.97828	0.229784	-0.210116	7.39031	0.732398	-0.259848	8.67829	0.689569	0.930597			-0.396386	-2.17138
CTR237_2		M	1.72	7.07	8.62	1.97828	0.229784	-1.12402	7.39031	0.732398	-0.437347	8.67829	0.689569	-0.0845303			-0.396386	-2.03484
CTR237_3		F	1.91	7.44	8.77	1.97828	0.229784	-0.297155	7.39031	0.732398	0.0678422	8.67829	0.689569	0.132997			-0.355425	-1.76176
CTR237_4		F	1.98	7.61	8.86	1.97828	0.229784	0.00747987	7.39031	0.732398	0.299956	8.67829	0.689569	0.263513			-0.30081	-1.50234
CTR237_5		F	1.77	7.58	8.75	1.97828	0.229784	-0.906424	7.39031	0.732398	0.258995	8.67829	0.689569	0.103993			-0.259848	-1.35215
CTR237_6		F	1.87	6.92	9.36	1.97828	0.229784	-0.471231	7.39031	0.732398	-0.642154	8.67829	0.689569	0.988604			-0.259848	-1.35215
CTR237_7		F	1.81	7.82	7.95	1.97828	0.229784	-0.732347	7.39031	0.732398	0.586686	8.67829	0.689569	-1.05615			-0.259848	-1.3385
CTR238_1	6	M	2.36	7.33	9.4	1.97828	0.229784	1.66121	7.39031	0.732398	-0.0823493	8.67829	0.689569	1.04661			-0.259848	-1.29754
CTR238_2		M	2.03	8.16	8.3	1.97828	0.229784	0.225076	7.39031	0.732398	1.05091	8.67829	0.689569	-0.548588			-0.232541	-1.18831
CTR238_3		F	1.92	7.98	7.97	1.97828	0.229784	-0.253635	7.39031	0.732398	0.805146	8.67829	0.689569	-1.02715			-0.19158	-1.12004
CTR238_4		F	2.06	8.05	9.04	1.97828	0.229784	0.355634	7.39031	0.732398	0.900722	8.67829	0.689569	0.524546			-0.164272	-1.07907
CTR238_5		F	2.24	6.82	8.89	1.97828	0.229784	1.13898	7.39031	0.732398	-0.778692	8.67829	0.689569	0.307019			-0.136964	-1.07907
CTR238_6		F	2.1	7.95	8.74	1.97828	0.229784	0.52971	7.39031	0.732398	0.764185	8.67829	0.689569	0.0894915			-0.136964	-0.983498
CTR245_1	6	M	1.46	3.68	Died at P21	1.97828	0.229784	-2.25552	7.39031	0.732398	-5.06598	8.67829	0.689569				-0.123311	-0.942537
CTR245_2		M	1.44	3.96	Died at P21	1.97828	0.229784	-2.34256	7.39031	0.732398	-4.68367	8.67829	0.689569				-0.123311	-0.942537
CTR245_3		M	Died at P2				0.229784										-0.0960031	-0.91523
CTR245_4		M	Died at P2				0.229784										-0.0823493	-0.887922
CTR245_5		M	Died at P2				0.229784										-0.0140805	-0.846961
CTR245_6		F	Died at P2				0.229784										0.0132271	-0.805999
CTR246_1	7	M	2.13	7.3	9.24	1.97828	0.229784	0.660268	7.39031	0.732398	-0.123311	8.67829	0.689569	0.814582			0.0678422	-0.805999
CTR246_2		M	1.89	7.27	8.54	1.97828	0.229784	-0.384193	7.39031	0.732398	-0.164272	8.67829	0.689569	-0.200545			0.0678422	-0.751384
CTR246_3		M	1.97	7.29	9.02	1.97828	0.229784	-0.0360393	7.39031	0.732398	-0.136964	8.67829	0.689569	0.495542			0.136111	-0.669462
CTR246_4		M	1.95	7.5	8.67	1.97828	0.229784	-0.123078	7.39031	0.732398	0.149765	8.67829	0.689569	-0.0120212			0.149765	-0.560231
CTR246_5		M	1.86	7.25	8.7	1.97828	0.229784	-0.514751	7.39031	0.732398	-0.19158	8.67829	0.689569	0.0314842			0.177072	-0.560231
CTR246_6		M	2.06	7.4	8.73	1.97828	0.229784	0.355634	7.39031	0.732398	0.0132271	8.67829	0.689569	0.0749897			0.177072	-0.51927
CTR246_7		F	1.88	7.52	9.01	1.97828	0.229784	-0.427712	7.39031	0.732398	0.177072	8.67829	0.689569	0.481041			0.177072	-0.491963
CTR276_1	6	M	2.04	7.05	8.95	1.97828	0.229784	0.268595	7.39031	0.732398	-0.464655	8.67829	0.689569	0.39403			0.20438	-0.478309
CTR276_2		M	1.97	7.1	7.51	1.97828	0.229784	-0.0360393	7.39031	0.732398	-0.396386	8.67829	0.689569	-1.69423			0.258995	-0.464655
CTR276_3		M	1.85	7.49	8.62	1.97828	0.229784	-0.55827	7.39031	0.732398	0.136111	8.67829	0.689569	-0.0845303			0.272649	-0.437347
CTR276_4		M	2.04	7.52	8.05	1.97828	0.229784	0.268595	7.39031	0.732398	0.177072	8.67829	0.689569	-0.911134			0.286303	-0.437347
CTR276_5		F	2.05	7.17	8.08	1.97828	0.229784	0.312114	7.39031	0.732398	-0.30081	8.67829	0.689569	-0.867628			0.286303	-0.41004
CTR276_6		F	1.99	7.38	7.67	1.97828	0.229784	0.0509991	7.39031	0.732398	-0.0140805	8.67829	0.689569	-1.4622			0.286303	-0.396386
CTR273_1	7	M	1.67	7.52	8.91	1.97828	0.229784	-1.34162	7.39031	0.732398	0.177072	8.67829	0.689569	0.336022			0.286303	-0.30081
CTR273_2		M	1.81	7.1	8.4	1.97828	0.229784	-0.732347	7.39031	0.732398	-0.396386	8.67829	0.689569	-0.40357			0.286303	-0.246195
CTR273_3		M	1.89	7.32	8.12	1.97828	0.229784	-0.384193	7.39031	0.732398	-0.0960031	8.67829	0.689569	-0.809621			0.286303	-0.232541
CTR273_4		F	1.95	6.94	8.61	1.97828	0.229784	-0.123078	7.39031	0.732398	-0.614847	8.67829	0.689569	-0.0990321			0.299956	-0.164272
CTR273_5		F	1.57	7.29	8.64	1.97828	0.229784	-1.77681	7.39031	0.732398	-0.136964	8.67829	0.689569	-0.0555267			0.42284	-0.164272
CTR273_6		F	1.87	7.22	7.91	1.97828	0.229784	-0.471231	7.39031	0.732398	-0.232541	8.67829	0.689569	-1.11416			0.42284	-0.164272
CTR273_7		M/F	Born dead P0														0.450148	-0.150618
CTR277_1	7	M	1.6	6.45	7.65	1.97828	0.229784	-1.64625	7.39031	0.732398	-1.28388	8.67829	0.689569	-1.49121			0.559378	-0.123311
CTR277_2		M	1.67	6.52	7.68	1.97828	0.229784	-1.34162	7.39031	0.732398	-1.18831	8.67829	0.689569	-1.4477			0.559378	-0.0686955
CTR277_3		M	1.68	6.97	8.25	1.97828	0.229784	-1.2981	7.39031	0.732398	-0.573885	8.67829	0.689569	-0.621098			0.559378	-0.041388
CTR277_4		F	1.83	6.88	8.1	1.97828	0.229784	-0.645308	7.39031	0.732398	-0.696769	8.67829	0.689569	-0.838625			0.559378	0.0132271
CTR277_5		F	1.93	7.03	7.73	1.97828	0.229784	-0.210116	7.39031	0.732398	-0.491963	8.67829	0.689569	-1.37519			0.586686	0.108804
CTR277_6		F	1.68	7.54	8.72	1.97828	0.229784	-1.2981	7.39031	0.732398	0.20438	8.67829	0.689569	0.0604878			0.695916	0.136111
CTR277_7		M/F	Died at P3														0.764185	0.149765
CTR172_1	6	M	2.2	7.6	8.6	1.97828	0.229784	0.964903	7.39031	0.732398	0.286303	8.67829	0.689569	-0.113534			0.805146	0.31361
CTR172_2		M	2.2	8	8.3	1.97828	0.229784	0.964903	7.39031	0.732398	0.832454	8.67829	0.689569	-0.548588			0.832454	0.327264
CTR172_3		M	2.1	7.6	8	1.97828	0.229784	0.52971	7.39031	0.732398	0.286303	8.67829	0.689569	-0.983643			0.832454	0.354571
CTR172_4		F	1.8	7.6	7.9	1.97828	0.229784	-0.775866	7.39031	0.732398	0.286303	8.67829	0.689569	-1.12866			0.832454	0.395533
CTR172_5		F	1.8	7.1	7.8	1.97828	0.229784	-0.775866	7.39031	0.732398	-0.396386	8.67829	0.689569	-1.27368			0.859761	0.395533
CTR172_6		F	2	8.2	7.5	1.97828	0.229784	0.0945183	7.39031	0.732398	1.10553	8.67829	0.689569	-1.70873			0.900722	0.463802
CTR174_1	8	M	1.9	7.2	8.5	1.97828	0.229784	-0.340674	7.39031	0.732398	-0.259848	8.67829	0.689569	-0.258552			0.968991	0.586686
CTR174_2		M	2.1	7.7	7.6	1.97828	0.229784	0.52971	7.39031	0.732398	0.42284	8.67829	0.689569	-1.56372			0.982645	0.586686
CTR174_3		M	1.9	7	8.3	1.97828	0.229784	-0.340674	7.39031	0.732398	-0.532924	8.67829	0.689569	-0.548588			1.02361	0.736877
CTR174_4		M	1.9	6.4	9.2	1.97828	0.229784	-0.340674	7.39031	0.732398	-1.35215	8.67829	0.689569	0.756575			1.05091	1.02361
CTR174_5		M	2.1	7.3	7.6	1.97828	0.229784	0.52971	7.39031	0.732398	-0.123311	8.67829	0.689569	-1.56372			1.10553	1.03726
CTR174_6		F	2	7.6	8.2	1.97828	0.229784	0.0945183	7.39031	0.732398	0.286303	8.67829	0.689569	-0.693607			1.10553	1.95206
CTR174_7		F	2.1	7	8	1.97828	0.229784	0.52971	7.39031	0.732398	-0.532924	8.67829	0.689569	-0.983643			1.14649	2.12956
CTR174_8		F	1.8	7.2	7.5	1.97828	0.229784	-0.775866	7.39031	0.732398	-0.259848	8.67829	0.689569	-1.70873			1.16014
Average F1 body weight			1.9809	7.39077	8.67829												1.36495
Standard deviation			0.229784	0.732398	0.689569
TRT234_1	5	M	1.6	5.4	6.8	1.97828	0.229784	-1.64625	7.39031	0.732398	-2.71753	8.67829	0.689569	-2.72386
TRT234_2		M	Died at P3
TRT234_3		F	1.6	5.4	6.7	1.97828	0.229784	-1.64625	7.39031	0.732398	-2.71753	8.67829	0.689569	-2.86888
TRT234_4		F	1.6	5.8	6.8	1.97828	0.229784	-1.64625	7.39031	0.732398	-2.17138	8.67829	0.689569	-2.72386
TRT234_5		F	1.8	5.9	7.2	1.97828	0.229784	-0.775866	7.39031	0.732398	-2.03484	8.67829	0.689569	-2.14379
TRT231_1	8	M	1.4	4	4.5	1.97828	0.229784	-2.51663	7.39031	0.732398	-4.62906	8.67829	0.689569	-6.05928
TRT231_2		M	1.5	4.2	Died at P21	1.97828	0.229784	-2.08144	7.39031	0.732398	-4.35598	8.67829	0.689569
TRT231_3		M	1.5	5.1	Died at P21	1.97828	0.229784	-2.08144	7.39031	0.732398	-3.12714	8.67829	0.689569
TRT231_4		M	1.5
TRT231_5		F	1.5	5.5	4.9	1.97828	0.229784	-2.08144	7.39031	0.732398	-2.58099	8.67829	0.689569	-5.47921
TRT231_6		F	1.3	5.1	4.3	1.97828	0.229784	-2.95183	7.39031	0.732398	-3.12714	8.67829	0.689569	-6.34932
TRT231_7		F	1.6	5	5.3	1.97828	0.229784	-1.64625	7.39031	0.732398	-3.26368	8.67829	0.689569	-4.89913
TRT231_8		F	1.6	5.6	4.4	1.97828	0.229784	-1.64625	7.39031	0.732398	-2.44445	8.67829	0.689569	-6.2043
TRT233_1	8	M	2.1	6.7	8.4	1.97828	0.229784	0.52971	7.39031	0.732398	-0.942537	8.67829	0.689569	-0.40357
TRT233_2		F	2	6.7	7.4	1.97828	0.229784	0.0945183	7.39031	0.732398	-0.942537	8.67829	0.689569	-1.85375
TRT233_3		F	2	6.9	8.2	1.97828	0.229784	0.0945183	7.39031	0.732398	-0.669462	8.67829	0.689569	-0.693607
TRT233_4		F	2.1	6.4	7.5	1.97828	0.229784	0.52971	7.39031	0.732398	-1.35215	8.67829	0.689569	-1.70873
TRT233_5		F	2	6.8	7.9	1.97828	0.229784	0.0945183	7.39031	0.732398	-0.805999	8.67829	0.689569	-1.12866
TRT233_6		F	2	6.8	8.4	1.97828	0.229784	0.0945183	7.39031	0.732398	-0.805999	8.67829	0.689569	-0.40357
TRT233_7		F	1.9	6.6	8.3	1.97828	0.229784	-0.340674	7.39031	0.732398	-1.07907	8.67829	0.689569	-0.548588
TRT233_8		F	2.1	6.6	8.6	1.97828	0.229784	0.52971	7.39031	0.732398	-1.07907	8.67829	0.689569	-0.113534
TRT243_1	7	M	1.94	7.82	8.48	1.97828	0.229784	-0.166597	7.39031	0.732398	0.586686	8.67829	0.689569	-0.287556
TRT243_2		M	1.81	7.73	8.13	1.97828	0.229784	-0.732347	7.39031	0.732398	0.463802	8.67829	0.689569	-0.795119
TRT243_3		M	1.93	7.27	8.41	1.97828	0.229784	-0.210116	7.39031	0.732398	-0.164272	8.67829	0.689569	-0.389069
TRT243_4		M	2.05	7.21	7.97	1.97828	0.229784	0.312114	7.39031	0.732398	-0.246195	8.67829	0.689569	-1.02715
TRT243_5		F	1.97	7.1	8.16	1.97828	0.229784	-0.0360393	7.39031	0.732398	-0.396386	8.67829	0.689569	-0.751614
TRT243_6		F	1.84	7.5	7.91	1.97828	0.229784	-0.601789	7.39031	0.732398	0.149765	8.67829	0.689569	-1.11416
TRT243_7		M/F	Born dead P0				0.229784			0.732398		8.67829	0.689569
TRT240_1	8	F	1.87	7.09	7.57	1.97828	0.229784	-0.471231	7.39031	0.732398	-0.41004	8.67829	0.689569	-1.60722
TRT240_2		F	1.72	7.49	7.88	1.97828	0.229784	-1.12402	7.39031	0.732398	0.136111	8.67829	0.689569	-1.15766
TRT240_3		F	1.72	6.98	7.5	1.97828	0.229784	-1.12402	7.39031	0.732398	-0.560231	8.67829	0.689569	-1.70873
TRT240_4		F	1.78	7.34	7.93	1.97828	0.229784	-0.862904	7.39031	0.732398	-0.0686955	8.67829	0.689569	-1.08516
TRT240_5		F	1.69	6.57	7.61	1.97828	0.229784	-1.25458	7.39031	0.732398	-1.12004	8.67829	0.689569	-1.54921
TRT240_6		F	1.63	7.17	7.35	1.97828	0.229784	-1.51569	7.39031	0.732398	-0.30081	8.67829	0.689569	-1.92626
TRT240_7		F	1	Died P15		1.97828	0.229784	-4.2574
TRT240_8		F	Died at P3
TRT244_1	8	M	1.88	7.04	9.04	1.97828	0.229784	-0.427712	7.39031	0.732398	-0.478309	8.67829	0.689569	0.524546
TRT244_2		M	2.13	7.07	8.9	1.97828	0.229784	0.660268	7.39031	0.732398	-0.437347	8.67829	0.689569	0.321521
TRT244_3		M	1.92	7.01	7.84	1.97828	0.229784	-0.253635	7.39031	0.732398	-0.51927	8.67829	0.689569	-1.21567
TRT244_4		M	2.16	7.27	8.74	1.97828	0.229784	0.790826	7.39031	0.732398	-0.164272	8.67829	0.689569	0.0894915
TRT244_5		F	1.98	7.62	9.08	1.97828	0.229784	0.00747987	7.39031	0.732398	0.31361	8.67829	0.689569	0.582553
TRT244_6		F	1.8	7.47	8.76	1.97828	0.229784	-0.775866	7.39031	0.732398	0.108804	8.67829	0.689569	0.118495
TRT244_7		F	1.79	7.93	7.72	1.97828	0.229784	-0.819385	7.39031	0.732398	0.736877	8.67829	0.689569	-1.38969
TRT244_8		F	2	7.28	8.17	1.97828	0.229784	0.0945183	7.39031	0.732398	-0.150618	8.67829	0.689569	-0.737112
TRT241_1	8	M	1.88	7.68	9.03	1.97828	0.229784	-0.427712	7.39031	0.732398	0.395533	8.67829	0.689569	0.510044
TRT241_2		M	1.8	6.29	7.16	1.97828	0.229784	-0.775866	7.39031	0.732398	-1.50234	8.67829	0.689569	-2.2018
TRT241_3		M	1.86	7.27	9.24	1.97828	0.229784	-0.514751	7.39031	0.732398	-0.164272	8.67829	0.689569	0.814582
TRT241_4		M	1.68	7.63	8.39	1.97828	0.229784	-1.2981	7.39031	0.732398	0.327264	8.67829	0.689569	-0.418072
TRT241_5		F	1.8	7.68	8.43	1.97828	0.229784	-0.775866	7.39031	0.732398	0.395533	8.67829	0.689569	-0.360065
TRT241_6		F	1.88	7.65	8.84	1.97828	0.229784	-0.427712	7.39031	0.732398	0.354571	8.67829	0.689569	0.23451
TRT241_7		F	1.93	7.4	8.94	1.97828	0.229784	-0.210116	7.39031	0.732398	0.0132271	8.67829	0.689569	0.379528
TRT241_8		F	Died at P3				0.229784					8.67829	0.689569
TRT242_1	8	M	1.53	5.58	7.74	1.97828	0.229784	-1.95088	7.39031	0.732398	-2.47176	8.67829	0.689569	-1.36069
TRT242_2		M	1.59	6.52	7.01	1.97828	0.229784	-1.68977	7.39031	0.732398	-1.18831	8.67829	0.689569	-2.41932
TRT242_3		M	1.7	6.4	7.28	1.97828	0.229784	-1.21106	7.39031	0.732398	-1.35215	8.67829	0.689569	-2.02777
TRT242_4		F	1.89	6.41	7.63	1.97828	0.229784	-0.384193	7.39031	0.732398	-1.3385	8.67829	0.689569	-1.52021
TRT242_5		F	1.82	7.05	8.16	1.97828	0.229784	-0.688828	7.39031	0.732398	-0.464655	8.67829	0.689569	-0.751614
TRT242_6		F	1.71	7.3	8.02	1.97828	0.229784	-1.16754	7.39031	0.732398	-0.123311	8.67829	0.689569	-0.954639
TRT242_7		F	1.71	6.74	7.61	1.97828	0.229784	-1.16754	7.39031	0.732398	-0.887922	8.67829	0.689569	-1.54921
TRT242_8		F	1.67	6.67	7.48	1.97828	0.229784	-1.34162	7.39031	0.732398	-0.983498	8.67829	0.689569	-1.73774
TRT251_1	8	M	Died at P2
TRT251_2		M	Died at P2
TRT251_3		F	1.7	5.15	6.68	1.97828	0.229784	-1.21106	7.39031	0.732398	-3.05887	8.67829	0.689569	-2.89788
TRT251_4		F	1.57	5.31	7.32	1.97828	0.229784	-1.77681	7.39031	0.732398	-2.84041	8.67829	0.689569	-1.96977
TRT251_5		F	1.81	5.59	6.95	1.97828	0.229784	-0.732347	7.39031	0.732398	-2.45811	8.67829	0.689569	-2.50633
TRT251_6		F	Died at P2
TRT251_7		F	Died at P2
TRT251_8		F	Died at P2
TRT252_1	8	M	1.7	8.95	10.2	1.97828	0.229784	-1.21106	7.39031	0.732398	2.12956	8.67829	0.689569	2.20676
TRT252_2		F	1.74	6.1	7.19	1.97828	0.229784	-1.03698	7.39031	0.732398	-1.76176	8.67829	0.689569	-2.15829
TRT252_3		F	1.93	8.82	10.31	1.97828	0.229784	-0.210116	7.39031	0.732398	1.95206	8.67829	0.689569	2.36628
TRT252_4		M/F	Died at P2
TRT252_5		M/F	Died at P2
TRT252_6		M/F	Died at P2
TRT252_7		M/F	Died at P2
TRT252_8		M/F	Died at P1
TRT250_1	5	M	1.78	8.15	9.33	1.97828	0.229784	-0.862904	7.39031	0.732398	1.03726	8.67829	0.689569	0.945099
TRT250_2		F	1.51	8.14	8.43	1.97828	0.229784	-2.03792	7.39031	0.732398	1.02361	8.67829	0.689569	-0.360065
TRT250_3		F	1.75	7.82	8.76	1.97828	0.229784	-0.993462	7.39031	0.732398	0.586686	8.67829	0.689569	0.118495
TRT250_4		F	1.9	7.36	9.01	1.97828	0.229784	-0.340674	7.39031	0.732398	-0.041388	8.67829	0.689569	0.481041
TRT250_5		M/F	Born dead P0
TRT279_1	8	M	1.98	6.98	8.85	1.97828	0.229784	0.00747987	7.39031	0.732398	-0.560231	8.67829	0.689569	0.249011
TRT279_2		M	1.93	7.22	8.9	1.97828	0.229784	-0.210116	7.39031	0.732398	-0.232541	8.67829	0.689569	0.321521
TRT279_3		M	1.97	7.03	9.09	1.97828	0.229784	-0.0360393	7.39031	0.732398	-0.491963	8.67829	0.689569	0.597055
TRT279_4		M	2.01	7.07	8.51	1.97828	0.229784	0.138038	7.39031	0.732398	-0.437347	8.67829	0.689569	-0.24405
TRT279_5		M	1.98	6.44	8.01	1.97828	0.229784	0.00747987	7.39031	0.732398	-1.29754	8.67829	0.689569	-0.969141
TRT279_6		F	1.91	6.77	8.42	1.97828	0.229784	-0.297155	7.39031	0.732398	-0.846961	8.67829	0.689569	-0.374567
TRT279_7		F	1.98	6.72	8.41	1.97828	0.229784	0.00747987	7.39031	0.732398	-0.91523	8.67829	0.689569	-0.389069
TRT279_8		F	1.85	6.84	8.31	1.97828	0.229784	-0.55827	7.39031	0.732398	-0.751384	8.67829	0.689569	-0.534087
TRT280_1	6	M	1.51	2.81		1.97828	0.229784	-2.03792	7.39031	0.732398	-6.25386	8.67829	0.689569
TRT280_2		M	1.32	2.64		1.97828	0.229784	-2.86479	7.39031	0.732398	-6.48597	8.67829	0.689569
TRT280_3		M	1.54	2.77		1.97828	0.229784	-1.90737	7.39031	0.732398	-6.30847	8.67829	0.689569
TRT280_4		F	1.59	3.3	Died at P19	1.97828	0.229784	-1.68977	7.39031	0.732398	-5.58482	8.67829	0.689569
TRT280_5		M/F	Died at P3
TRT280_6		M/F	Died at P3
Average F1 body weight			1.77846	6.56197	7.89129
Standard deviation			0.215292	1.28681	1.17893
