# Supplementary material for: Paternal microbiome perturbations impact offspring fitness
Source: Nature. 2024 May 1;629(8012):652–9. doi: 10.1038/s41586-024-07336-w (PMC11096121; doi:10.1038/s41586-024-07336-w)
Supplement: Supplementary file 4 — Source Data Fig. 2 [file 41586_2024_7336_MOESM4_ESM.xlsx]

## Sheet: 6wk+4rc_CON-nABX Fig.2A,C,E
CTR=Control; TRT=nABX treament; P=Postnatal day; F=Female; M=Male; N.D= No Data
Mice code	Litter size	Sex	P3	P6	P9	P12	P15	P18	P21	P28	P35	P42	P56
CTR088_1	6	M	1.8	3.3	5.8	6	6.8	7.4	7.6	12.7	20.2	21.8	26
CTR088_2		M	1.9	3.4	5.4	6	7.1	8	7.5	14.3	18.9	20.8	24.6
CTR088_3		M	1.5	3.4	5.3	6	7	7.3	7.4	13.6	19.5	22.8	23.8
CTR088_4		F	1.9	3.6	5.1	5.7	7.1	7.4	6.8	11.8	16.9	17.8	18.9
CTR088_5		F	1.7	3.3	5.2	6	6	6.8	7.2	10.4	17	18.2	19.6
CTR088_6		F	1.8	3.1	5.3	5.5	6.5	7.6	7.7	11.2	16	17.9	19.6
CTR033-1st_1	8	M	2.1	3.5	5	6.5	7.7	8.4	7.5	13.9	18.8	20.6	24.7
CTR033-1st_2		M	2.1	3.8	4.6	5.8	7.9	8.6	8.2	12	19.9	22.5	25.8
CTR033-1st_3		M	2	3.3	5.3	6.5	8	8.2	8.7	15.2	18.6	20.3	24.8
CTR033-1st_4		M	2.2	3.3	5.2	6.8	6.8	7.2	8.8	13.8	21.6	21.4	23.2
CTR033-1st_5		F	1.8	3.4	5.4	6.5	7.7	8.4	8.7	11	17.8	18.7	19.8
CTR033-1st_6		F	2.3	3.8	4.9	6.8	8.3	8	7.8	12.8	16.2	16.8	19.3
CTR033-1st_7		F	2	4	5.6	6.5	8.2	8.5	8.3	13	17	19.1	17.6
CTR033-1st_8		F	1.9	3.9	5.3	7	7.7	8	8.7	13.1	17.9	18.8	17.4
CTR035-1st_1	7	M	2.1	3.8	4.8	6.4	8	7.8	7.7	14.3	18.2	20.4	22.8
CTR035-1st_2		M	2.1	3.7	5.2	6.6	7.5	7.7	8.3	13.4	18.6	20.6	22.3
CTR035-1st_3		M	2	3.7	4.9	6.5	7.1	7.7	8.3	14.2	20	20.5	22.8
CTR035-1st_4		M	2.2	3.6	5.3	6	7.6	8	7.5	13.1	19.5	20.1	22.7
CTR035-1st_5		M	1.8	3.4	5.1	5.9	7.3	7.8	7.4	14.5	19.5	20.1	22.1
CTR035-1st_6		F	2.3	3.8	5.3	6.8	7.9	8.2	8	13.8	16.8	18	18
CTR035-1st_7		F	2	3.8	5.4	6.6	7.9	8.2	8.5	11.8	18.2	17.9	19.1
CTR035-2nd_1	8	M	2.2	3.5	5	6.2	7.3	7.5	7.8	Sacrificed at P21
CTR035-2nd_2		F	2	2.9	4.1	5.9	6.6	6.8	7.1	8.6	12.9	15.6	17.7
CTR035-2nd_3		F	1.6	3.2	4.5	5.8	6.1	6.2	5.9	9	16.3	17.8	18.5
CTR035-2nd_4		F	1.8	3.1	3.7	5.4	5.8	6	6	10.8	13.5	15.2	15.7
CTR035-2nd_5		F	1.6	3	4.3	5.1	6.5	6.5	7.3	11.4	16.6	17.4	17.5
CTR035-2nd_6		F	2	3.1	4.6	5	6.3	6.9	6.6	10.2	15.5	17.7	18.8
CTR035-2nd_7		F	1.8	2.8	4	5.5	5.8	6.7	6.5	10.1	15.6	18	18.8
CTR035-2nd_8		F	1.6	2.6	4.1	5.4	6.9	6.8	6.6	Sacrificed at P21
CTR034-1st_1	5	M	2.2	3.8	6	8	8.7	10.6	10	16.2	20.5	22.1	25.8
CTR034-1st_2		M	2.3	3.6	5.5	7.3	9.3	9.6	9.4	15.1	21.3	22.8	24.2
CTR034-1st_3		M	2.3	4	6.2	7.7	9	9.8	10.6	15.6	20.2	21.6	24.7
CTR034-1st_4		M	2.5	4.2	5.6	7.5	8.7	9.3	9.8	Sacrificed at P21
CTR034-1st_5		M	2.4	3.6	5.5	7.1	8.7	9.8	9.8	Sacrificed at P21
CTR034-2nd_1	6	M	1.6	2.5	4.7	5.8	7.3	7.9	8.6	12.6	N.D	22.6	24.3
CTR034-2nd_2		M	1.8	3.2	4.8	5.9	6.4	7.7	7.9	15.3	N.D	20.8	23.6
CTR034-2nd_3		M	1.9	3	4	6.3	7.3	7	8.2	13.5	N.D	20.4	25.8
CTR034-2nd_4		M	1.4	3.3	4.6	5.8	7.5	8.2	7.2	13.9	N.D	21.2	23.6
CTR034-2nd_5		F	1.8	3.6	5	5.8	7.7	8.7	7.9	13.6	N.D	17.3	21.1
CTR034-2nd_6		F	1.9	3	4.6	6.6	7.1	7.9	8.5	12.1	N.D	19.1	18.4
CTR089_1	6	M	2.5	4	5	7	8.4	8.5	9.9	15.1	20.8	23.8	25.2
CTR089_2		M	2.2	3.6	5.4	7	8.1	8.8	9	15.8	20.4	23.8	25.8
CTR089_3		M	2.6	3.9	5.5	7.2	8.1	8.4	8.8	14.8	20.9	21.8	25.1
CTR089_4		M	Died at P3
CTR089_5		F	2.2	3.8	5.4	6.9	8.4	8.6	9.3	14.6	18.3	20	21.1
CTR089_6		F	2	3.9	5.3	6.9	8.4	8.7	8.5	14.3	19	20.5	21.8
CTR087_1	8	M	2.5	3.8	4.8	6	7.2	7.8	8	14.6	19.5	22.1	25.8
CTR087_2		M	2.4	3.7	5.3	6.6	6.8	8.2	8	14.2	20.6	23.8	24.6
CTR087_3		M	2.2	3.8	5.2	7	7.2	8.4	8	12	17.2	17.3	19.8
CTR087_4		F	2.6	4	5.5	6.9	7.8	8	9	13.8	18.2	18.8	19.9
CTR087_5		F	2.2	3.8	5.7	6.3	7.1	7.9	8.2	12	16.3	18.8	19.6
CTR087_6		F	2.3	3.5	5.2	6.3	7.7	8.7	8.8	12.8	17.8	19.8	18.6
CTR087_7		F	2.1	3.8	4.9	6	7.2	8	8.5	13	16.8	19.4	20.2
CTR087_8		F	2.1	3.5	5.2	6.5	7	7.9	8	13.8	17.2	19.6	18.4
CTR036_1	8	M	2.3	3.9	5.5	7.1	7.5	8.3	8.8	15.2	19.5	21.4	24.8
CTR036_2		M	2.1	3.4	5.3	7.3	7.7	7.6	7.9	14.3	19	22.7	25.4
CTR036_3		M	2.5	4.3	4.9	6.3	8.6	8.9	7.8	14.2	20.5	21.1	23
CTR036_4		M	2.5	3.8	4.8	6.5	8.1	7.9	8.3	Sacrificed at P21
CTR036_5		F	2.4	3.4	4.8	6.5	7.6	7.7	7	12.2	16.4	17.8	19.3
CTR036_6		F	2.2	3.8	4.6	6.7	7.5	7.7	7.4	11.8	16.5	18.7	18.4
CTR036_7		F	2.2	3.6	5.1	6.6	7.5	7.7	7.4	12.1	16.5	17	20
CTR036_8		F	2.1	3.5	5	6.3	7.6	7.8	6.9	Sacrificed at P21
CTR033-2nd-1	7	M	2.2	3	4.8	6.3	6.8	7.6	7.4	10.2	17	20.2	22.5
CTR033-2nd-2		M	2	3.6	4.4	5.8	7.2	7.8	7	11.4	16.2	19.6	21.9
CTR033-2nd-3		M	1.9	3	4.7	5.6	7	7.2	7.4	12.4	17.8	19.8	21.4
CTR033-2nd-4		M	2	3.5	4.1	6.3	7.2	7.3	7	Sacrificed at P21
CTR033-2nd-5		F	2.1	3.3	4.8	5.9	7.2	7.8	7.6	11.6	15.5	17.4	20
CTR033-2nd-6		F	2	3.1	4.6	6.3	6.9	7.9	7.6	12	16.5	19.6	18.4
CTR033-2nd-7		F	2	3.5	4.8	6	7.3	7.5	7.2	Sacrificed at P21
CTR085_1	5	M	2.9	4.6	6.3	8.1	7.8	8.6	9.8	15.8	21.5	23.2	24.8
CTR085_2		M	2.7	4.3	6.3	7.9	7.7	8.6	9.2	15.9	21.2	23.8	24.6
CTR085_3		F	2.8	4.7	6.5	7.5	7.8	8.7	9	13.1	19.5	19.1	20.8
CTR085_4		F	2.7	3.8	5.6	8	7.6	8.2	8.4	13.8	17.9	19.2	21.4
CTR085_5		F	2.2	4.3	6.5	8	7.8	8.5	8.6	12.9	18	19.4	20.2
CTR055_1	7	M	1.6	2.8	4.8	5.7	6.8	7.2	7.2	11.2	15.3	19.8	23.8
CTR055_2		M	1.5	2.9	4.3	5.9	6.6	7.2	7.1	11.2	16.6	20.2	22.8
CTR055_3		F	1.5	2.5	4.1	5.3	7	7.2	5.5	12.1	12.4	15.9	17.9
CTR055_4		F	1.5	2.4	4.5	5.2	6.5	7.3	6.8	8	14.8	16.8	18.9
CTR055_5		F	1.2	2.8	4	5.2	6.5	5.7	7.1	10.9	16.3	17.3	17.9
CTR055_6		F	1.2	2.9	4.2	5.1	5.5	6.9	6.7	10.6	14.8	17.6	18.6
CTR055_7		F	1.3	2.4	4.1	5.8	6.3	7.2	6.6	11.2	14.8	17.3	19.2
CTR058_1	5	M	1.7	3.2	4.7	6.5	7.6	7.5	8.2	12.3	18.5	19.8	24.8
CTR058_2		M	1.6	2.9	4.8	6.3	7.2	6.8	8	13.4	16	20.8	24.6
CTR058_3		F	1.8	3.2	5.2	6.4	8.2	8	9.2	12	14.5	17.3	18.8
CTR058_4		F	2	3.1	4.8	6.7	8	8.2	8.8	12.6	14.9	18.8	21.2
CTR058_5		F	1.8	3.1	4.8	6.7	8.1	8.3	8.2	12.3	16.9	14.4	18.5
CTR076_1	8	M	2.5	4.3	6.2	7.7	10.2	11.4	9.8	16.8	20.8	22.8	26.4
CTR076_2		M	2.2	4.5	6.7	8.7	10.6	11	10.8	13.8	19.8	22.8	24.1
CTR076_3		M	2.6	4.4	6.5	8.4	9.8	9.1	11.8	14.6	19.5	21.7	25.6
CTR076_4		M	2.4	3.8	6	8	8.8	11.9	11.2	15.4	21	23.5	25.5
CTR076_5		M	Died at P3
CTR076_6		F	2.5	4.9	6.8	8.7	10.4	11.8	11.6	14.8	17	19	19.5
CTR076_7		F	Died at P3
CTR076_8		F	Died at P3
CTR079_1	8	M	2	2.8	5.2	4.2	8.2	6.1	5.5	15.6	14.9	22.8	26.5
CTR079_2		M	1.8	3.6	3.7	6.6	5.3	9	9.1	9.3	20.9	19.6	23.8
CTR079_3		M
CTR079_4		M
CTR079_5		F	1.7	3.2	5.1	6.4	7.6	7.9	7.6	12.8	15.6	17.6	18.1
CTR079_6		F	1.6	3.1	4.8	6.2	7.7	8.4	8	12	15.2	17.8	18.7
CTR079_7		F	1.8	3.2	5.2	6.1	7.6	8.2	8.2	13.6	16.7	17.8	19.8
CTR079_8		F	1.9	3.3	4.9	6	7.4	8.5	7.4	12.2	17.2	18.8	19
CTR096_1	8	M	2	3.4	4.7	6.2	7.1	7.4	7.8	14.2	20.8	22.5	25.2
CTR096_2		M	2	3.4	4.9	6.1	7.1	7.5	7.7	13.8	20.9	22.6	24.6
CTR096_3		F	2	3.7	5.3	6.9	7.5	7.9	7.3	14.2	17.9	19.5	20.8
CTR096_4		F	2.2	3.4	5	6	7.7	7.7	7.8	14	17.7	18.5	20.5
CTR096_5		F	2	3.4	4.6	6.4	7.6	7.6	8.4	13.3	18.3	19.6	18.5
CTR096_6		F	2.2	3.5	4.9	6.2	7.2	8	7.5	13.2	17.3	19.3	20.2
CTR096_7		F	1.8	3.6	5.3	6.7	7	7.3	8.2	12.6	18.6	19	19.8
CTR096_8		F	2	3.1	5.1	6.1	7.2	7.3	7.8	13.2	17	18	20.5
CTR106_1	8	M	2	3.7	5.3	6.4	7.4	7.8	6.9	12.5	17.8	21.6	23.8
CTR106_2		M	2.1	3.3	5	6.6	5.9	6.6	7.3	11.1	20.2	20.5	25.1
CTR106_3		M	1.9	3.9	5.3	5	6.7	8	5.8	13	18.8	20.2	25.9
CTR106_4		M	2	3.7	5	5.9	7.2	7.5	7	14.5	18.8	20.6	23.9
CTR106_5		F	1.8	3.8	4.9	6.3	6.7	7.2	6.8	12.8	17.2	17.6	19.5
CTR106_6		F	2	3.5	5.4	6.4	6.7	7.9	7.2	13.4	16.8	17.8	18.6
CTR106_7		F	2.2	3.3	4.9	5.9	7.2	7.2	6.2	12.2	17.6	17.5	19.5
CTR106_8		F	1.7	3.8	5.3	5.8	7.1	7.8	7.3	11.9	17.2	18	19.5
CTR109_1	8	M	1.8	2.8	4.5	5.9	6.6	6.2	5.8	13.9	18.8	20.3	24.9
CTR109_2		M	1.6	2.9	3.9	4.9	5.8	7	5.8	11.5	20.3	19.7	23.2
CTR109_3		M	2.2	3.5	3.8	4.7	5.6	6.3	5.7	10.6	17	21.8	24
CTR109_4		F	1.8	3.2	4.1	4.9	7.2	6.9	7.5	11.8	17.9	17.8	18.6
CTR109_5		F	2	3.5	3.9	5.5	5.6	6.3	6.2	9.9	16.2	16.8	19
CTR109_6		F	2.1	3.3	4.6	5	6.2	6.6	6.2	10.6	16	17.2	19.3
CTR109_7		F	2	3.1	4.2	6.2	6	6.7	6	10.9	15.8	17.3	18.3
CTR109_8		F	2.1	2.9	4	5.4	6	7.7	6.3	12.8	15.4	17.5	18.4
CTR099_1	6	M	1.9	4	5.7	7.1	8.2	8.6	7.7	13.7	19.9	23.9	25.8
CTR099_2		M	2.4	4	5.3	6.8	8	7.6	9.1	14.2	20.3	22.8	25
CTR099_3		M	2.4	3.7	5.6	6.7	7	8.6	8.3	15.7	22.3	22.2	26.8
CTR099_4		F	1.9	3.9	6.3	7.9	9	9.4	8.9	13.6	18	18.3	20.7
CTR099_5		F	2.2	4.3	5.5	7.7	8.4	8.5	9.2	13.8	18.6	18.8	21
CTR099_6		F	2	3.6	5.6	7.3	9.1	9.6	9.6	14.6	18.1	19.3	20.6
CTR108_1	8	M	1.6	3.2	5	6.7	7.2	8.2	8.3	15.6	22	23.2	26.1
CTR108_2		M	1.7	3.1	4.5	6.1	8	8.6	8.8	15.3	21.8	23	25.7
CTR108_3		F	1.7	3	4.6	6.4	6.4	8.3	8.2	13.2	17.4	18.7	17.6
CTR108_4		F	1.6	3	4.8	6.3	8.2	8.2	8.4	13.1	17.2	19.8	19.3
CTR108_5		F	1.5	3	3.6	4.8	8.2	8	8.2	10.1	16.4	17.1	19
CTR108_6		F	1.6	2.9	4.7	6.1	7.9	6.7	6.8	12.1	15	18.6	19.5
CTR108_7		F	Died at P3
CTR108_8		F	Died at P3
CTR127_1	5	M	2.1	3.5	5.4	7.2	8.2	8.5	8.9	14.2	20.8	22.1	26.3
CTR127_2		M	2.2	3.5	5.3	7	8	8.8	8.3	13.6	20.4	23.5	25.9
CTR127_3		M	1.9	3.7	5.2	6.9	8.2	8.6	8.7	15.5	20.8	22.6	26
CTR127_4		F	1.9	3.5	4.9	6.7	7.6	8.6	7.6	12.8	17.4	19	19.8
CTR127_5		F	2	3.5	5.2	6.8	7.9	8.1	7.6	12.8	17.8	18.8	19.6
CTR147-1st_1	7	M	2.6	4	5.5	6.5	7.6	8.3	8.6	14	18.9	22.3	23.6
CTR147-1st_2		M	2.6	4	5.8	6.3	7.6	8.5	8.2	13	19.9	21.1	25.8
CTR147-1st_3		M	2.6	4.2	6	6.8	7.2	7.9	8	14	18.8	23.2	24.2
CTR147-1st_4		M	2.5	4.2	5.5	6.4	7.2	8.2	8.7	13.8	18.9	21.6	25.1
CTR147-1st_5		M	2.8	4	5.6	6.7	7.3	8	8	Sacrificed at P21
CTR147-1st_6		M	2.6	4.4	5.4	6.6	7.3	8.6	8.6	Sacrificed at P21
CTR147-1st_7		F	2.7	4.1	5.7	6.6	8	8	7.8	Sacrificed at P21
CTR145_1	8	M	2.1	3.6	4.7	6.3	7.7	7	8	14.3	19	20.5	25.3
CTR145_2		M	2.1	3.8	5.1	5.5	6.7	7.7	8	14.3	21.6	21.5	24.4
CTR145_3		M	2	3.6	5	6.6	7.6	7.8	8	14.8	21.8	22.8	24.8
CTR145_4		M	2.2	3.5	4.7	5.6	6.9	8.7	9	13.8	19.7	22.6	23.6
CTR145_5		M	1.8	3.4	5.3	6	7.5	8	8.2	14.8	20.6	20.8	25
CTR145_6		M	2.3	3.2	5	6.3	6.8	7.5	8.8	15.2	18.5	23.2	24.7
CTR145_7		M	2	3.5	5.1	6.4	7.7	7.6	8.5	12.6	20.8	21.6	25.2
CTR145_8		F	1.9	3.6	5	6.2	7.1	7.8	8	11.9	18.2	19.9	19.8
CTR147-2nd_1	8	M	2	3.8	5.5	6.6	8	8.3	7.4	14.1	19	21.6	23.8
CTR147-2nd_2		M	1.8	3.4	4.6	6.7	7.9	8	7.6	13.8	19.9	21.9	24.9
CTR147-2nd_3		M	2.1	4.1	5.5	5.7	7.6	7.8	8.3	14.3	19.7	21.1	23.7
CTR147-2nd_4		M	2	3.7	5.2	7	7.6	7.8	8.2	14	19.9	21.2	24.8
CTR147-2nd_5		M	2.2	3.9	5.2	7.1	6.9	6.8	6.6	Sacrificed at P21
CTR147-2nd_6		M	1.9	3.8	5.8	6.8	7.6	8.3	8.2	Sacrificed at P21
CTR147-2nd_7		F	1.8	3.6	5.4	6.7	7.8	8.2	8	Sacrificed at P21
CTR147-2nd_8		F	1.9	3.7	5.3	6.6	8	8	7.8	Sacrificed at P21
TRT090_1	7	M	2.1	3.9	5.8	5.8	8.4	8.5	9.4	15.4	20.6	22	25.6
TRT090_2		M	2.1	4	5.9	5.9	7.9	8.2	9.4	15.2	19.6	23.8	25.4
TRT090_3		M	2	3.9	5.8	5.8	7.9	8.5	9.4	15.6	20.8	22.8	25.6
TRT090_4		M	2.1	3.8	5.8	5.8	7.8	8	9.5	16	20.9	22.7	24.8
TRT090_5		M	1.9	4	5.6	5.6	7.7	8.2	9.7	16	20.4	22.4	26
TRT090_6		M	2.1	3.9	5.6	5.6	7.9	8.1	9	15.8	20.8	22	25.8
TRT090_7		F	1.8	3.5	5.4	5.4	7.2	7.7	8.8	13.6	17.7	19.3	19.8
TRT039_1	5	M	1.8	2.8	3.8	5.8	7.1	7.7	7.4	13.4	17	18.5	24
TRT039_2		M	1.6	2.5	4.4	5.5	6.9	8	7.2	11.5	20	21.4	21.1
TRT039_3		M	1.6	2.9	4.2	6.3	7	7.2	8.1	Sacrificed at P21
TRT039_4		F	1.8	3	4.3	6	7.2	7.3	7.1	11.5	16.2	16.8	20
TRT039_5		F	1.8	2.7	4.4	5.8	7.1	7.5	7.3	Sacrificed at P21
TRT042-1st_1	5	M	2	3.4	4.7	6.6	8	8.4	7.9	14	17.6	20.1	23
TRT042-1st_2		M	1.8	2.8	5.3	6.2	7.6	8.4	7.8	Sacrificed at P21
TRT042-1st_3		F	1.8	3.1	4.4	6.2	7.5	8.3	7.1	12.3	16.8	18.7	19.6
TRT042-1st_4		F	2.2	3.2	5.2	6.4	7.5	8.3	7.4	12.3	15.7	17.7	19.2
TRT042-1st_5		F	2	3.4	4.3	6.4	7.6	8.2	7.7	Sacrificed at P21
TRT091_1	8	M	2.2	3.2	5.3	6.5	7.4	7.6	7.8	13.8	19.3	21.7	25.8
TRT091_2		M	2.1	3.3	5	6.9	7.4	6.8	7.4	14.3	19.6	22	23.9
TRT091_3		M	1.9	3.5	5	6.7	7.2	7.4	6.8	14.5	20.3	21.8	23.8
TRT091_4		M	1.8	3.5	5	6.3	7.3	7.4	7.4	14	19.8	22.8	25.3
TRT091_5		F	1.8	3	5.3	6	6.5	5.8	7.6	12.4	15	17.8	19.2
TRT091_6		F	2	3.3	4.2	5.8	6.8	6.4	6.8	10.7	16.5	18.8	20.8
TRT091_7		F	1.9	3.5	4.8	6.8	7.4	7.4	6	11.3	17	19.9	18.9
TRT091_8		F	2.1	3.2	4.6	5.2	5.8	6.8	8.4	13.6	15.8	18.8	18.6
TRT042-2nd-1	8	M	1.8	3	5.2	4.7	7.2	7.8	8.1	13.1	17.8	20.9	23.4
TRT042-2nd-2		M	1.7	3.5	5	6.6	6.9	6.5	7.7	11.9	18.7	21.4	24.5
TRT042-2nd-3		M	1.9	3.6	4	5.5	7.1	7.8	8	12.9	18.3	20.5	25.8
TRT042-2nd-4		M	1.8	3.4	4.6	6.3	7.1	7.6	7.6	9.2	18.8	20.3	21.8
TRT042-2nd-5		M	1.9	3.1	5.2	6.6	7.2	7.9	6.2	13.1	12.4	21.6	23.6
TRT042-2nd-6		M	1.8	3.4	5	6.6	5	7.8	7.5	12.3	16.7	17.7	24.5
TRT042-2nd-7		M	1.6	3.2	5.1	6.5	6.1	7.1	7	Died at 23
TRT042-2nd-8		F	1.9	3.6	5.2	7.1	7.6	8.1	8.2	14.3	18.4	19.5	21.7
TRT041_1	7	M	1.5	3	3.8	5	6.6	6.9	5.8	11.6		16.8	22.1
TRT041_2		M	1.9	2.3	4.3	5.8	6	6.6	7.6	6.4		20.8	23.7
TRT041_3		F	1.6	2.7	4.2	5.6	6.8	6.5	6.7	11.3		16.8	18.9
TRT041_4		F	1.6	3	4.3	5.8	6.8	7.1	7.5	9.1		18	19.6
TRT041_5		F	1.9	2.8	4.2	5.3	6.9	7	6	11.7		17.8	17.1
TRT041_6		F	1.7	3	3.9	5.7	7.1	7.2	7.5	Died at P22
TRT041_7		F	1.6	3	4.4	5.7	6.5	7.3	7.6	Died at P22
TRT040_1	7	M	1.9	3.6	4.7	6.3	6.5	7.8	7.4	12.6	20.2	20.6	23
TRT040_2		M	2	3.6	5.1	5.9	6.8	6.9	7.4	13.4	19.1	20.2	23.6
TRT040_3		M	2.1	3.3	5	6.1	7.1	7.5	7.8	12	18.7	21.3	23
TRT040_4		M	1.9	3.3	5.2	6.4	7.2	7.1	7.5	Sacrificed at P21
TRT040_5		F	1.6	3	4.4	5.8	6.5	6.9	6.6	11.6	15.5	15.5	18.8
TRT040_6		F	1.7	3	4.6	6	6.8	6.5	6.8	9.8	13.6	17	16.8
TRT040_7		F	1.6	3	4.4	5.5	6.3	6.8	7.1	Sacrificed at P21
TRT061_1	8	M	1.3	2.2	3.3	4.3	3.6	3.2	3.3	8.8	11.4	15.6	20
TRT061_2		M	1.4	1.9	3	3.9	3.1	Sacrificed at p17
TRT061_3		M	Died at P3
TRT061_4		M	Died at P3
TRT061_5		F	1.3	1.9	3.1	3.8	3.5	3	3.6	7.1	9.9	12.1	15.5
TRT061_6		F	1.4	1.9	2.9	4.3	3.1	Sacrificed at p17
TRT061_7		F	Died at P3
TRT061_8		F	Died at P3
TRT063_1	7	M	1.3	2.6	4.2	5.5	4.6	5.4	6.4	12.7	15.7	20.8	24
TRT063_2		M	1.3	2.6	4	5.2	4.9	5.5	6.5	13.5	17.1	20.2	24.8
TRT063_3		M	1.6	2.6	4	5.2	4.7	Sacrificed at p17
TRT063_4		M	Died at P3
TRT063_5		F	1.6	2.9	4.3	5.3	5.5	5.8	6.9	13.2	15.5	17	18.4
TRT063_6		F	1.3	2.9	3.9	5.9	5	6	7.1	13.6	14.4	16	18.7
TRT063_7		F	1.8	2.6	4.3	6	5.4	Sacrificed at P17
TRT062_1	7	M	1.9	2.4	3.8	6	5.8	7.7	7.3	11.8	18.4	21.9	24.3
TRT062_2		M	1.6	3	4.6	5.8	6.9	8	7.8	13.5	19.3	21.2	25.8
TRT062_3		M	1.7	3	4.6	4.7	7.2	6.8	6.2	13.5	19.6	21.1	26
TRT062_4		F	1.6	2.7	4.3	6	6.6	7.4	7.1	9.8	13.8	16.2	19.8
TRT062_5		F	1.4	2.4	4.3	5.8	6.1	6.9	5.2	10.8	13.5	16.3	18.2
TRT062_6		F	1.5	2.6	3.9	5	6.8	7.8	6.6	11.5	15.7	17	18
TRT062_7		F
TRT060_1	7	M	1.8	3	5.2	7	7.8	8.6	8.8	14.8	21.2	23.7	26.2
TRT060_2		M	1.8	3.7	4.4	7	8.2	9.1	9.4	14	19.2	22.4	24.8
TRT060_3		M	1.6	3.8	5.3	5.8	6.9	Sacrificed at p17
TRT060_4		M	Died at P3
TRT060_5		F	2	3.7	5.4	6.8	6.9	9.2	8.7	15.3	17.8	20	20.2
TRT060_6		F	2	3.8	5.4	5.8	8.2	8.2	8.7	16.4	17.2	19.2	20
TRT060_7		F	1.5	2.9	4.4	7.1	7.8	Sacrificed at p17
TRT092_1	8	M
TRT092_2		M
TRT092_3		M
TRT092_4		M
TRT092_5		M
TRT092_6		F
TRT092_7		F
TRT092_8		F
TRT104_1	8	M	1.5	3	4.7	5.6	6.7	7.7	6.8	13	19.4	22.2	25.8
TRT104_2		M	1.6	3.1	2.8	6.3	7.6	7.3	7.7	13.8	19.2	21.8	24.8
TRT104_3		M	1.7	2.2	4.6	3.4	4.2	7.8	7.4	12.8	19.6	21.3	26.7
TRT104_4		M	1.6	3	4.3	6.3	7.3	4.5	3.9	Died at P21
TRT104_5		M	Died at P3
TRT104_6		F	1.6	3	4.4	5.6	7	7.4	7.5	12.3	17.6	16.8	19
TRT104_7		F	1.7	2.6	3.9	6.5	6.9	8.1	7.1	10.8	17.3	18.2	19.7
TRT104_8		F	1.5	3.1	4.9	5.8	7.6	7.2	6.9	11.6	17	18.3	18.8
TRT084_1	8	M	2.1	3.8	4.6	5.6	6.6	7	6.9	N.D	20.3	20.6	22.8
TRT084_2		M	2	3.4	4.6	5.7	6.7	7	7	N.D	19.3	20.5	23.7
TRT084_3		F	1.8	3.5	4.6	5.8	7.1	7	7.1	N.D	14.8	16.1	19
TRT084_4		F	2.2	3.7	4.6	5.1	6.9	7.3	7.1	N.D	15.8	16.3	17.8
TRT084_5		F	2.1	3.4	4.9	6	7.1	6.5	7.2	N.D	14.7	16.8	17.3
TRT084_6		F	1.3	2.9	4.1	6	6.2	6.9	7	N.D	14.5	17.7	18.5
TRT084_7		F	1.8	3.2	4.4	5.7	6.7	7.1	6.9	N.D	12.6	16.7	17.8
TRT084_8		F	1.7	3.5	4.9	6.2	7	6.5	6.2	N.D	14	17.7	18.6
TRT111_1	7	M	1.9	2.9	4.4	5.2	6.3	6.6	6.8	12.5	18.8	21	23.6
TRT111_2		M	1.9	3.2	4.4	5.6	6.5	6.7	6.1	13.8	18.8	20.8	23.3
TRT111_3		M	1.8	3.1	4.6	5.3	6.5	6.7	6.5	12.3	17.8	21.2	24.2
TRT111_4		F	1.9	2.5	4.3	5.2	6.4	6.7	6.8	11.8	14	28	20.3
TRT111_5		F	2	2.8	4.5	5.5	5.3	6.7	5.5	11.8	16	17.6	17.8
TRT111_6		F	1.9	3.1	3.8	4.5	6.6	6.5	6.9	9.6	16.3	18.8	19
TRT111_7		F	1.6	3.2	4.5	5.1	6.5	5.5	6.5	11.9	16.1	15.4	19.2
TRT112_1	6	M	2.2	3.9	5.5	6.9	7.5	7.9	7.6	15.5	20.9	22.8	24.8
TRT112_2		F	2.2	4	5.6	7	8.2	8.5	7.8	13.6	16.3	19.8	18.8
TRT112_3		F	2.1	3.8	5.6	7.3	8.2	8.3	7.3	11.9	17	20.1	20.3
TRT112_4		F	2.2	3.6	5.6	7.1	8.3	7.9	7.8	12.6	16.8	20.4	20.9
TRT112_5		F	2.3	3.8	5.3	6.6	8.5	8.5	8.5	12.2	15.8	18.9	19.2
TRT112_6		F	2.2	3.8	5.7	7	8.2	8.3	7.9	13.4	16.8	18.7	19.7
TRT130_1	6	M	2.7	4.3	6	7.6	8.9	7.9	8	16.5	20	21.4	25.6
TRT130_2		M	2.3	4.7	6.5	7.3	8	8	8.9	14.9	20.2	23.4	24.2
TRT130_3		M	2.3	4.4	6.2	7.1	8.2	8.5	7.9	15.5	21.2	21.6	24
TRT130_4		F	2.2	4.4	6	7.6	8.7	8.7	8.6	16.2	19	18.6	21.6
TRT130_5		F	2.2	4.6	6.2	7.5	8.4	8.4	9.6	14.3	18.6	21	20.2
TRT130_6		F	2.2	4.5	6.4	7.3	8.7	8.2	8.6	14.6	17.8	20.5	21.2
TRT132_1	8	M	1.9	3.5	4.7	6.2	7.4	8.2	8.2	15.8	19.3	21	24
TRT132_2		M	1.9	3.7	5	6.6	7.1	7.9	8.3	16.5	20.1	21.8	24.1
TRT132_3		M	1.8	3.4	4.7	6.5	7.6	7.4	7.6	14.8	20.2	21.8	26
TRT132_4		M	1.8	3.6	4.6	6.4	7.5	8	7.9	14.2	18.6	21.7	24
TRT132_5		F	2	3.2	4.4	6.8	8	7.7	7.7	12.6	18.1	18	19
TRT132_6		F	1.6	3.6	4.5	6	7.2	8.3	8.2	13.2	18.4	19.4	19.6
TRT132_7		F	1.8	3.2	4.7	6.6	7.5	7.4	7.6	14.3	16.5	18.1	20.2
TRT132_8		F	1.6	3.8	5.1	6.3	7	7.9	7.6	13.8	17.7	19.1	20.7
TRT133_1	7	M	1.7	2.4	4.5	5	7	7.6	6.3	13.8	16.1	22.8	24.6
TRT133_2		M	1.7	2.5	4.2	5.6	5.8	7.3	7.7	10.6	20.1	21.6	23.8
TRT133_3		M	1.8	2.5	4.3	5.5	7	6	7.6	14.2	20	21.8	28
TRT133_4		M	1.7	2.5	3.9	6.1	7.2	7.4	7.5	14.2	19.8	18.6	25.3
TRT133_5		N.D	Born dead
TRT133_6		N.D	Died at P3
TRT133_7		N.D	Died at P3
TRT152_1	8	M	2.2	3.7	5.3	6.3	6.8	5.9	5.8	10	15	19.9	23.8
TRT152_2		M	2.1	3.8	5.2	6.1	6.9	6.3	5.9	10.5	16.7	20.6	24.8
TRT152_3		M	2.2	4	5.2	6.5	7.2	6	5.9	11.2	17.3	19.2	22.8
TRT152_4		M	2.1	3.6	5.6	6.6	7.4	6.2	6.2	10.8	16	20.8	22.8
TRT152_5		F	2	3.7	5	6.5	7.6	6.9	7	9.5	17	17.5	20.8
TRT152_6		F	2.2	3.6	5.2	6.4	7.9	6.6	6.5	12.8	16.2	17.2	19
TRT152_7		F	2.2	4.2	6	7.2	7.4	6.6	6.5	11.6	16.6	17.8	18.8
TRT152_8		F	2.3	3.6	6	7.2	7.2	6.4	5.6	11.8	15.8	19	19
TRT153_1	8	M	2	4.1	5.8	6.6	5.4	5.2	6	Sacrificed at P21
TRT153_2		M	1.8	4	5.6	6.5	5.5	5.9	6.1	Sacrificed at P21
TRT153_3		F	1.8	4	5.1	6.2	6.1	5.3	6.9	9.2	16.7	17.2	19.7
TRT153_4		F	1.8	3.9	5.5	6	5.4	6	6.4	11.2	16.2	18.4	18.8
TRT153_5		F	1.9	3.8	5.5	6.3	5	5.6	6.1	Sacrificed at P21
TRT153_6		F	1.9	3.6	6.1	6.2	5.4	5.5	6.7	Sacrificed at P21
TRT153_7		F	1.7	4.5	5.4	7.1	5.3	5.5	Died at P21
TRT153_8		F	1.8	Died at P6												
TRT153_2nd_1	8	M	2.1	3.7	4.2	6.4	7.6	7.7	7.2	11.6	17.8	21	24.1
TRT153_2nd_2		M	2	3.6	5.2	6.6	7.1	7.7	7.5	12.4	18.2	22	21.8
TRT153_2nd_3		M	2.2	3.8	4.8	7	7.8	6.4	6.2	10.1	18.7	19.8	21.7
TRT153_2nd_4		M	1.6	2.9	5.4	7	7.5	7.6	7.5	12.6	16.6	20.1	22.4
TRT153_2nd_5		M	2	3.5	5.1	6.8	6.5	7.3	7.2	13.6	19.2	19.2	24
TRT153_2nd_6		M	1.9	3.2	5.3	5.8	8	7.6	7.7	13	19.1	21.3	25.5
TRT153_2nd_7		F	1.8	3.6	4.7	6.6	7.3	7.6	6.8	12.4	16.8	17.9	18.9
TRT153_2nd_8		F	2	3.1	5.1	6.1	6.8	6.9	7.8	11.4	16.3	18.2	19.1
TRT154_1	7	M	2	3.6	5.3	6.9	7.6	8	8.8	15.8	20.8	23.4	27.2
TRT154_2		M	1.9	3.5	5.5	7	7.8	8.4	8	15.2	21.5	23.2	26
TRT154_3		M	2.1	2.7	5.3	6.8	7.8	8.4	8.4	15.6	21.3	23.2	27
TRT154_4		F	1.8	3	4	6.3	6.4	8.4	7.6	12.3	16.3	17.6	19
TRT154_5		F	1.6	3.2	5	6.6	7.4	8	7.7	12.3	16.2	18.3	19.9
TRT154_6		F	1.9	3.2	4.9	6.7	7.4	7.7	6	11.8	16.1	18.6	18.2
TRT154_7		F	1.8	3.2	4.8	5.3	7.8	6.6	7.8	Died at P28

## Sheet: 6wk+8rc_CON-nABX Fig.2B,D,E
CTR=Control; TRT=nABX treament; P=Postnatal day; F=Female; M=Male; N.D= No Data
Mice code	Litter size	Sex	P3	P6	P9	P12	P15	P18	P21	P28	P35	P42	P56
CTR078_1	7	M	2.3	4	5.2	6.6	8	7.6	7.3	13.8	18.1	22.7	25.1
CTR078_2		M	2.1	3.8	5.1	6.3	7.3	7.7	7.3	14	19.4	22.2	24.2
CTR078_3		M	2.3	3.5	5	7	7.8	8	7.2	12.8	19.2	22.9	26.9
CTR078_4		F	2.1	3.2	5.2	5.4	7.6	6.1	7.8	13.3	14.2	19.8	19.8
CTR078_5		F	2	3.3	4.1	6.5	7.8	6.4	8.2	9.3	17.1	18.5	19.8
CTR078_6		F	2.4	3.9	4	5.3	6.5	8.4	6.2	13.2	16.8	19.5	19.6
CTR078_7		F	2.1	3.7	4.8	6.8	6.8	7.7	6	10.2	15.8	18.3	19.8
CTR058_1	8	M	2.1	3.8	5	6.4	7.3	7.8	7.6	13.8	19.6	26.6	24.5
CTR058_2		M	1.9	3.5	5.2	7	7.5	7.5	7.2	13.4	18.8	20.1	22.8
CTR058_3		M	2	3.5	5.2	6.9	7.6	7.7	7.7	13.2	18.7	20.9	24.4
CTR058_4		M	2	3.3	5.2	6.6	7.8	7.5	7.5	14.3	18.5	20.8	22
CTR058_5		M	2	3.4	5.5	6.5	7.2	8.2	7	12.8	18.6	21	22.1
CTR058_6		M	Died at P3
CTR058_7		F	2	3.7	4.4	6.5	6.7	7.2	6.3	10.3	13.2	15.4	17.9
CTR058_8		F	1.8	3.1	5.2	5.6	7.1	6.8	6.7	11.3	16.8	17.7	16.7
CTR056_1	8	M	2.1	3.5	5.1	5.8	6.9	7.8	8.4	13.6	20.1	20.7	24.9
CTR056_2		M	2.1	3.5	4.9	6.6	6.6	8.2	7.5	12.3	19.9	21.5	24.8
CTR056_3		M	2.1	3.4	4.8	6	7.5	7.1	7.5	13.8	17.8	21.8	24.6
CTR056_4		F	2	3.6	3.8	6.2	6.5	7.7	8.2	12.8	16	18.1	20.2
CTR056_5		F	2.1	3.5	5.2	5.6	7.3	8.1	8	12.7	14.2	18.2	19.5
CTR056_6		F	2.1	2.8	4.9	5.2	7.5	7.3	8	9.7	17.2	18.4	16
CTR056_7		F	1.6	3.5	3.9	6.6	7.5	7.7	6	12.4	16.8	15.3	18.3
CTR056_8		F	1.6	2.7	5.1	6.3	5.8	6	6.8	8.3	12.2	16.6	20
CTR037_1	7	M	1.8	3.2	4.5	5.8	7.1	7.3	7.8	12.9	18.9	21.2	23.3
CTR037_2		M	1.5	3.2	4.6	5.6	7	7.2	7.7	12.3	19.2	20.9	23.9
CTR037_3		F	1.7	3.1	4.6	5.3	7.1	6.9	7.3	10.9	15.8	19	16.8
CTR037_4		F	1.6	2.9	4.8	5.5	6.7	7.3	7.7	11	13.9	18.8	19.3
CTR037_5		F	1.6	2.8	4.6	5.2	6.5	7.1	6.9	12.3	15.8	17	18.6
CTR037_6		F	1.6	3.1	4	5.8	6.6	7.4	7.1	12	14.8	17.8	16.8
CTR037_7		F	1.7	3.2	4.2	6	7.2	6.9	7.7	10.7	14.5	17.5	17
CTR034_1	6	M	2.7	4.9	6	6.2	8.1	8.4	8.4	12.8	22.1	22.5	26.8
CTR034_2		M	2.7	5	6.2	6.3	8.2	8.5	8.7	14.3	18.9	21.2	25.6
CTR034_3		M	2.7	5.1	6	6.2	8.2	8.4	9.1	16.2	20	22.8	26.9
CTR034_4		M	2.8	5.1	6	6.2	8.2	8.6	8.8	Died at P28
CTR034_5		F	2.6	4.8	6	6.4	8.2	8.8	9.4	13.5	17.2	19	20.1
CTR034_6		F	2.8	5.2	6	6.1	8.2	8.6	9	12.3	17.8	19.9	19.5
CTR085_1	8	M	1.9	3.4	5	6.2	6.9	7.5	7.2	11.2	17.2	20.6	23.8
CTR085_2		F	2.1	3.6	5.1	6.4	6.8	7.1	8.3	12.6	16.8	17.6	17.6
CTR085_3		F	1.6	3.6	5.3	6	7.2	8	7.8	11.8	15.4	17.6	18.4
CTR085_4		F	1.8	3.4	5.2	6.2	7.2	7.5	7.8	13.8	16.5	17.1	19.5
CTR085_5		F	1.8	3.3	5	6.3	7.2	7.2	8.7	13	16.3	19.7	18.9
CTR085_6		F	1.9	3.6	5.1	6.1	7.7	7.3	7.5	12.6	16.3	17.8	18.8
CTR085_7		F	2	3.5	5.1	6.7	7.2	7.4	7.7	12.1	16.3	17.3	17.6
CTR085_8		F	2	3.5	4.8	6.2	6.8	7.5	8	13	18.3	17.1	20.2
CTR087_1	5	M	1.9	4	4.2	5.6	6.1	8.5	9	12.6	21.7	18.9	21.2
CTR087_2		M	2	3.2	5.8	7.1	8.5	6.1	6.7	15.8	17.5	23	24.5
CTR087_3		F	1.9	3.8	5.6	6.6	7.9	8	8.4	12.8	18.6	17.6	19.2
CTR087_4		F	2	3.6	5.4	6.8	8.2	8	8.9	14.2	16	19.6	20.9
CTR087_5		F	2	3.6	5.4	7	7.5	8.5	8.1	13	17.8	18.7	20.3
CTR089_1	6	M	2.3	4.5	5.7	8.2	8.2	9.7	11	15.8	23.2	23.6	28.8
CTR089_2		M	2.5	4.2	6	8.2	8.3	8.6	10	16.1	21.8	22.8	25.8
CTR089_3		M	2.5	4	6.2	7.6	8.9	9	9.8	15.7	20.9	25.6	25.8
CTR089_4		M	2.6	4.2	6.5	7.2	8.3	9	10	15.8	21	23.7	24.8
CTR089_5		M	2.3	4.2	5.9	7.5	8.9	9.7	10.2	18	21.9	24.1	26
CTR089_6		F	2.4	4.4	6.2	7.8	8.5	9	9.9	14.7	17.1	19.8	20
CTR099_1	5	M	2	3.8	5.3	6.8	8	7.1	7.8	13.5	21.6	23.3	27.8
CTR099_2		M	2	3.5	5	6.5	7.5	8.2	7.4	13.3	18.3	19.4	24.6
CTR099_3		M	1.6	3.7	5.5	6.9	8.1	7.7	8.8	12.5	19.5	20.9	24.4
CTR099_4		M	1.9	3.4	5.2	6.2	8.3	7.6	7	15.9	19.7	21.5	23
CTR099_5		M	1.9	2.3	2.8	3.2	4.4	4.3	4	6.4	11.6	16.2	20.9
CTR108_1	6	M	2.7	4.3	6.1	7	8.6	8.5	8	15	21.5	22.4	25.8
CTR108_2		M	2.4	4.5	6	7.9	8.2	8.2	8.2	15.2	21.1	23.1	24.6
CTR108_3		M	2.4	4.1	5.7	7.5	8.1	7.8	8.3	15.2	21.6	22.8	25.8
CTR108_4		F	1.9	3.2	6.5	8	8.6	8.9	8.3	10	13.8	15.8	17.6
CTR108_5		F	2.7	4.5	4.5	7.6	8.9	5.4	5.4	13.8	17.6	19.5	21.6
CTR108_6		F	2.6	4.6	6.5	5.2	5.7	8.3	8.5	14.5	18.6	20	22.2
CTR129_1	6	M	2.2	3.9	4.9	6.6	8.2	8.3	8.6	14	18.2	23.3	25.2
CTR129_2		M	2.2	3.9	5.5	5.9	7.2	7.7	7.5	15.1	20.8	23.8	27.6
CTR129_3		M	2.2	3.5	5.1	7.1	6.8	6.9	8.9	13.3	20.2	19.2	22.6
CTR129_4		M	2	3.9	5.6	6.2	7.8	6.8	7.2	16.4	22.1	23.2	26.8
CTR129_5		F	2.1	3.7	5.3	6.7	7.6	7.6	7.8	13.5	17.8	18.8	20.8
CTR129_6		F	2.1	3.7	5.2	6.5	7.8	7.9	8.3	13.8	18.6	19.4	20.9
CTR149_1	8	M	2.2	3.5	4.8	6.4	7.5	6.3	8.5	13.8	18.5	20.6	N.D
CTR149_2		M	1.9	3.3	5	6.7	6.4	7.6	6.7	14.4	20.4	22.8	N.D
CTR149_3		M	1.8	3.7	5.5	6.1	5.7	8.2	8.8	13.8	18.8	22.2	N.D
CTR149_4		M	1.8	2.7	4	5.8	7.2	8.3	7.9	11.9	20.8	22.8	N.D
CTR149_5		M	2	3.8	4.6	5	7	7.9	7.6	13	20	22.8	N.D
CTR149_6		M	1.8	3.1	5.1	6	7.8	7.6	7.9	12.8	19.9	21.5	N.D
CTR149_7		F	2	3.6	5.1	6.3	7	7.8	6.6	12.8	17.2	17.8	N.D
CTR149_8		F	1.4	3.3	3.7	5.2	6.3	6.6	8.1	9.9	15.4	18.8	N.D
CTR148_1	8	M	2.2	4	5.3	6.2	7.3	8.4	8.8	16.3	20.6	23.2	23.8
CTR148_2		M	2.1	3.9	5.8	6.2	7.5	7.9	9.4	13.8	19.5	23	26.3
CTR148_3		M	2	4	5.4	7.3	8.5	8.4	8.9	16	20.8	21.8	26.6
CTR148_4		M	2.1	3.8	5.3	6.6	7.4	9.5	7.8	15.4	20.9	21.8	26.8
CTR148_5		F	2	3.6	6.1	6.4	8.5	8	7.8	14	18.9	18.8	20
CTR148_6		F	2	4.2	5.2	6	7.5	7.7	9	14	17.9	20.2	21.6
CTR148_7		F	2.2	3.8	4.7	5.8	7.2	8	8.2	12.8	18.9	18.8	19.9
CTR148_8		F	1.9	3.6	5.4	7.3	7.2	9.2	Died at P21
TRT062_1	7	M	2.1	3.6	5.2	6.6	7.2	8.3	8	14.6	19.6	23	26.7
TRT062_2		M	2.2	3.5	4.4	6.5	6.6	7.3	7.5	12.2	20.9	25.5	26.7
TRT062_3		M	2.1	3.7	5.4	6.7	7.2	8	8.5	14.2	18.5	23.5	22.9
TRT062_4		M	2.1	3.6	5.4	5.8	7.6	8.3	8.8	14.4	21.8	19.6	24.4
TRT062_5		F	2.1	3.7	5	6.5	7.5	7.7	8.2	13	17.8	18.3	19.4
TRT062_6		F	2	3.6	5.3	6.2	7	7.1	7.2	11.8	17.8	19.1	20.7
TRT062_7		F	2.2	3.9	4.8	5.7	6.4	8.3	7.7	12.2	16.3	17.6	20.1
TRT063_1	5	M	2.7	4.4	6.3	8.2	9.1	9.3	8.7	14.3	20.2	20.8	26.3
TRT063_2		M	2.6	4.7	6.7	7.8	8.5	9.1	9	15.3	20	23.2	24
TRT063_3		M	2.7	4.6	6.4	7.4	7.9	8.8	9.4	14	18.8	22.2	24.8
TRT063_4		F	2.7	4.5	5.7	7.3	8.7	9	8.9	13.2	16.5	17.6	18.3
TRT063_5		F	2.8	4.4	6.2	7.6	8.2	9.1	8.5	12.5	17.4	19.5	20.3
TRT083_1	8	M	2.3	3.4	3.8	5.8	7.2	6.5	7.8	14.5	21.2	20.9	23.6
TRT083_2		M	2.1	3.4	4.6	4.5	6.5	6.6	6.5	12.8	17.8	20.8	22.1
TRT083_3		M	1.9	3.6	4.5	5.8	6.7	7.6	7	12.6	18.3	22.2	22.8
TRT083_4		M	1.8	3.8	5.3	6.5	5.2	5.2	6.9	11.6	14.5	18.1	22.8
TRT083_5		M	1.9	3.1	4.8	5.8	6.1	6.6	5.4	9	18.6	20.6	23.6
TRT083_6		F	1.9	3.3	4.7	6.1	7.1	6.8	7.2	12.8	15.2	17.1	18.4
TRT083_7		F	1.9	3.7	4.6	5.7	6.6	6.5	6.6	10.2	16.8	17.6	17.8
TRT083_8		F	2	3.4	4.8	5.7	6.5	6.7	6.8	11	15.6	17.3	19.5
TRT061_1	7	M	2.3	4	5.4	7.1	8.5	8.2	8.2	16.3	21.4	22.7	28
TRT061_2		M	2.6	4.2	5.6	6.8	7.8	8.2	8.7	14.8	20.9	22.9	27
TRT061_3		M	2.6	4.3	6.2	6.5	8.2	8.4	7.6	14.8	20.9	24.3	26.7
TRT061_4		M	2.4	3.7	6	6.8	8.2	8.2	8.9	14.8	22.8	23.8	25.4
TRT061_5		F	2.4	3.7	4.9	5.6	7.7	7.6	6.2	11.1	16.6	19.4	20.3
TRT061_6		F	2.4	3.4	4.9	6.3	6.9	6.5	7.3	12	15.6	17.3	18.8
TRT061_7		F	2	3.5	5	5.6	7	6.8	6.9	10.2	15	17.4	19.2
TRT039_1	8	M	2.8	4.1	5.4	4	6.2	6.8	7.1	11.2	16.8	20.1	23.2
TRT039_2		M	2.6	4.3	5.1	5.3	5.9	7.3	7.7	10.5	17.9	20.6	23
TRT039_3		M	2.7	4.1	5.4	4.8	6.7	6.2	7.6	11.3	17.9	20.8	23.9
TRT039_4		F	2.7	3.9	4.2	5.2	5.8	7	6.8	10.5	15.7	16	20.4
TRT039_5		F	2.7	4.4	5	4.8	4.8	6.6	7.4	10.5	15.9	17.1	18.5
TRT039_6		F	2.6	4	5	5.2	6.4	5.4	6	8	12.4	18.4	18.3
TRT039_7		F	2.5	4.3	5	4.6	5.8	6.3	7	11.7	15.3	17.6	19.1
TRT039_8		F	1.8	2.9	5.3	4.8	6.1	6.2	7.3	10.4	15.2	17.1	18.1
TRT042_1	8	M	2.5	4	5.4	6.4	6.8	7.7	8	12	18.2	19.2	23.4
TRT042_2		M	2.5	4.1	5.4	7.1	6.5	6.8	6.7	14.1	19.2	20.5	23.3
TRT042_3		M	2.5	3.7	5.6	7	7.3	8	8.3	13.6	18.1	20.9	24.8
TRT042_4		M	2.4	3.7	6	7.2	6.3	6.8	6.9	12.7	18	20.7	23.2
TRT042_5		M	2.3	4.1	5.4	6.6	7.3	6.6	6.8	13.1	18.1	21.1	24.1
TRT042_6		M	2.5	3.9	5.8	6.7	7	6.8	6.9	12	17.8	20.8	24.6
TRT042_7		F	2.4	3.8	5.7	6.9	6.9	7.6	6.8	12.2	16.2	18.4	18.1
TRT042_8		F	2.5	4.1	5.5	6.6	6.4	7	7.1	12	16.8	17	18.2
TRT041_1	8	M	2.4	3.9	5.8	7.4	8.5	9.5	10.5	14.2	19	21.2	23.7
TRT041_2		M	2.6	4	5.5	6.8	7.7	8.2	9.1	16	20.2	20.5	23.6
TRT041_3		F	2.2	4	6	7.3	7.6	8.2	8.5	14.5	18	18.8	19.4
TRT041_4		F	2.2	4	5.8	6.9	8.1	9	8.6	13.5	18.2	18.6	19.5
TRT041_5		F	2.3	3.7	5.4	7.2	7.7	8.9	9.4	13.9	17.5	17.8	20
TRT041_6		F	2.3	3.8	5.8	7	8.3	8.4	8.8	14.2	17.1	18	19.2
TRT041_7		F	2.1	3.9	5.7	7	7.6	8.4	9.3	13.8	18.1	18.7	19.8
TRT041_8		F	2.3	3.7	5.6	6.7	7.4	8	9.1	13.5	16.9	18.5	18.8
TRT090_1	8	M	1.7	3.2	5	4.8	6.7	7.8	7	13.8	20	18.8	24.2
TRT090_2		M	1.5	3.4	4.5	5.4	7.2	8	6.3	14.6	20.7	22.1	22.8
TRT090_3		M	1.6	2.6	3.6	6.3	6.4	7.2	7.8	14.8	19.7	21.8	26
TRT090_4		M	1.5	3.2	4.8	6	7.2	6.5	7.4	13.9	17	22.2	24.2
TRT090_5		M	1.4	3.2	4.4	5.8	5.6	7.6	8.2	11.6	19.7	21.6	23.8
TRT090_6		F	1.5	2.6	4.6	5.6	6.6	6.8	7	10.6	14.6	17.8	18.3
TRT090_7		F	1.5	3.2	4	5.7	6.2	7.2	6.6	11.6	15.8	17.2	16.8
TRT090_8		F	1.8	2.9	3.9	5.2	6.5	7.2	7.2	11.2	12.8	16.4	18.3
TRT104_1	7	M	2.6	3.7	5.6	6.2	7.5	7	9.1	16.8	22.1	22.7	26.2
TRT104_2		M	2.5	4.1	6.2	6.9	8.2	7.6	8.2	14.8	20.1	23.8	26.8
TRT104_3		M	2.2	4.3	5.3	7.1	7.2	8	7.6	15.2	19.6	23.9	26.6
TRT104_4		M	2.3	3.9	5.9	6.9	8	7.6	8.3	13.6	20.9	22.8	26
TRT104_5		M	Died at P3
TRT104_6		F	2.4	3.9	5.9	7.4	7.3	8	8	12.8	16.9	18.8	20.3
TRT104_7		F	2.3	4.2	5.6	6.7	8.3	7.2	8.3	13.3	16	19	21.2
TRT101_1	8	M	2.4	4.2	6	7.3	8	9.3	9.2	16.5	21.5	24.8	26.2
TRT101_2		M	2.5	4	5.9	7.1	8.2	9.2	9.3	15.8	23.5	24.6	26
TRT101_3		M	2.3	4.2	6	6.9	7.9	9.2	9	16.2	22.6	24.2	27.5
TRT101_4		F	Died at P3
TRT101_5		F	2.3	4	5.9	6.7	7.3	8.9	8.6	13.4	16.8	20.6	20.5
TRT101_6		F	2.5	3.9	5.8	6.6	8	8.8	7.7	14.2	18.6	19.3	19.2
TRT101_7		F	2.5	4.2	5.7	7.1	7.8	8.7	8.8	14.2	17.6	17.5	22.1
TRT101_8		F	2.4	4.3	5.6	7.1	8	7.8	8.8	12.2	18.5	18.8	20.1
TRT132_1	7	M	1.3	3	4.6	5.6	7.6	7	7.1	12.2	19	20.9	25.8
TRT132_2		M	1.7	3.1	4.8	5.7	6.9	7.6	7.2	11.3	18	21.8	25.3
TRT132_3		M	1.8	2.8	4.5	6.4	6.7	7.3	7	10.5	17.5	21.8	25.8
TRT132_4		F	1.8	3	4.6	6	6.7	7	7.2	11.9	16.8	18.6	19.5
TRT132_5		F	1.7	3.2	4.4	6.1	6.7	7.3	7.8	11.8	17.2	19	19.8
TRT132_6		F	1.6	3.1	4.9	5.8	7.3	7.7	7.5	12.8	16.8	18.1	18.8
TRT132_7		F	Died at P3
TRT130_1	5	M	1.8	3.5	4.9	5.8	7	7.4	7.3	13.3	19.4	21.4	23.8
TRT130_2		F	1.7	3.2	4.6	6.7	8.2	7.6	8.1	11.6	17.3	18.5	18.6
TRT130_3		F	1.9	3.4	5.5	5.6	7.6	8.3	7	11.9	17.6	18.3	20.4
TRT130_4		F	1.8	3.6	5.3	6.6	7.1	7	6.3	12.7	15.5	19.3	20.1
TRT130_5		F	1.9	3.5	5.3	6.7	6.2	7.6	7.2	12.3	17.6	16.6	20
TRT152_1	7	M	2	3.7	5.7	N.D	8.6	8.1	9	13.8	22.1	23.2	27.8
TRT152_2		M	2	3.7	5.4	N.D	8	8.5	8.8	14.2	20.6	22.5	26.8
TRT152_3		M	1.8	3.8	5.2	N.D	8	9	9.2	15	21.2	21.8	24.8
TRT152_4		F	1.7	3.3	5.5	N.D	7.4	7.3	7.7	12.8	17.2	16.8	19.5
TRT152_5		F	1.8	3.7	4.7	N.D	9.1	6.2	6.6	11.3	16.8	17.6	19
TRT152_6		F	1.8	3.2	4.3	N.D	6	8.9	8.8	13.6	15.5	18.6	20.6
TRT152_7		F	Died at P3

## Sheet: Z-sc.6wk.nABX P3 P15 P21 Fig.2E
CTR=Control; TRT=nABX treament; P=Postnatal day; F=Female; M=Male; N.D= No Data
Mice code	Litter size	Sex	P3	P15	P21	P3 Mean Control	P3 STDV Control	P3 Z-score	P15 Mean Control	P15 STDV Control	P15 Z-score	P21 Mean Control	P21 STDV Control	P21 Z-score
CTR085_1	6	M	1.7	7.5	7.6	2.06337	0.336644	-1.0794	7.37988	0.806354	0.148969	7.75181	1.00825	-0.150565		P15 Weight-for-age standard Z-score distribution
CTR085_2		M	1.8	7.3	7.3	2.06337	0.336644	-0.782347	7.37988	0.806354	-0.0990608	7.75181	1.00825	-0.448109		Weight distribution (Z-score)	Paternal_CON	Paternal_nABX	Paternal_CON (%)	Paternal_nABX (%)
CTR085_3		M	Died P3													SDD (Z < -3)	3	11	1.82927	6.11111	100
CTR085_4		F	1.7	7.7	7.4	2.06337	0.336644	-1.0794	7.37988	0.806354	0.396999	7.75181	1.00825	-0.348928		DD ( -2 > Z > -3)	3	6	1.82927	3.33333
CTR085_5		F	2	7.2	8	2.06337	0.336644	-0.188247	7.37988	0.806354	-0.223076	7.75181	1.00825	0.246161		Normal ( 2 > Z > -2)	156	163	95.122	90.5556
CTR085_6		F	Died P3													Overweight (2 < Z < 3)	2	0	1.21951	0
CTR087_1	5	M	2.2	8.5	9.4	2.06337	0.336644	0.405853	7.37988	0.806354	1.38912	7.75181	1.00825	1.6347		Obese (Z > 3)	0	0	0	0
CTR087_2		F	2	8.7	7.5	2.06337	0.336644	-0.188247	7.37988	0.806354	1.63715	7.75181	1.00825	-0.249746		Total number	164	180	100	100
CTR087_3		F	2	7.9	7.8	2.06337	0.336644	-0.188247	7.37988	0.806354	0.64503	7.75181	1.00825	0.0477983			P15 Z-score CTR	P15 Z-score TRT
CTR087_4		F	1.9	8	8.4	2.06337	0.336644	-0.485297	7.37988	0.806354	0.769045	7.75181	1.00825	0.642888			-3.94353	-6.05178
CTR087_5		F	2	7.4	7.8	2.06337	0.336644	-0.188247	7.37988	0.806354	0.0249543	7.75181	1.00825	0.0477983			-3.44747	-5.80375
CTR089_1	8	M	2.1	7	7.3	2.06337	0.336644	0.108803	7.37988	0.806354	-0.471106	7.75181	1.00825	-0.448109			-3.44747	-5.43171
CTR089_2		M	2.1	7.5	7.3	2.06337	0.336644	0.108803	7.37988	0.806354	0.148969	7.75181	1.00825	-0.448109			-2.45535	-4.93565
CTR089_3		M	Died P3														-2.45535	-4.5636
CTR089_4		M	Died P3														-2.20732	-3.81951
CTR089_5		F	2.1	7.2	7.2	2.06337	0.336644	0.108803	7.37988	0.806354	-0.223076	7.75181	1.00825	-0.547291			-1.95929	-3.81951
CTR089_6		F	2.1	6.3	6.2	2.06337	0.336644	0.108803	7.37988	0.806354	-1.33921	7.75181	1.00825	-1.53911			-1.83527	-3.6955
CTR089_7		F	1.7	7.1	7.3	2.06337	0.336644	-1.0794	7.37988	0.806354	-0.347091	7.75181	1.00825	-0.448109			-1.71126	-3.57148
CTR089_8		F	1.8	6	6.2	2.06337	0.336644	-0.782347	7.37988	0.806354	-1.71126	7.75181	1.00825	-1.53911			-1.58724	-3.32345
CTR056_1	8	M	2.1	6.8	7.2	2.06337	0.336644	0.108803	7.37988	0.806354	-0.719136	7.75181	1.00825	-0.547291			-1.46323	-3.32345
CTR056_2		M	2.1	6.5	6.4	2.06337	0.336644	0.108803	7.37988	0.806354	-1.09118	7.75181	1.00825	-1.34074			-1.46323	-2.95141
CTR056_3		M	2.1	7.3	6.8	2.06337	0.336644	0.108803	7.37988	0.806354	-0.0990608	7.75181	1.00825	-0.944017			-1.33921	-2.70338
CTR056_4		M	2.1	6.8	6.9	2.06337	0.336644	0.108803	7.37988	0.806354	-0.719136	7.75181	1.00825	-0.844835			-1.33921	-2.57936
CTR056_5		M	2	6.6	6.9	2.06337	0.336644	-0.188247	7.37988	0.806354	-0.967166	7.75181	1.00825	-0.844835			-1.33921	-2.33133
CTR056_6		F	2	6.8	6.4	2.06337	0.336644	-0.188247	7.37988	0.806354	-0.719136	7.75181	1.00825	-1.34074			-1.2152	-2.20732
CTR056_7		F	2.1	6.4	6.5	2.06337	0.336644	0.108803	7.37988	0.806354	-1.2152	7.75181	1.00825	-1.24156			-1.2152	-2.20732
CTR056_8		F	2.1	6.4	6.9	2.06337	0.336644	0.108803	7.37988	0.806354	-1.2152	7.75181	1.00825	-0.844835			-1.2152	-1.83527
CTR058_1	4	M	2.1	9	10.1	2.06337	0.336644	0.108803	7.37988	0.806354	2.0092	7.75181	1.00825	2.32897			-1.2152	-1.83527
CTR058_2		M	2.1	8.1	9.7	2.06337	0.336644	0.108803	7.37988	0.806354	0.89306	7.75181	1.00825	1.93225			-1.09118	-1.71126
CTR058_3		M	2.2	9	9.5	2.06337	0.336644	0.405853	7.37988	0.806354	2.0092	7.75181	1.00825	1.73388			-1.09118	-1.71126
CTR058_4		M	2.4	8.7	10.2	2.06337	0.336644	0.999953	7.37988	0.806354	1.63715	7.75181	1.00825	2.42816			-0.967166	-1.58724
CTR076_1	8	M	2.2	6.7	7.2	2.06337	0.336644	0.405853	7.37988	0.806354	-0.843151	7.75181	1.00825	-0.547291			-0.967166	-1.46323
CTR076_2		M	2.1	7.1	7.6	2.06337	0.336644	0.108803	7.37988	0.806354	-0.347091	7.75181	1.00825	-0.150565			-0.967166	-1.46323
CTR076_3		M	2.1	6.1	7.8	2.06337	0.336644	0.108803	7.37988	0.806354	-1.58724	7.75181	1.00825	0.0477983			-0.967166	-1.33921
CTR076_4		M	2.1	6.2	6.5	2.06337	0.336644	0.108803	7.37988	0.806354	-1.46323	7.75181	1.00825	-1.24156			-0.843151	-1.33921
CTR076_5		M	1.8	5.6	7.8	2.06337	0.336644	-0.782347	7.37988	0.806354	-2.20732	7.75181	1.00825	0.0477983			-0.843151	-1.2152
CTR076_6		F	2.3	7	8	2.06337	0.336644	0.702903	7.37988	0.806354	-0.471106	7.75181	1.00825	0.246161			-0.843151	-1.2152
CTR076_7		F	2.1	6.8	6.1	2.06337	0.336644	0.108803	7.37988	0.806354	-0.719136	7.75181	1.00825	-1.63829			-0.719136	-1.2152
CTR076_8		F	2.2	7	7.5	2.06337	0.336644	0.405853	7.37988	0.806354	-0.471106	7.75181	1.00825	-0.249746			-0.719136	-1.2152
CTR079_1	5	M	3.5	7.9	9.6	2.06337	0.336644	4.2675	7.37988	0.806354	0.64503	7.75181	1.00825	1.83307			-0.719136	-1.2152
CTR079_2		F	3	8.4	8.5	2.06337	0.336644	2.78225	7.37988	0.806354	1.2651	7.75181	1.00825	0.742069			-0.719136	-1.09118
CTR079_3		F	2.7	7.8	9.2	2.06337	0.336644	1.8911	7.37988	0.806354	0.521015	7.75181	1.00825	1.43634			-0.719136	-1.09118
CTR079_4		F	3.2	8	9.2	2.06337	0.336644	3.37635	7.37988	0.806354	0.769045	7.75181	1.00825	1.43634			-0.719136	-1.09118
CTR079_5		F	3.4	8	9.2	2.06337	0.336644	3.97045	7.37988	0.806354	0.769045	7.75181	1.00825	1.43634			-0.719136	-0.967166
CTR055-1st_1	8	M	2.4	N.D	8.1	2.06337	0.336644	0.999953	N.D	N.D	N.D	7.75181	1.00825	0.345343			-0.595121	-0.967166
CTR055-1st_2		M	1.8	N.D	8	2.06337	0.336644	-0.782347	N.D	N.D	N.D	7.75181	1.00825	0.246161			-0.595121	-0.967166
CTR055-1st_3		M	2.3	N.D	7.5	2.06337	0.336644	0.702903	N.D	N.D	N.D	7.75181	1.00825	-0.249746			-0.595121	-0.843151
CTR055-1st_4		M	2.1	N.D	7.5	2.06337	0.336644	0.108803	N.D	N.D	N.D	7.75181	1.00825	-0.249746			-0.471106	-0.843151
CTR055-1st_5		F	1.8	N.D	7	2.06337	0.336644	-0.782347	N.D	N.D	N.D	7.75181	1.00825	-0.745654			-0.471106	-0.843151
CTR055-1st_6		F	2.2	N.D	6.8	2.06337	0.336644	0.405853	N.D	N.D	N.D	7.75181	1.00825	-0.944017			-0.471106	-0.843151
CTR055-1st_7		F	2.5	N.D	6.8	2.06337	0.336644	1.297	N.D	N.D	N.D	7.75181	1.00825	-0.944017			-0.471106	-0.843151
CTR055-1st_8		F	2.3	N.D	6.3	2.06337	0.336644	0.702903	N.D	N.D	N.D	7.75181	1.00825	-1.43992			-0.471106	-0.843151
CTR055-2nd_1	6	M	1.8	7.9	9.3	2.06337	0.336644	-0.782347	7.37988	0.806354	0.64503	7.75181	1.00825	1.53552			-0.471106	-0.843151
CTR055-2nd_2		M															-0.471106	-0.843151
CTR055-2nd_3		F	1.7	7.3	8.8	2.06337	0.336644	-1.0794	7.37988	0.806354	-0.0990608	7.75181	1.00825	1.03961			-0.471106	-0.843151
CTR055-2nd_4		F	1.9	7.7	8.9	2.06337	0.336644	-0.485297	7.37988	0.806354	0.396999	7.75181	1.00825	1.1388			-0.471106	-0.719136
CTR055-2nd_5		F	1.8	8.1	7.2	2.06337	0.336644	-0.782347	7.37988	0.806354	0.89306	7.75181	1.00825	-0.547291			-0.471106	-0.719136
CTR055-2nd_6		F															-0.471106	-0.719136
CTR108_1	8	M	1.9	6.4	7.4	2.06337	0.336644	-0.485297	7.37988	0.806354	-1.2152	7.75181	1.00825	-0.348928			-0.347091	-0.719136
CTR108_2		M	1.8	6.2	7.2	2.06337	0.336644	-0.782347	7.37988	0.806354	-1.46323	7.75181	1.00825	-0.547291			-0.347091	-0.719136
CTR108_3		M	1.9	5.4	7.3	2.06337	0.336644	-0.485297	7.37988	0.806354	-2.45535	7.75181	1.00825	-0.448109			-0.347091	-0.719136
CTR108_4		M	1.8	5.4	6	2.06337	0.336644	-0.782347	7.37988	0.806354	-2.45535	7.75181	1.00825	-1.73747			-0.347091	-0.595121
CTR108_5		M	1.6	4.6	6.2	2.06337	0.336644	-1.37645	7.37988	0.806354	-3.44747	7.75181	1.00825	-1.53911			-0.347091	-0.595121
CTR108_6		M	1.8	6.9	5.6	2.06337	0.336644	-0.782347	7.37988	0.806354	-0.595121	7.75181	1.00825	-2.1342			-0.347091	-0.595121
CTR108_7		F	2	6.7	7	2.06337	0.336644	-0.188247	7.37988	0.806354	-0.843151	7.75181	1.00825	-0.745654			-0.223076	-0.595121
CTR108_8		F	1.8	6.3	7.7	2.06337	0.336644	-0.782347	7.37988	0.806354	-1.33921	7.75181	1.00825	-0.0513832			-0.223076	-0.595121
CTR086_1	6	M	2.5	7.5	9.4	2.06337	0.336644	1.297	7.37988	0.806354	0.148969	7.75181	1.00825	1.6347			-0.223076	-0.595121
CTR086_2		M	2.5	8.3	8.9	2.06337	0.336644	1.297	7.37988	0.806354	1.14109	7.75181	1.00825	1.1388			-0.223076	-0.595121
CTR086_3		M	2.6	8.4	9.2	2.06337	0.336644	1.59405	7.37988	0.806354	1.2651	7.75181	1.00825	1.43634			-0.223076	-0.595121
CTR086_4		F	2.7	7.8	8.9	2.06337	0.336644	1.8911	7.37988	0.806354	0.521015	7.75181	1.00825	1.1388			-0.223076	-0.595121
CTR086_5		F	2.5	8	8.4	2.06337	0.336644	1.297	7.37988	0.806354	0.769045	7.75181	1.00825	0.642888			-0.223076	-0.595121
CTR086_6		F	2.6	8.2	9.2	2.06337	0.336644	1.59405	7.37988	0.806354	1.01707	7.75181	1.00825	1.43634			-0.0990608	-0.471106
CTR107_1	5	M	1.8	8.4	8.9	2.06337	0.336644	-0.782347	7.37988	0.806354	1.2651	7.75181	1.00825	1.1388			-0.0990608	-0.471106
CTR107_2		M	2.2	8	9	2.06337	0.336644	0.405853	7.37988	0.806354	0.769045	7.75181	1.00825	1.23798			-0.0990608	-0.471106
CTR107_3		F	2	8	8.6	2.06337	0.336644	-0.188247	7.37988	0.806354	0.769045	7.75181	1.00825	0.841251			-0.0990608	-0.471106
CTR107_4		F	1.8	6.8	8.5	2.06337	0.336644	-0.782347	7.37988	0.806354	-0.719136	7.75181	1.00825	0.742069			-0.0990608	-0.471106
CTR107_5		F	2	8.1	7.6	2.06337	0.336644	-0.188247	7.37988	0.806354	0.89306	7.75181	1.00825	-0.150565			-0.0990608	-0.471106
CTR106_1	7	M	2.1	7	7.3	2.06337	0.336644	0.108803	7.37988	0.806354	-0.471106	7.75181	1.00825	-0.448109			0.0249543	-0.471106
CTR106_2		M	2	5.8	5.8	2.06337	0.336644	-0.188247	7.37988	0.806354	-1.95929	7.75181	1.00825	-1.93583			0.0249543	-0.471106
CTR106_3		F	2.1	7.4	7.4	2.06337	0.336644	0.108803	7.37988	0.806354	0.0249543	7.75181	1.00825	-0.348928			0.0249543	-0.471106
CTR106_4		F	2.1	7.5	6.7	2.06337	0.336644	0.108803	7.37988	0.806354	0.148969	7.75181	1.00825	-1.0432			0.0249543	-0.471106
CTR106_5		F	2.1	6.9	7.3	2.06337	0.336644	0.108803	7.37988	0.806354	-0.595121	7.75181	1.00825	-0.448109			0.0249543	-0.471106
CTR106_6		F	1.8	7.7	6.3	2.06337	0.336644	-0.782347	7.37988	0.806354	0.396999	7.75181	1.00825	-1.43992			0.0249543	-0.471106
CTR106_7		F	1.9	7	6.2	2.06337	0.336644	-0.485297	7.37988	0.806354	-0.471106	7.75181	1.00825	-1.53911			0.0249543	-0.471106
CTR126_1	7	M	1.8	7	8.7	2.06337	0.336644	-0.782347	7.37988	0.806354	-0.471106	7.75181	1.00825	0.940432			0.0249543	-0.471106
CTR126_2		M	2	7	7.5	2.06337	0.336644	-0.188247	7.37988	0.806354	-0.471106	7.75181	1.00825	-0.249746			0.0249543	-0.471106
CTR126_3		M	2	8.1	7.2	2.06337	0.336644	-0.188247	7.37988	0.806354	0.89306	7.75181	1.00825	-0.547291			0.148969	-0.471106
CTR126_4		F	1.9	7.4	8.6	2.06337	0.336644	-0.485297	7.37988	0.806354	0.0249543	7.75181	1.00825	0.841251			0.148969	-0.471106
CTR126_5		F	1.9	8	7.2	2.06337	0.336644	-0.485297	7.37988	0.806354	0.769045	7.75181	1.00825	-0.547291			0.148969	-0.347091
CTR126_6		F	1.7	7	7.5	2.06337	0.336644	-1.0794	7.37988	0.806354	-0.471106	7.75181	1.00825	-0.249746			0.148969	-0.347091
CTR126_7		F	1.6	8.2	8.4	2.06337	0.336644	-1.37645	7.37988	0.806354	1.01707	7.75181	1.00825	0.642888			0.148969	-0.347091
CTR128_1	7	M	2.5	7.1	6.8	2.06337	0.336644	1.297	7.37988	0.806354	-0.347091	7.75181	1.00825	-0.944017			0.148969	-0.347091
CTR128_2		M	2.4	8.3	8.7	2.06337	0.336644	0.999953	7.37988	0.806354	1.14109	7.75181	1.00825	0.940432			0.148969	-0.347091
CTR128_3		M	2.7	8	8.7	2.06337	0.336644	1.8911	7.37988	0.806354	0.769045	7.75181	1.00825	0.940432			0.148969	-0.347091
CTR128_4		F	2	7.8	8.2	2.06337	0.336644	-0.188247	7.37988	0.806354	0.521015	7.75181	1.00825	0.444524			0.148969	-0.347091
CTR128_5		F	2.5	7.2	8.6	2.06337	0.336644	1.297	7.37988	0.806354	-0.223076	7.75181	1.00825	0.841251			0.148969	-0.223076
CTR128_6		F	2.5	8.6	6.9	2.06337	0.336644	1.297	7.37988	0.806354	1.51314	7.75181	1.00825	-0.844835			0.148969	-0.223076
CTR128_7		F	2.6	8.9	9.6	2.06337	0.336644	1.59405	7.37988	0.806354	1.88518	7.75181	1.00825	1.83307			0.148969	-0.223076
CTR146_1	7	M	1.8	6.8	8.9	2.06337	0.336644	-0.782347	7.37988	0.806354	-0.719136	7.75181	1.00825	1.1388			0.148969	-0.223076
CTR146_2		M	1.7	8.3	7.8	2.06337	0.336644	-1.0794	7.37988	0.806354	1.14109	7.75181	1.00825	0.0477983			0.272984	-0.223076
CTR146_3		M	2	7.9	9	2.06337	0.336644	-0.188247	7.37988	0.806354	0.64503	7.75181	1.00825	1.23798			0.272984	-0.223076
CTR146_4		F	2.1	7.2	8	2.06337	0.336644	0.108803	7.37988	0.806354	-0.223076	7.75181	1.00825	0.246161			0.272984	-0.223076
CTR146_5		F	2	7.9	8.9	2.06337	0.336644	-0.188247	7.37988	0.806354	0.64503	7.75181	1.00825	1.1388			0.272984	-0.223076
CTR146_6		F	1.7	7.6	8.5	2.06337	0.336644	-1.0794	7.37988	0.806354	0.272984	7.75181	1.00825	0.742069			0.272984	-0.223076
CTR146_7		F	1.7	7.1	8.2	2.06337	0.336644	-1.0794	7.37988	0.806354	-0.347091	7.75181	1.00825	0.444524			0.272984	-0.223076
CTR149-1st_1	8	M	1.9	7.5	7.3	2.06337	0.336644	-0.485297	7.37988	0.806354	0.148969	7.75181	1.00825	-0.448109			0.272984	-0.223076
CTR149-1st_2		M	2.1	7.6	7.5	2.06337	0.336644	0.108803	7.37988	0.806354	0.272984	7.75181	1.00825	-0.249746			0.272984	-0.223076
CTR149-1st_3		M	2	7.8	7.4	2.06337	0.336644	-0.188247	7.37988	0.806354	0.521015	7.75181	1.00825	-0.348928			0.272984	-0.0990608
CTR149-1st_4		M	2	7.4	7.4	2.06337	0.336644	-0.188247	7.37988	0.806354	0.0249543	7.75181	1.00825	-0.348928			0.272984	-0.0990608
CTR149-1st_5		M	2.2	8	8.5	2.06337	0.336644	0.405853	7.37988	0.806354	0.769045	7.75181	1.00825	0.742069			0.272984	-0.0990608
CTR149-1st_6		M	2.2	8.2	7.6	2.06337	0.336644	0.405853	7.37988	0.806354	1.01707	7.75181	1.00825	-0.150565			0.396999	-0.0990608
CTR149-1st_7		M	2	7.5	8	2.06337	0.336644	-0.188247	7.37988	0.806354	0.148969	7.75181	1.00825	0.246161			0.396999	-0.0990608
CTR149-1st_8		F	2.1	6.4	6	2.06337	0.336644	0.108803	7.37988	0.806354	-1.2152	7.75181	1.00825	-1.73747			0.396999	-0.0990608
CTR145_1	8	M	1.9	7	7.9	2.06337	0.336644	-0.485297	7.37988	0.806354	-0.471106	7.75181	1.00825	0.14698			0.396999	-0.0990608
CTR145_2		M	1.7	7.5	7.3	2.06337	0.336644	-1.0794	7.37988	0.806354	0.148969	7.75181	1.00825	-0.448109			0.396999	-0.0990608
CTR145_3		M	2	6.8	8.5	2.06337	0.336644	-0.188247	7.37988	0.806354	-0.719136	7.75181	1.00825	0.742069			0.396999	-0.0990608
CTR145_4		M	1.8	6.7	7.9	2.06337	0.336644	-0.782347	7.37988	0.806354	-0.843151	7.75181	1.00825	0.14698			0.396999	-0.0990608
CTR145_5		F	1.7	7.4	8.2	2.06337	0.336644	-1.0794	7.37988	0.806354	0.0249543	7.75181	1.00825	0.444524			0.521015	-0.0990608
CTR145_6		F	2	7	7.4	2.06337	0.336644	-0.188247	7.37988	0.806354	-0.471106	7.75181	1.00825	-0.348928			0.521015	-0.0990608
CTR145_7		F	2	7.3	8.2	2.06337	0.336644	-0.188247	7.37988	0.806354	-0.0990608	7.75181	1.00825	0.444524			0.521015	0.0249543
CTR145_8		F	1.5	7.3	7.3	2.06337	0.336644	-1.6735	7.37988	0.806354	-0.0990608	7.75181	1.00825	-0.448109			0.521015	0.0249543
CTR147_1	7	F	2.2	7.9	7.4	2.06337	0.336644	0.405853	7.37988	0.806354	0.64503	7.75181	1.00825	-0.348928			0.521015	0.0249543
CTR147_2		F	2.2	7	7.7	2.06337	0.336644	0.405853	7.37988	0.806354	-0.471106	7.75181	1.00825	-0.0513832			0.521015	0.0249543
CTR147_3		F	2.3	7.8	7.9	2.06337	0.336644	0.702903	7.37988	0.806354	0.521015	7.75181	1.00825	0.14698			0.521015	0.0249543
CTR147_4		F	2.3	7.6	7.9	2.06337	0.336644	0.702903	7.37988	0.806354	0.272984	7.75181	1.00825	0.14698			0.521015	0.0249543
CTR147_5		F	2.5	7.5	7.7	2.06337	0.336644	1.297	7.37988	0.806354	0.148969	7.75181	1.00825	-0.0513832			0.521015	0.0249543
CTR147_6		F	2.5	7.6	7.4	2.06337	0.336644	1.297	7.37988	0.806354	0.272984	7.75181	1.00825	-0.348928			0.64503	0.0249543
CTR147_7		F	2	7.6	7.6	2.06337	0.336644	-0.188247	7.37988	0.806354	0.272984	7.75181	1.00825	-0.150565			0.64503	0.0249543
CTR149-2nd_1	7	M	2.3	6.5	7.8	2.06337	0.336644	0.702903	7.37988	0.806354	-1.09118	7.75181	1.00825	0.0477983			0.64503	0.0249543
CTR149-2nd_2		M	2.1	7.8	8.1	2.06337	0.336644	0.108803	7.37988	0.806354	0.521015	7.75181	1.00825	0.345343			0.64503	0.148969
CTR149-2nd_3		M	2.2	7.4	7.9	2.06337	0.336644	0.405853	7.37988	0.806354	0.0249543	7.75181	1.00825	0.14698			0.64503	0.148969
CTR149-2nd_4		M	2.2	8	6.5	2.06337	0.336644	0.405853	7.37988	0.806354	0.769045	7.75181	1.00825	-1.24156			0.64503	0.148969
CTR149-2nd_5		M	2.2	7.6	7.3	2.06337	0.336644	0.405853	7.37988	0.806354	0.272984	7.75181	1.00825	-0.448109			0.64503	0.148969
CTR149-2nd_6		F	2.3	8	8	2.06337	0.336644	0.702903	7.37988	0.806354	0.769045	7.75181	1.00825	0.246161			0.769045	0.148969
CTR149-2nd_7		F	2.3	8.3	7.9	2.06337	0.336644	0.702903	7.37988	0.806354	1.14109	7.75181	1.00825	0.14698			0.769045	0.148969
CTR156_1	6	M	1.8	7.6	8.1	2.06337	0.336644	-0.782347	7.37988	0.806354	0.272984	7.75181	1.00825	0.345343			0.769045	0.148969
CTR156_2		M	2	8	7.8	2.06337	0.336644	-0.188247	7.37988	0.806354	0.769045	7.75181	1.00825	0.0477983			0.769045	0.148969
CTR156_3		M	1.8	7.6	6.7	2.06337	0.336644	-0.782347	7.37988	0.806354	0.272984	7.75181	1.00825	-1.0432			0.769045	0.148969
CTR156_4		M	2	6.3		2.06337	0.336644	-0.188247	7.37988	0.806354	-1.33921						0.769045	0.272984
CTR156_5		F	2.2	8.5	8.3	2.06337	0.336644	0.405853	7.37988	0.806354	1.38912	7.75181	1.00825	0.543706			0.769045	0.272984
CTR156_6		F	2.2	7.7		2.06337	0.336644	0.405853	7.37988	0.806354	0.396999						0.769045	0.272984
CTR155_1	8	M	1.6	7.3	7.6	2.06337	0.336644	-1.37645	7.37988	0.806354	-0.0990608	7.75181	1.00825	-0.150565			0.769045	0.272984
CTR155_2		M	1.6	4.6	5.5	2.06337	0.336644	-1.37645	7.37988	0.806354	-3.44747	7.75181	1.00825	-2.23338			0.769045	0.272984
CTR155_3		F	1.9	7.4	7.6	2.06337	0.336644	-0.485297	7.37988	0.806354	0.0249543	7.75181	1.00825	-0.150565			0.769045	0.272984
CTR155_4		F	1.6	6.6	6.7	2.06337	0.336644	-1.37645	7.37988	0.806354	-0.967166	7.75181	1.00825	-1.0432			0.769045	0.272984
CTR155_5		F	1.7	7.1	7.5	2.06337	0.336644	-1.0794	7.37988	0.806354	-0.347091	7.75181	1.00825	-0.249746			0.89306	0.272984
CTR155_6		F	1.6	7.2	7.5	2.06337	0.336644	-1.37645	7.37988	0.806354	-0.223076	7.75181	1.00825	-0.249746			0.89306	0.272984
CTR155_7		F	1.7	7.2	7.4	2.06337	0.336644	-1.0794	7.37988	0.806354	-0.223076	7.75181	1.00825	-0.348928			0.89306	0.272984
CTR155_8		F	1.6	7.5	7.3	2.06337	0.336644	-1.37645	7.37988	0.806354	0.148969	7.75181	1.00825	-0.448109			0.89306	0.272984
CTR157_1	8	M	1.8	5.9	8	2.06337	0.336644	-0.782347	7.37988	0.806354	-1.83527	7.75181	1.00825	0.246161			1.01707	0.272984
CTR157_2		M	1.9	7.4	7.7	2.06337	0.336644	-0.485297	7.37988	0.806354	0.0249543	7.75181	1.00825	-0.0513832			1.01707	0.272984
CTR157_3		M	2	7.7	7.7	2.06337	0.336644	-0.188247	7.37988	0.806354	0.396999	7.75181	1.00825	-0.0513832			1.01707	0.272984
CTR157_4		M	1.8	7.7	8.3	2.06337	0.336644	-0.782347	7.37988	0.806354	0.396999	7.75181	1.00825	0.543706			1.01707	0.272984
CTR157_5		M	1.9	7.1	8.6	2.06337	0.336644	-0.485297	7.37988	0.806354	-0.347091	7.75181	1.00825	0.841251			1.01707	0.396999
CTR157_6		M	1.9	7.4	8	2.06337	0.336644	-0.485297	7.37988	0.806354	0.0249543	7.75181	1.00825	0.246161			1.14109	0.396999
CTR157_7		M	1.6	7.6	7.9	2.06337	0.336644	-1.37645	7.37988	0.806354	0.272984	7.75181	1.00825	0.14698			1.14109	0.521015
CTR157_8		M	1.9	7.5	6.3	2.06337	0.336644	-0.485297	7.37988	0.806354	0.148969	7.75181	1.00825	-1.43992			1.14109	0.521015
CTR158_1	7	M	2	7.5	6	2.06337	0.336644	-0.188247	7.37988	0.806354	0.148969	7.75181	1.00825	-1.73747			1.14109	0.521015
CTR158_2		M	2	7.7	7.4	2.06337	0.336644	-0.188247	7.37988	0.806354	0.396999	7.75181	1.00825	-0.348928			1.14109	0.521015
CTR158_3		M	1.8	6.6		2.06337	0.336644	-0.782347	7.37988	0.806354	-0.967166						1.14109	0.521015
CTR158_4		F	2	7.5	6	2.06337	0.336644	-0.188247	7.37988	0.806354	0.148969	7.75181	1.00825	-1.73747			1.14109	0.521015
CTR158_5		F	1.8	8.2	7.4	2.06337	0.336644	-0.782347	7.37988	0.806354	1.01707	7.75181	1.00825	-0.348928			1.2651	0.521015
CTR158_6		F	2	7.8	8.5	2.06337	0.336644	-0.188247	7.37988	0.806354	0.521015	7.75181	1.00825	0.742069			1.2651	0.521015
CTR158_7		F	1.7	6.6		2.06337	0.336644	-1.0794	7.37988	0.806354	-0.967166						1.2651	0.521015
CTR159_1	7	M	2	8.3	8.7	2.06337	0.336644	-0.188247	7.37988	0.806354	1.14109	7.75181	1.00825	0.940432			1.38912	0.521015
CTR159_2		M	2	8.5		2.06337	0.336644	-0.188247	7.37988	0.806354	1.38912						1.38912	0.521015
CTR159_3		F	1.3	7.2	8.3	2.06337	0.336644	-2.2676	7.37988	0.806354	-0.223076	7.75181	1.00825	0.543706			1.38912	0.64503
CTR159_4		F	2	8.3	7.4	2.06337	0.336644	-0.188247	7.37988	0.806354	1.14109	7.75181	1.00825	-0.348928			1.51314	0.64503
CTR159_5		F	1.6	7.5	8.1	2.06337	0.336644	-1.37645	7.37988	0.806354	0.148969	7.75181	1.00825	0.345343			1.63715	0.64503
CTR159_6		F	1.6	7.8		2.06337	0.336644	-1.37645	7.37988	0.806354	0.521015						1.63715	0.64503
CTR159_7		F	2	4.2	3.9	2.06337	0.336644	-0.188247	7.37988	0.806354	-3.94353	7.75181	1.00825	-3.82028			1.88518	0.64503
CTR196_1	8	M	2	8.3	9.9	2.06337	0.336644	-0.188247	7.37988	0.806354	1.14109	7.75181	1.00825	2.13061			2.0092	0.769045
CTR196_2		M	2.5	8.2	8.7	2.06337	0.336644	1.297	7.37988	0.806354	1.01707	7.75181	1.00825	0.940432			2.0092	0.769045
CTR196_3		M	2.7	7.8	9.6	2.06337	0.336644	1.8911	7.37988	0.806354	0.521015	7.75181	1.00825	1.83307			N.D	0.769045
CTR196_4		M	2.6	7.6	9	2.06337	0.336644	1.59405	7.37988	0.806354	0.272984	7.75181	1.00825	1.23798			N.D	0.769045
CTR196_5		M	2.7	6.9	7.8	2.06337	0.336644	1.8911	7.37988	0.806354	-0.595121	7.75181	1.00825	0.0477983			N.D	0.769045
CTR196_6		F	2.4	7.6	8.9	2.06337	0.336644	0.999953	7.37988	0.806354	0.272984	7.75181	1.00825	1.1388			N.D	0.769045
CTR196_7		F	2.5	7.9	8.7	2.06337	0.336644	1.297	7.37988	0.806354	0.64503	7.75181	1.00825	0.940432			N.D	0.769045
CTR196_8		F	Died P3														N.D	0.769045
Average F1 body weight			2.06337	7.37988	7.75181												N.D	0.769045
Standard deviation			0.336644	0.806354	1.00825												N.D	0.89306
																		0.89306
TRT062_1	8	M	1.9	7.6	5.4	2.06337	0.336644	-0.485297	7.37988	0.806354	0.272984	7.75181	1.00825	-2.33256				1.01707
TRT062_2		M	2.2	6.7	7.1	2.06337	0.336644	0.405853	7.37988	0.806354	-0.843151	7.75181	1.00825	-0.646472				1.01707
TRT062_3		F	1.9	6.8	5.6	2.06337	0.336644	-0.485297	7.37988	0.806354	-0.719136	7.75181	1.00825	-2.1342				1.14109
TRT062_4		F	1.9	7	5.9	2.06337	0.336644	-0.485297	7.37988	0.806354	-0.471106	7.75181	1.00825	-1.83665				1.14109
TRT062_5		F	2.1	7.1	5.8	2.06337	0.336644	0.108803	7.37988	0.806354	-0.347091	7.75181	1.00825	-1.93583				1.38912
TRT062_6		F	2	6.9	5.8	2.06337	0.336644	-0.188247	7.37988	0.806354	-0.595121	7.75181	1.00825	-1.93583				1.51314
TRT062_7		F	2	6.8	6.2	2.06337	0.336644	-0.188247	7.37988	0.806354	-0.719136	7.75181	1.00825	-1.53911				1.63715
TRT062_8		F	2	7.4	5.8	2.06337	0.336644	-0.188247	7.37988	0.806354	0.0249543	7.75181	1.00825	-1.93583
TRT104_1	7	M	2.2	8	8.3	2.06337	0.336644	0.405853	7.37988	0.806354	0.769045	7.75181	1.00825	0.543706
TRT104_2		M	2	7.6	8.5	2.06337	0.336644	-0.188247	7.37988	0.806354	0.272984	7.75181	1.00825	0.742069
TRT104_3		M	2.3	6.9	7.2	2.06337	0.336644	0.702903	7.37988	0.806354	-0.595121	7.75181	1.00825	-0.547291
TRT104_4		F	2.1	7.5	7.6	2.06337	0.336644	0.108803	7.37988	0.806354	0.148969	7.75181	1.00825	-0.150565
TRT104_5		F	2.1	7.7	7.8	2.06337	0.336644	0.108803	7.37988	0.806354	0.396999	7.75181	1.00825	0.0477983
TRT104_6		F	1.9	7.5	7.6	2.06337	0.336644	-0.485297	7.37988	0.806354	0.148969	7.75181	1.00825	-0.150565
TRT104_7		F	2.2	7.5	7.7	2.06337	0.336644	0.405853	7.37988	0.806354	0.148969	7.75181	1.00825	-0.0513832
TRT063_1	6	M	1.8	7.6	6	2.06337	0.336644	-0.782347	7.37988	0.806354	0.272984	7.75181	1.00825	-1.73747
TRT063_2		M	1.7	5.6	9	2.06337	0.336644	-1.0794	7.37988	0.806354	-2.20732	7.75181	1.00825	1.23798
TRT063_3		M	1.7	7.4	8.2	2.06337	0.336644	-1.0794	7.37988	0.806354	0.0249543	7.75181	1.00825	0.444524
TRT063_4		M	Died P3
TRT063_5		M	Died P3
TRT063_6		F	1.5	6.4	7.4	2.06337	0.336644	-1.6735	7.37988	0.806354	-1.2152	7.75181	1.00825	-0.348928
TRT100_1	8	M	1.9	7.8	6.9	2.06337	0.336644	-0.485297	7.37988	0.806354	0.521015	7.75181	1.00825	-0.844835
TRT100_2		M	1.9	8.2	7.6	2.06337	0.336644	-0.485297	7.37988	0.806354	1.01707	7.75181	1.00825	-0.150565
TRT100_3		M	1.7	7.1	8.6	2.06337	0.336644	-1.0794	7.37988	0.806354	-0.347091	7.75181	1.00825	0.841251
TRT100_4		M	1.7	8.3	7.2	2.06337	0.336644	-1.0794	7.37988	0.806354	1.14109	7.75181	1.00825	-0.547291
TRT100_5		M	Died P3
TRT100_6		M	Died P3
TRT100_7		F	1.8	6.7	8.8	2.06337	0.336644	-0.782347	7.37988	0.806354	-0.843151	7.75181	1.00825	1.03961
TRT100_8		F	1.6	8.7	6.5	2.06337	0.336644	-1.37645	7.37988	0.806354	1.63715	7.75181	1.00825	-1.24156
TRT102_1	6	M	2	8.5	7.5	2.06337	0.336644	-0.188247	7.37988	0.806354	1.38912	7.75181	1.00825	-0.249746
TRT102_2		M	2.1	7.2	8.7	2.06337	0.336644	0.108803	7.37988	0.806354	-0.223076	7.75181	1.00825	0.940432
TRT102_3		M	2.2	7.9	8.2	2.06337	0.336644	0.405853	7.37988	0.806354	0.64503	7.75181	1.00825	0.444524
TRT102_4		F	2	7.6	8.5	2.06337	0.336644	-0.188247	7.37988	0.806354	0.272984	7.75181	1.00825	0.742069
TRT102_5		F	2.1	8	8.4	2.06337	0.336644	0.108803	7.37988	0.806354	0.769045	7.75181	1.00825	0.642888
TRT102_6		F	2.1	8	7.6	2.06337	0.336644	0.108803	7.37988	0.806354	0.769045	7.75181	1.00825	-0.150565
TRT103_1	8	M	2.1	8	8	2.06337	0.336644	0.108803	7.37988	0.806354	0.769045	7.75181	1.00825	0.246161
TRT103_2		M	2.2	6.3	8.5	2.06337	0.336644	0.405853	7.37988	0.806354	-1.33921	7.75181	1.00825	0.742069
TRT103_3		M	1.9	7.9	6.7	2.06337	0.336644	-0.485297	7.37988	0.806354	0.64503	7.75181	1.00825	-1.0432
TRT103_4		M	1.9	8	7.8	2.06337	0.336644	-0.485297	7.37988	0.806354	0.769045	7.75181	1.00825	0.0477983
TRT103_5		F	1.8	6.7	7.1	2.06337	0.336644	-0.782347	7.37988	0.806354	-0.843151	7.75181	1.00825	-0.646472
TRT103_6		F	1.8	7.1	7.2	2.06337	0.336644	-0.782347	7.37988	0.806354	-0.347091	7.75181	1.00825	-0.547291
TRT103_7		F	1.8	7.2	7.8	2.06337	0.336644	-0.782347	7.37988	0.806354	-0.223076	7.75181	1.00825	0.0477983
TRT103_8		F	1.9	7.9	7.3	2.06337	0.336644	-0.485297	7.37988	0.806354	0.64503	7.75181	1.00825	-0.448109
TRT061_1	8	M	1.8	7.6	7.5	2.06337	0.336644	-0.782347	7.37988	0.806354	0.272984	7.75181	1.00825	-0.249746
TRT061_2		M	2.1	6.8	6.8	2.06337	0.336644	0.108803	7.37988	0.806354	-0.719136	7.75181	1.00825	-0.944017
TRT061_3		M	1.8	7	7.6	2.06337	0.336644	-0.782347	7.37988	0.806354	-0.471106	7.75181	1.00825	-0.150565
TRT061_4		M	2.7	7.1	7.2	2.06337	0.336644	1.8911	7.37988	0.806354	-0.347091	7.75181	1.00825	-0.547291
TRT061_5		F	2.1	8	8.1	2.06337	0.336644	0.108803	7.37988	0.806354	0.769045	7.75181	1.00825	0.345343
TRT061_6		F	1.8	7.8	6.2	2.06337	0.336644	-0.782347	7.37988	0.806354	0.521015	7.75181	1.00825	-1.53911
TRT061_7		F	2.2	5.9	8.2	2.06337	0.336644	0.405853	7.37988	0.806354	-1.83527	7.75181	1.00825	0.444524
TRT061_8		F	Died P3
TRT111_1	8	M	2	6.5	7.1	2.06337	0.336644	-0.188247	7.37988	0.806354	-1.09118	7.75181	1.00825	-0.646472
TRT111_2		M	1.8	7	7.7	2.06337	0.336644	-0.782347	7.37988	0.806354	-0.471106	7.75181	1.00825	-0.0513832
TRT111_3		M	1.8	7.6	7.7	2.06337	0.336644	-0.782347	7.37988	0.806354	0.272984	7.75181	1.00825	-0.0513832
TRT111_4		M	1.8	7.6	6.5	2.06337	0.336644	-0.782347	7.37988	0.806354	0.272984	7.75181	1.00825	-1.24156
TRT111_5		M	1.8	7.3	7	2.06337	0.336644	-0.782347	7.37988	0.806354	-0.0990608	7.75181	1.00825	-0.745654
TRT111_6		M	1.6	6.9	7.3	2.06337	0.336644	-1.37645	7.37988	0.806354	-0.595121	7.75181	1.00825	-0.448109
TRT111_7		M	Died p3
TRT111_8		F	1.8	7.4	7.5	2.06337	0.336644	-0.782347	7.37988	0.806354	0.0249543	7.75181	1.00825	-0.249746
TRT114_1	8	M	1.5	6	8.8	2.06337	0.336644	-1.6735	7.37988	0.806354	-1.71126	7.75181	1.00825	1.03961
TRT114_2		M	1.8	7.8	8.8	2.06337	0.336644	-0.782347	7.37988	0.806354	0.521015	7.75181	1.00825	1.03961
TRT114_3		M	1.9	8.1	6.8	2.06337	0.336644	-0.485297	7.37988	0.806354	0.89306	7.75181	1.00825	-0.944017
TRT114_4		M	2.3	7.2	7.6	2.06337	0.336644	0.702903	7.37988	0.806354	-0.223076	7.75181	1.00825	-0.150565
TRT114_5		M	2.3	died P9		2.06337	0.336644	0.702903
TRT114_6		F	2.2	7.6	7.3	2.06337	0.336644	0.405853	7.37988	0.806354	0.272984	7.75181	1.00825	-0.448109
TRT114_7		F	2	8	8.9	2.06337	0.336644	-0.188247	7.37988	0.806354	0.769045	7.75181	1.00825	1.1388
TRT114_8		F	2	6.1	8.8	2.06337	0.336644	-0.188247	7.37988	0.806354	-1.58724	7.75181	1.00825	1.03961
TRT060-1st_1	6	M	1.7	7.3	8.6	2.06337	0.336644	-1.0794	7.37988	0.806354	-0.0990608	7.75181	1.00825	0.841251
TRT060-1st_2		M	1.7	7.8	8.3	2.06337	0.336644	-1.0794	7.37988	0.806354	0.521015	7.75181	1.00825	0.543706
TRT060-1st_3		M	2	7.4	8.2	2.06337	0.336644	-0.188247	7.37988	0.806354	0.0249543	7.75181	1.00825	0.444524
TRT060-1st_4		M	2.1	7.5	8.4	2.06337	0.336644	0.108803	7.37988	0.806354	0.148969	7.75181	1.00825	0.642888
TRT060-1st_5		M	2	6.4	7.9	2.06337	0.336644	-0.188247	7.37988	0.806354	-1.2152	7.75181	1.00825	0.14698
TRT060-1st_6		F	1.8	7.3	7.6	2.06337	0.336644	-0.782347	7.37988	0.806354	-0.0990608	7.75181	1.00825	-0.150565
TRT060-2nd_1	7	M	1.8	8.2	8.3	2.06337	0.336644	-0.782347	7.37988	0.806354	1.01707	7.75181	1.00825	0.543706
TRT060-2nd_2		M	1.7	7.8	6.3	2.06337	0.336644	-1.0794	7.37988	0.806354	0.521015	7.75181	1.00825	-1.43992
TRT060-2nd_3		M	1.8	7.3	7.9	2.06337	0.336644	-0.782347	7.37988	0.806354	-0.0990608	7.75181	1.00825	0.14698
TRT060-2nd_4		M	1.8	5.6	8.3	2.06337	0.336644	-0.782347	7.37988	0.806354	-2.20732	7.75181	1.00825	0.543706
TRT060-2nd_5		F	1.9	8	6	2.06337	0.336644	-0.485297	7.37988	0.806354	0.769045	7.75181	1.00825	-1.73747
TRT060-2nd_6		F	1.9	5.5	5.2	2.06337	0.336644	-0.485297	7.37988	0.806354	-2.33133	7.75181	1.00825	-2.53092
TRT060-2nd_7		F	1.7	5.2	8.5	2.06337	0.336644	-1.0794	7.37988	0.806354	-2.70338	7.75181	1.00825	0.742069
TRT081_1	7	M	1.8	6.6	6	2.06337	0.336644	-0.782347	7.37988	0.806354	-0.967166	7.75181	1.00825	-1.73747
TRT081_2		M	1.7	5.9	6.9	2.06337	0.336644	-1.0794	7.37988	0.806354	-1.83527	7.75181	1.00825	-0.844835
TRT081_3		M	1.8	6.2	7.1	2.06337	0.336644	-0.782347	7.37988	0.806354	-1.46323	7.75181	1.00825	-0.646472
TRT081_4		F	1.7	6.4	6.7	2.06337	0.336644	-1.0794	7.37988	0.806354	-1.2152	7.75181	1.00825	-1.0432
TRT081_5		F	2	6.2	6.5	2.06337	0.336644	-0.188247	7.37988	0.806354	-1.46323	7.75181	1.00825	-1.24156
TRT081_6		F	1.9	6.4	7.2	2.06337	0.336644	-0.485297	7.37988	0.806354	-1.2152	7.75181	1.00825	-0.547291
TRT081_7		F	1.7	7.2	7.6	2.06337	0.336644	-1.0794	7.37988	0.806354	-0.223076	7.75181	1.00825	-0.150565
TRT082_1	8	M	1.6	6.8	6.6	2.06337	0.336644	-1.37645	7.37988	0.806354	-0.719136	7.75181	1.00825	-1.14238
TRT082_2		M	2	8.6	6.1	2.06337	0.336644	-0.188247	7.37988	0.806354	1.51314	7.75181	1.00825	-1.63829
TRT082_3		M	2.1	6.9	8.3	2.06337	0.336644	0.108803	7.37988	0.806354	-0.595121	7.75181	1.00825	0.543706
TRT082_4		M	2.2	7.2	6.6	2.06337	0.336644	0.405853	7.37988	0.806354	-0.223076	7.75181	1.00825	-1.14238
TRT082_5		F	1.8	7.3	7.6	2.06337	0.336644	-0.782347	7.37988	0.806354	-0.0990608	7.75181	1.00825	-0.150565
TRT082_6		F	2.1	6.5	6.9	2.06337	0.336644	0.108803	7.37988	0.806354	-1.09118	7.75181	1.00825	-0.844835
TRT082_7		F	2.2	7.6	7.1	2.06337	0.336644	0.405853	7.37988	0.806354	0.272984	7.75181	1.00825	-0.646472
TRT082_8		F	2.1	7.8	6.2	2.06337	0.336644	0.108803	7.37988	0.806354	0.521015	7.75181	1.00825	-1.53911
TRT084_1	6	M	1.6	6.3	8.4	2.06337	0.336644	-1.37645	7.37988	0.806354	-1.33921	7.75181	1.00825	0.642888
TRT084_2		M	2.2	7.6	7	2.06337	0.336644	0.405853	7.37988	0.806354	0.272984	7.75181	1.00825	-0.745654
TRT084_3		M	2	7	7.6	2.06337	0.336644	-0.188247	7.37988	0.806354	-0.471106	7.75181	1.00825	-0.150565
TRT084_4		F	2.2	7.8	8.8	2.06337	0.336644	0.405853	7.37988	0.806354	0.521015	7.75181	1.00825	1.03961
TRT084_5		F	1.8	7.1	8.2	2.06337	0.336644	-0.782347	7.37988	0.806354	-0.347091	7.75181	1.00825	0.444524
TRT084_6		F	2	8.1	8	2.06337	0.336644	-0.188247	7.37988	0.806354	0.89306	7.75181	1.00825	0.246161
TRT130_1	7	F	2.2	7.5	6.7	2.06337	0.336644	0.405853	7.37988	0.806354	0.148969	7.75181	1.00825	-1.0432
TRT130_2		F	2.1	7.2	7.6	2.06337	0.336644	0.108803	7.37988	0.806354	-0.223076	7.75181	1.00825	-0.150565
TRT130_3		F	2.2	7.3	7.6	2.06337	0.336644	0.405853	7.37988	0.806354	-0.0990608	7.75181	1.00825	-0.150565
TRT130_4		F	2.1	6.6	7.5	2.06337	0.336644	0.108803	7.37988	0.806354	-0.967166	7.75181	1.00825	-0.249746
TRT130_5		F	2	7	7.5	2.06337	0.336644	-0.188247	7.37988	0.806354	-0.471106	7.75181	1.00825	-0.249746
TRT130_6		F	1.9	6.9	7.2	2.06337	0.336644	-0.485297	7.37988	0.806354	-0.595121	7.75181	1.00825	-0.547291
TRT130_7		F	2.1	7.5	7.6	2.06337	0.336644	0.108803	7.37988	0.806354	0.148969	7.75181	1.00825	-0.150565
TRT133_1	7	M	2	7.4	8.4	2.06337	0.336644	-0.188247	7.37988	0.806354	0.0249543	7.75181	1.00825	0.642888
TRT133_2		M	1.9	7.5	8.5	2.06337	0.336644	-0.485297	7.37988	0.806354	0.148969	7.75181	1.00825	0.742069
TRT133_3		F	1.9	6.7	8.7	2.06337	0.336644	-0.485297	7.37988	0.806354	-0.843151	7.75181	1.00825	0.940432
TRT133_4		F	2.2	7	7.6	2.06337	0.336644	0.405853	7.37988	0.806354	-0.471106	7.75181	1.00825	-0.150565
TRT133_5		F	2	7.9	7.5	2.06337	0.336644	-0.188247	7.37988	0.806354	0.64503	7.75181	1.00825	-0.249746
TRT133_6		F	1.8	7.2	8.4	2.06337	0.336644	-0.782347	7.37988	0.806354	-0.223076	7.75181	1.00825	0.642888
TRT133_7		N.D
TRT132_1	8	M	1.6	2.5	7.6	2.06337	0.336644	-1.37645	7.37988	0.806354	-6.05178	7.75181	1.00825	-0.150565
TRT132_2		M	1.6	7.6	6.6	2.06337	0.336644	-1.37645	7.37988	0.806354	0.272984	7.75181	1.00825	-1.14238
TRT132_3		M	1.5	6.8	Died P19	2.06337	0.336644	-1.6735	7.37988	0.806354	-0.719136
TRT132_4		M	Died P3
TRT132_5		F	1.6	7.8	7.4	2.06337	0.336644	-1.37645	7.37988	0.806354	0.521015	7.75181	1.00825	-0.348928
TRT132_6		F	1.5	7.6	7.2	2.06337	0.336644	-1.6735	7.37988	0.806354	0.272984	7.75181	1.00825	-0.547291
TRT132_7		F	Died P3
TRT132_8		F
TRT154-1st_1	8	M	2	7.5	7	2.06337	0.336644	-0.188247	7.37988	0.806354	0.148969	7.75181	1.00825	-0.745654
TRT154-1st_2		M	2	7	7.5	2.06337	0.336644	-0.188247	7.37988	0.806354	-0.471106	7.75181	1.00825	-0.249746
TRT154-1st_3		M	2	7.1	7.3	2.06337	0.336644	-0.188247	7.37988	0.806354	-0.347091	7.75181	1.00825	-0.448109
TRT154-1st_4		M	2.2	7.4	6.8	2.06337	0.336644	0.405853	7.37988	0.806354	0.0249543	7.75181	1.00825	-0.944017
TRT154-1st_5		M	1.9	7.2	7.2	2.06337	0.336644	-0.485297	7.37988	0.806354	-0.223076	7.75181	1.00825	-0.547291
TRT154-1st_6		M	1.9	7	6.9	2.06337	0.336644	-0.485297	7.37988	0.806354	-0.471106	7.75181	1.00825	-0.844835		-0.844835
TRT154-1st_7		F	1.8	6.9	6.8	2.06337	0.336644	-0.782347	7.37988	0.806354	-0.595121	7.75181	1.00825	-0.944017		-0.249746
TRT154-1st_8		F	2	7.8	7.5	2.06337	0.336644	-0.188247	7.37988	0.806354	0.521015	7.75181	1.00825	-0.249746
TRT150_1	5	M	1.8	7.5	8.2	2.06337	0.336644	-0.782347	7.37988	0.806354	0.148969	7.75181	1.00825	0.444524
TRT150_2		M	1.8	8.3	7.6	2.06337	0.336644	-0.782347	7.37988	0.806354	1.14109	7.75181	1.00825	-0.150565
TRT150_3		F	1.8	6.7	6.7	2.06337	0.336644	-0.782347	7.37988	0.806354	-0.843151	7.75181	1.00825	-1.0432
TRT150_4		F	1.6	7.2	6.7	2.06337	0.336644	-1.37645	7.37988	0.806354	-0.223076	7.75181	1.00825	-1.0432
TRT150_5		N.D	Born dead
TRT153_1	7	M	2.3	6.9	7	2.06337	0.336644	0.702903	7.37988	0.806354	-0.595121	7.75181	1.00825	-0.745654
TRT153_2		M	2.3	7.4	6.9	2.06337	0.336644	0.702903	7.37988	0.806354	0.0249543	7.75181	1.00825	-0.844835
TRT153_3		M	2.2	7.6	7.4	2.06337	0.336644	0.405853	7.37988	0.806354	0.272984	7.75181	1.00825	-0.348928
TRT153_4		F	2.4	7.3	7.3	2.06337	0.336644	0.999953	7.37988	0.806354	-0.0990608	7.75181	1.00825	-0.448109
TRT153_5		F	2.1	7	7.8	2.06337	0.336644	0.108803	7.37988	0.806354	-0.471106	7.75181	1.00825	0.0477983
TRT153_6		F	2.4	7.8	6.8	2.06337	0.336644	0.999953	7.37988	0.806354	0.521015	7.75181	1.00825	-0.944017
TRT153_7		F	2.2	7	7	2.06337	0.336644	0.405853	7.37988	0.806354	-0.471106	7.75181	1.00825	-0.745654
TRT152_1	8	M	2.1	7	7.9	2.06337	0.336644	0.108803	7.37988	0.806354	-0.471106	7.75181	1.00825	0.14698
TRT152_2		M	2	7.4	8	2.06337	0.336644	-0.188247	7.37988	0.806354	0.0249543	7.75181	1.00825	0.246161
TRT152_3		M	2.1	7.6	7.5	2.06337	0.336644	0.108803	7.37988	0.806354	0.272984	7.75181	1.00825	-0.249746
TRT152_4		F	2	6.8	7.7	2.06337	0.336644	-0.188247	7.37988	0.806354	-0.719136	7.75181	1.00825	-0.0513832
TRT152_5		F	1.9	7.7	8	2.06337	0.336644	-0.485297	7.37988	0.806354	0.396999	7.75181	1.00825	0.246161
TRT152_6		F	2.1	7.6	7.7	2.06337	0.336644	0.108803	7.37988	0.806354	0.272984	7.75181	1.00825	-0.0513832
TRT152_7		F	2.1	7.3	7.1	2.06337	0.336644	0.108803	7.37988	0.806354	-0.0990608	7.75181	1.00825	-0.646472
TRT152_8		F	2	7.3	7.5	2.06337	0.336644	-0.188247	7.37988	0.806354	-0.0990608	7.75181	1.00825	-0.249746
TRT154-2nd_1	7	M	1.8	3.4	3.1	2.06337	0.336644	-0.782347	7.37988	0.806354	-4.93565	7.75181	1.00825	-4.61373
TRT154-2nd_2		M	1.8	4.4	Died P19	2.06337	0.336644	-0.782347	7.37988	0.806354	-3.6955
TRT154-2nd_3		M	1.8	4.7		2.06337	0.336644	-0.782347	7.37988	0.806354	-3.32345
TRT154-2nd_4		F	1.5	4.3	Died P19	2.06337	0.336644	-1.6735	7.37988	0.806354	-3.81951
TRT154-2nd_5		F	1.6	4.7	Died P20	2.06337	0.336644	-1.37645	7.37988	0.806354	-3.32345
TRT154-2nd_6		F	Died P3
TRT154-2nd_7		F	Died P3
TRT160_1	6	M	1.9	7	6.8	2.06337	0.336644	-0.485297	7.37988	0.806354	-0.471106	7.75181	1.00825	-0.944017
TRT160_2		M	1.8	6.7	7.2	2.06337	0.336644	-0.782347	7.37988	0.806354	-0.843151	7.75181	1.00825	-0.547291
TRT160_3		M	1.8	6.6	7.5	2.06337	0.336644	-0.782347	7.37988	0.806354	-0.967166	7.75181	1.00825	-0.249746
TRT160_4		F	1.7	5.3	5	2.06337	0.336644	-1.0794	7.37988	0.806354	-2.57936	7.75181	1.00825	-2.72928
TRT160_5		F	2	7	7.5	2.06337	0.336644	-0.188247	7.37988	0.806354	-0.471106	7.75181	1.00825	-0.249746
TRT160_6		F	Died P3
TRT164_1	5	M	1.7	3.7		2.06337	0.336644	-1.0794	7.37988	0.806354	-4.5636
TRT164_2		M	1.5	5		2.06337	0.336644	-1.6735	7.37988	0.806354	-2.95141
TRT164_3		M	1.1	3		2.06337	0.336644	-2.8617	7.37988	0.806354	-5.43171
TRT164_4		F	1.4	4.3		2.06337	0.336644	-1.97055	7.37988	0.806354	-3.81951
TRT164_5		F	1.6	4.5		2.06337	0.336644	-1.37645	7.37988	0.806354	-3.57148
TRT163_1	6	M	1.9	7.4	8.1	2.06337	0.336644	-0.485297	7.37988	0.806354	0.0249543	7.75181	1.00825	0.345343
TRT163_2		M	1.8	7.2	7.7	2.06337	0.336644	-0.782347	7.37988	0.806354	-0.223076	7.75181	1.00825	-0.0513832
TRT163_3		M	1.9	7.9		2.06337	0.336644	-0.485297	7.37988	0.806354	0.64503
TRT163_4		F	1.3	7.2	7	2.06337	0.336644	-2.2676	7.37988	0.806354	-0.223076	7.75181	1.00825	-0.745654
TRT163_5		F	1.6	6.9	6.8	2.06337	0.336644	-1.37645	7.37988	0.806354	-0.595121	7.75181	1.00825	-0.944017
TRT163_6		F	1.6	7		2.06337	0.336644	-1.37645	7.37988	0.806354	-0.471106
TRT197_1	8	M	1.8	7.1	7	2.06337	0.336644	-0.782347	7.37988	0.806354	-0.347091	7.75181	1.00825	-0.745654
TRT197_2		M	1.9	7.3	7.1	2.06337	0.336644	-0.485297	7.37988	0.806354	-0.0990608	7.75181	1.00825	-0.646472
TRT197_3		M	1.7	6.7	7.3	2.06337	0.336644	-1.0794	7.37988	0.806354	-0.843151	7.75181	1.00825	-0.448109
TRT197_4		F	1.6	6	6.8	2.06337	0.336644	-1.37645	7.37988	0.806354	-1.71126	7.75181	1.00825	-0.944017
TRT197_5		N.D	Died P3
TRT197_6		N.D	Died P3
TRT197_7		N.D	Died P3
TRT197_8		N.D	Died P3
TRT199_1	8	M	2.2	7.8	7.4	2.06337	0.336644	0.405853	7.37988	0.806354	0.521015	7.75181	1.00825	-0.348928
TRT199_2		M	1.9	7.2	8.6	2.06337	0.336644	-0.485297	7.37988	0.806354	-0.223076	7.75181	1.00825	0.841251
TRT199_3		M	2.1	7.4	8.6	2.06337	0.336644	0.108803	7.37988	0.806354	0.0249543	7.75181	1.00825	0.841251
TRT199_4		M	2.3	6.7	7.6	2.06337	0.336644	0.702903	7.37988	0.806354	-0.843151	7.75181	1.00825	-0.150565
TRT199_5		M	1.3	2.7	3	2.06337	0.336644	-2.2676	7.37988	0.806354	-5.80375	7.75181	1.00825	-4.71292
TRT199_6		F	2.2	8	6.6	2.06337	0.336644	0.405853	7.37988	0.806354	0.769045	7.75181	1.00825	-1.14238
TRT199_7		F	1.8	6.7	8.7	2.06337	0.336644	-0.782347	7.37988	0.806354	-0.843151	7.75181	1.00825	0.940432
TRT199_8		F	2.2	6.5	7.6	2.06337	0.336644	0.405853	7.37988	0.806354	-1.09118	7.75181	1.00825	-0.150565
TRT198_1	8	M	2.3	7.3	8	2.06337	0.336644	0.702903	7.37988	0.806354	-0.0990608	7.75181	1.00825	0.246161
TRT198_2		M	2.5	7	8.6	2.06337	0.336644	1.297	7.37988	0.806354	-0.471106	7.75181	1.00825	0.841251
TRT198_3		M	2.3	7.3	7.6	2.06337	0.336644	0.702903	7.37988	0.806354	-0.0990608	7.75181	1.00825	-0.150565
TRT198_4		M	2.4	6.4	7.5	2.06337	0.336644	0.999953	7.37988	0.806354	-1.2152	7.75181	1.00825	-0.249746
TRT198_5		F	2.2	6.9	7.6	2.06337	0.336644	0.405853	7.37988	0.806354	-0.595121	7.75181	1.00825	-0.150565
TRT198_6		F	2.3	7	7.2	2.06337	0.336644	0.702903	7.37988	0.806354	-0.471106	7.75181	1.00825	-0.547291
TRT198_7		F	2.3	6.9	7.8	2.06337	0.336644	0.702903	7.37988	0.806354	-0.595121	7.75181	1.00825	0.0477983
TRT198_8		F	2.3	7	7.7	2.06337	0.336644	0.702903	7.37988	0.806354	-0.471106	7.75181	1.00825	-0.0513832
Average F1 body weight			1.93039	6.98111	7.38393
Standard deviation			0.247463	1.03836	0.929125

## Sheet: Z.sc6w+4rc.nABX.P3 P15 P21Fig2E
CTR=Control; TRT=nABX treament; P=Postnatal day; F=Female; M=Male; N.D= No Data
Mice code	Litter size	Sex	P3	P15	P21	P3 Mean Control	P3 STDV Control	P3 Z-score	P15 Mean Control	P15 STDV Control	P15 Z-score	P21 Mean Control	P21 STDV Control	P21 Z-score
CTR088_1	6	M	1.8	6.8	7.6	2.03875	0.327173	-0.729735	7.45125	0.876599	-0.742928	7.9625	1.11405	-0.32539
CTR088_2		M	1.9	7.1	7.5	2.03875	0.327173	-0.424087	7.45125	0.876599	-0.400696	7.9625	1.11405	-0.415153		P15 Weight-for-age standard Z-score distribution
CTR088_3		M	1.5	7	7.4	2.03875	0.327173	-1.64668	7.45125	0.876599	-0.514773	7.9625	1.11405	-0.504916		Weight distribution (Z-score)	CON	nABX	CON (%)	nABX (%)	100
CTR088_4		F	1.9	7.1	6.8	2.03875	0.327173	-0.424087	7.45125	0.876599	-0.400696	7.9625	1.11405	-1.04349		SDD (Z < -3)	0	7	0	4.82759
CTR088_5		F	1.7	6	7.2	2.03875	0.327173	-1.03538	7.45125	0.876599	-1.65555	7.9625	1.11405	-0.684442		DD ( -2 > Z > -3)	4	12	2.5	8.27586
CTR088_6		F	1.8	6.5	7.7	2.03875	0.327173	-0.729735	7.45125	0.876599	-1.08516	7.9625	1.11405	-0.235627		Normal ( 2 > Z > -2)	151	126	94.375	86.8966
CTR033-1st_1	8	M	2.1	7.7	7.5	2.03875	0.327173	0.18721	7.45125	0.876599	0.283767	7.9625	1.11405	-0.415153		Overweight (2 < Z < 3)	2	0	1.25	0
CTR033-1st_2		M	2.1	7.9	8.2	2.03875	0.327173	0.18721	7.45125	0.876599	0.511922	7.9625	1.11405	0.213187		Obese (Z > 3)	3	0	1.875	0
CTR033-1st_3		M	2	8	8.7	2.03875	0.327173	-0.118439	7.45125	0.876599	0.625999	7.9625	1.11405	0.662001		Total number	160	145	100	100
CTR033-1st_4		M	2.2	6.8	8.8	2.03875	0.327173	0.492858	7.45125	0.876599	-0.742928	7.9625	1.11405	0.751764			P15 Z-score CTR	P15 Z-score TRT
CTR033-1st_5		F	1.8	7.7	8.7	2.03875	0.327173	-0.729735	7.45125	0.876599	0.283767	7.9625	1.11405	0.662001			-2.45409	-4.96379
CTR033-1st_6		F	2.3	8.3	7.8	2.03875	0.327173	0.798506	7.45125	0.876599	0.96823	7.9625	1.11405	-0.145865			-2.22593	-4.96379
CTR033-1st_7		F	2	8.2	8.3	2.03875	0.327173	-0.118439	7.45125	0.876599	0.854153	7.9625	1.11405	0.30295			-2.11185	-4.50748
CTR033-1st_8		F	1.9	7.7	8.7	2.03875	0.327173	-0.424087	7.45125	0.876599	0.283767	7.9625	1.11405	0.662001			-2.11185	-4.3934
CTR035-1st_1	7	M	2.1	8	7.7	2.03875	0.327173	0.18721	7.45125	0.876599	0.625999	7.9625	1.11405	-0.235627			-1.8837	-3.70894
CTR035-1st_2		M	2.1	7.5	8.3	2.03875	0.327173	0.18721	7.45125	0.876599	0.0556126	7.9625	1.11405	0.30295			-1.8837	-3.25263
CTR035-1st_3		M	2	7.1	8.3	2.03875	0.327173	-0.118439	7.45125	0.876599	-0.400696	7.9625	1.11405	0.30295			-1.8837	-3.13855
CTR035-1st_4		M	2.2	7.6	7.5	2.03875	0.327173	0.492858	7.45125	0.876599	0.16969	7.9625	1.11405	-0.415153			-1.76962	-2.9104
CTR035-1st_5		M	1.8	7.3	7.4	2.03875	0.327173	-0.729735	7.45125	0.876599	-0.172542	7.9625	1.11405	-0.504916			-1.65555	-2.79632
CTR035-1st_6		F	2.3	7.9	8	2.03875	0.327173	0.798506	7.45125	0.876599	0.511922	7.9625	1.11405	0.0336611			-1.65555	-2.79632
CTR035-1st_7		F	2	7.9	8.5	2.03875	0.327173	-0.118439	7.45125	0.876599	0.511922	7.9625	1.11405	0.482475			-1.65555	-2.79632
CTR035-2nd_1	8	M	2.2	7.3	7.8	2.03875	0.327173	0.492858	7.45125	0.876599	-0.172542	7.9625	1.11405	-0.145865			-1.54147	-2.45409
CTR035-2nd_2		F	2	6.6	7.1	2.03875	0.327173	-0.118439	7.45125	0.876599	-0.971082	7.9625	1.11405	-0.774204			-1.42739	-2.45409
CTR035-2nd_3		F	1.6	6.1	5.9	2.03875	0.327173	-1.34103	7.45125	0.876599	-1.54147	7.9625	1.11405	-1.85136			-1.31331	-2.34001
CTR035-2nd_4		F	1.8	5.8	6	2.03875	0.327173	-0.729735	7.45125	0.876599	-1.8837	7.9625	1.11405	-1.7616			-1.31331	-2.34001
CTR035-2nd_5		F	1.6	6.5	7.3	2.03875	0.327173	-1.34103	7.45125	0.876599	-1.08516	7.9625	1.11405	-0.594679			-1.19924	-2.34001
CTR035-2nd_6		F	2	6.3	6.6	2.03875	0.327173	-0.118439	7.45125	0.876599	-1.31331	7.9625	1.11405	-1.22302			-1.19924	-2.34001
CTR035-2nd_7		F	1.8	5.8	6.5	2.03875	0.327173	-0.729735	7.45125	0.876599	-1.8837	7.9625	1.11405	-1.31278			-1.08516	-2.22593
CTR035-2nd_8		F	1.6	6.9	6.6	2.03875	0.327173	-1.34103	7.45125	0.876599	-0.628851	7.9625	1.11405	-1.22302			-1.08516	-2.22593
CTR034-1st_1	5	M	2.2	8.7	10	2.03875	0.327173	0.492858	7.45125	0.876599	1.42454	7.9625	1.11405	1.82892			-1.08516	-1.8837
CTR034-1st_2		M	2.3	9.3	9.4	2.03875	0.327173	0.798506	7.45125	0.876599	2.109	7.9625	1.11405	1.29034			-1.08516	-1.8837
CTR034-1st_3		M	2.3	9	10.6	2.03875	0.327173	0.798506	7.45125	0.876599	1.76677	7.9625	1.11405	2.36749			-0.971082	-1.8837
CTR034-1st_4		M	2.5	8.7	9.8	2.03875	0.327173	1.4098	7.45125	0.876599	1.42454	7.9625	1.11405	1.64939			-0.971082	-1.65555
CTR034-1st_5		M	2.4	8.7	9.8	2.03875	0.327173	1.10415	7.45125	0.876599	1.42454	7.9625	1.11405	1.64939			-0.971082	-1.54147
CTR034-2nd_1	6	M	1.6	7.3	8.6	2.03875	0.327173	-1.34103	7.45125	0.876599	-0.172542	7.9625	1.11405	0.572238			-0.857005	-1.54147
CTR034-2nd_2		M	1.8	6.4	7.9	2.03875	0.327173	-0.729735	7.45125	0.876599	-1.19924	7.9625	1.11405	-0.0561018			-0.857005	-1.54147
CTR034-2nd_3		M	1.9	7.3	8.2	2.03875	0.327173	-0.424087	7.45125	0.876599	-0.172542	7.9625	1.11405	0.213187			-0.857005	-1.42739
CTR034-2nd_4		M	1.4	7.5	7.2	2.03875	0.327173	-1.95233	7.45125	0.876599	0.0556126	7.9625	1.11405	-0.684442			-0.857005	-1.31331
CTR034-2nd_5		F	1.8	7.7	7.9	2.03875	0.327173	-0.729735	7.45125	0.876599	0.283767	7.9625	1.11405	-0.0561018			-0.742928	-1.31331
CTR034-2nd_6		F	1.9	7.1	8.5	2.03875	0.327173	-0.424087	7.45125	0.876599	-0.400696	7.9625	1.11405	0.482475			-0.742928	-1.19924
CTR089_1	6	M	2.5	8.4	9.9	2.03875	0.327173	1.4098	7.45125	0.876599	1.08231	7.9625	1.11405	1.73915			-0.742928	-1.19924
CTR089_2		M	2.2	8.1	9	2.03875	0.327173	0.492858	7.45125	0.876599	0.740076	7.9625	1.11405	0.931289			-0.742928	-1.08516
CTR089_3		M	2.6	8.1	8.8	2.03875	0.327173	1.71545	7.45125	0.876599	0.740076	7.9625	1.11405	0.751764			-0.742928	-1.08516
CTR089_4		M	Died at P3														-0.742928	-1.08516
CTR089_5		F	2.2	8.4	9.3	2.03875	0.327173	0.492858	7.45125	0.876599	1.08231	7.9625	1.11405	1.20058			-0.628851	-1.08516
CTR089_6		F	2	8.4	8.5	2.03875	0.327173	-0.118439	7.45125	0.876599	1.08231	7.9625	1.11405	0.482475			-0.628851	-1.08516
CTR087_1	8	M	2.5	7.2	8	2.03875	0.327173	1.4098	7.45125	0.876599	-0.286619	7.9625	1.11405	0.0336611			-0.628851	-1.08516
CTR087_2		M	2.4	6.8	8	2.03875	0.327173	1.10415	7.45125	0.876599	-0.742928	7.9625	1.11405	0.0336611			-0.628851	-1.08516
CTR087_3		M	2.2	7.2	8	2.03875	0.327173	0.492858	7.45125	0.876599	-0.286619	7.9625	1.11405	0.0336611			-0.514773	-1.08516
CTR087_4		F	2.6	7.8	9	2.03875	0.327173	1.71545	7.45125	0.876599	0.397844	7.9625	1.11405	0.931289			-0.514773	-0.971082
CTR087_5		F	2.2	7.1	8.2	2.03875	0.327173	0.492858	7.45125	0.876599	-0.400696	7.9625	1.11405	0.213187			-0.514773	-0.971082
CTR087_6		F	2.3	7.7	8.8	2.03875	0.327173	0.798506	7.45125	0.876599	0.283767	7.9625	1.11405	0.751764			-0.514773	-0.971082
CTR087_7		F	2.1	7.2	8.5	2.03875	0.327173	0.18721	7.45125	0.876599	-0.286619	7.9625	1.11405	0.482475			-0.514773	-0.971082
CTR087_8		F	2.1	7	8	2.03875	0.327173	0.18721	7.45125	0.876599	-0.514773	7.9625	1.11405	0.0336611			-0.514773	-0.857005
CTR036_1	8	M	2.3	7.5	8.8	2.03875	0.327173	0.798506	7.45125	0.876599	0.0556126	7.9625	1.11405	0.751764			-0.400696	-0.857005
CTR036_2		M	2.1	7.7	7.9	2.03875	0.327173	0.18721	7.45125	0.876599	0.283767	7.9625	1.11405	-0.0561018			-0.400696	-0.857005
CTR036_3		M	2.5	8.6	7.8	2.03875	0.327173	1.4098	7.45125	0.876599	1.31046	7.9625	1.11405	-0.145865			-0.400696	-0.742928
CTR036_4		M	2.5	8.1	8.3	2.03875	0.327173	1.4098	7.45125	0.876599	0.740076	7.9625	1.11405	0.30295			-0.400696	-0.742928
CTR036_5		F	2.4	7.6	7	2.03875	0.327173	1.10415	7.45125	0.876599	0.16969	7.9625	1.11405	-0.863967			-0.400696	-0.742928
CTR036_6		F	2.2	7.5	7.4	2.03875	0.327173	0.492858	7.45125	0.876599	0.0556126	7.9625	1.11405	-0.504916			-0.400696	-0.742928
CTR036_7		F	2.2	7.5	7.4	2.03875	0.327173	0.492858	7.45125	0.876599	0.0556126	7.9625	1.11405	-0.504916			-0.400696	-0.742928
CTR036_8		F	2.1	7.6	6.9	2.03875	0.327173	0.18721	7.45125	0.876599	0.16969	7.9625	1.11405	-0.95373			-0.400696	-0.742928
CTR033-2nd-1	7	M	2.2	6.8	7.4	2.03875	0.327173	0.492858	7.45125	0.876599	-0.742928	7.9625	1.11405	-0.504916			-0.400696	-0.742928
CTR033-2nd-2		M	2	7.2	7	2.03875	0.327173	-0.118439	7.45125	0.876599	-0.286619	7.9625	1.11405	-0.863967			-0.286619	-0.742928
CTR033-2nd-3		M	1.9	7	7.4	2.03875	0.327173	-0.424087	7.45125	0.876599	-0.514773	7.9625	1.11405	-0.504916			-0.286619	-0.628851
CTR033-2nd-4		M	2	7.2	7	2.03875	0.327173	-0.118439	7.45125	0.876599	-0.286619	7.9625	1.11405	-0.863967			-0.286619	-0.628851
CTR033-2nd-5		F	2.1	7.2	7.6	2.03875	0.327173	0.18721	7.45125	0.876599	-0.286619	7.9625	1.11405	-0.32539			-0.286619	-0.628851
CTR033-2nd-6		F	2	6.9	7.6	2.03875	0.327173	-0.118439	7.45125	0.876599	-0.628851	7.9625	1.11405	-0.32539			-0.286619	-0.628851
CTR033-2nd-7		F	2	7.3	7.2	2.03875	0.327173	-0.118439	7.45125	0.876599	-0.172542	7.9625	1.11405	-0.684442			-0.286619	-0.628851
CTR085_1	5	M	2.9	7.8	9.8	2.03875	0.327173	2.6324	7.45125	0.876599	0.397844	7.9625	1.11405	1.64939			-0.286619	-0.628851
CTR085_2		M	2.7	7.7	9.2	2.03875	0.327173	2.0211	7.45125	0.876599	0.283767	7.9625	1.11405	1.11081			-0.286619	-0.628851
CTR085_3		F	2.8	7.8	9	2.03875	0.327173	2.32675	7.45125	0.876599	0.397844	7.9625	1.11405	0.931289			-0.286619	-0.628851
CTR085_4		F	2.7	7.6	8.4	2.03875	0.327173	2.0211	7.45125	0.876599	0.16969	7.9625	1.11405	0.392712			-0.286619	-0.628851
CTR085_5		F	2.2	7.8	8.6	2.03875	0.327173	0.492858	7.45125	0.876599	0.397844	7.9625	1.11405	0.572238			-0.286619	-0.514773
CTR055_1	7	M	1.6	6.8	7.2	2.03875	0.327173	-1.34103	7.45125	0.876599	-0.742928	7.9625	1.11405	-0.684442			-0.286619	-0.514773
CTR055_2		M	1.5	6.6	7.1	2.03875	0.327173	-1.64668	7.45125	0.876599	-0.971082	7.9625	1.11405	-0.774204			-0.286619	-0.514773
CTR055_3		F	1.5	7	5.5	2.03875	0.327173	-1.64668	7.45125	0.876599	-0.514773	7.9625	1.11405	-2.21041			-0.286619	-0.514773
CTR055_4		F	1.5	6.5	6.8	2.03875	0.327173	-1.64668	7.45125	0.876599	-1.08516	7.9625	1.11405	-1.04349			-0.286619	-0.514773
CTR055_5		F	1.2	6.5	7.1	2.03875	0.327173	-2.56363	7.45125	0.876599	-1.08516	7.9625	1.11405	-0.774204			-0.172542	-0.514773
CTR055_6		F	1.2	5.5	6.7	2.03875	0.327173	-2.56363	7.45125	0.876599	-2.22593	7.9625	1.11405	-1.13326			-0.172542	-0.400696
CTR055_7		F	1.3	6.3	6.6	2.03875	0.327173	-2.25798	7.45125	0.876599	-1.31331	7.9625	1.11405	-1.22302			-0.172542	-0.400696
CTR058_1	5	M	1.7	7.6	8.2	2.03875	0.327173	-1.03538	7.45125	0.876599	0.16969	7.9625	1.11405	0.213187			-0.172542	-0.400696
CTR058_2		M	1.6	7.2	8	2.03875	0.327173	-1.34103	7.45125	0.876599	-0.286619	7.9625	1.11405	0.0336611			-0.172542	-0.400696
CTR058_3		F	1.8	8.2	9.2	2.03875	0.327173	-0.729735	7.45125	0.876599	0.854153	7.9625	1.11405	1.11081			-0.172542	-0.400696
CTR058_4		F	2	8	8.8	2.03875	0.327173	-0.118439	7.45125	0.876599	0.625999	7.9625	1.11405	0.751764			-0.172542	-0.400696
CTR058_5		F	1.8	8.1	8.2	2.03875	0.327173	-0.729735	7.45125	0.876599	0.740076	7.9625	1.11405	0.213187			-0.0584646	-0.400696
CTR076_1	8	M	2.5	10.2	9.8	2.03875	0.327173	1.4098	7.45125	0.876599	3.1357	7.9625	1.11405	1.64939			-0.0584646	-0.400696
CTR076_2		M	2.2	10.6	10.8	2.03875	0.327173	0.492858	7.45125	0.876599	3.59201	7.9625	1.11405	2.54702			0.0556126	-0.400696
CTR076_3		M	2.6	9.8	11.8	2.03875	0.327173	1.71545	7.45125	0.876599	2.67939	7.9625	1.11405	3.44465			0.0556126	-0.400696
CTR076_4		M	2.4	8.8	11.2	2.03875	0.327173	1.10415	7.45125	0.876599	1.53862	7.9625	1.11405	2.90607			0.0556126	-0.286619
CTR076_5		M	Died at P3														0.0556126	-0.286619
CTR076_6		F	2.5	10.4	11.6	2.03875	0.327173	1.4098	7.45125	0.876599	3.36385	7.9625	1.11405	3.26512			0.0556126	-0.286619
CTR076_7		F	Died at P3														0.0556126	-0.286619
CTR076_8		F	Died at P3														0.0556126	-0.286619
CTR079_1	8	M	2	8.2	5.5	2.03875	0.327173	-0.118439	7.45125	0.876599	0.854153	7.9625	1.11405	-2.21041			0.16969	-0.286619
CTR079_2		M	1.8	5.3	9.1	2.03875	0.327173	-0.729735	7.45125	0.876599	-2.45409	7.9625	1.11405	1.02105			0.16969	-0.286619
CTR079_3		M	Born dead														0.16969	-0.286619
CTR079_4		M	Born dead														0.16969	-0.286619
CTR079_5		F	1.7	7.6	7.6	2.03875	0.327173	-1.03538	7.45125	0.876599	0.16969	7.9625	1.11405	-0.32539			0.16969	-0.286619
CTR079_6		F	1.6	7.7	8	2.03875	0.327173	-1.34103	7.45125	0.876599	0.283767	7.9625	1.11405	0.0336611			0.16969	-0.286619
CTR079_7		F	1.8	7.6	8.2	2.03875	0.327173	-0.729735	7.45125	0.876599	0.16969	7.9625	1.11405	0.213187			0.16969	-0.172542
CTR079_8		F	1.9	7.4	7.4	2.03875	0.327173	-0.424087	7.45125	0.876599	-0.0584646	7.9625	1.11405	-0.504916			0.16969	-0.172542
CTR096_1	8	M	2	7.1	7.8	2.03875	0.327173	-0.118439	7.45125	0.876599	-0.400696	7.9625	1.11405	-0.145865			0.16969	-0.172542
CTR096_2		M	2	7.1	7.7	2.03875	0.327173	-0.118439	7.45125	0.876599	-0.400696	7.9625	1.11405	-0.235627			0.16969	-0.0584646
CTR096_3		F	2	7.5	7.3	2.03875	0.327173	-0.118439	7.45125	0.876599	0.0556126	7.9625	1.11405	-0.594679			0.16969	-0.0584646
CTR096_4		F	2.2	7.7	7.8	2.03875	0.327173	0.492858	7.45125	0.876599	0.283767	7.9625	1.11405	-0.145865			0.16969	-0.0584646
CTR096_5		F	2	7.6	8.4	2.03875	0.327173	-0.118439	7.45125	0.876599	0.16969	7.9625	1.11405	0.392712			0.16969	-0.0584646
CTR096_6		F	2.2	7.2	7.5	2.03875	0.327173	0.492858	7.45125	0.876599	-0.286619	7.9625	1.11405	-0.415153			0.16969	-0.0584646
CTR096_7		F	1.8	7	8.2	2.03875	0.327173	-0.729735	7.45125	0.876599	-0.514773	7.9625	1.11405	0.213187			0.16969	-0.0584646
CTR096_8		F	2	7.2	7.8	2.03875	0.327173	-0.118439	7.45125	0.876599	-0.286619	7.9625	1.11405	-0.145865			0.283767	-0.0584646
CTR106_1	8	M	2	7.4	6.9	2.03875	0.327173	-0.118439	7.45125	0.876599	-0.0584646	7.9625	1.11405	-0.95373			0.283767	-0.0584646
CTR106_2		M	2.1	5.9	7.3	2.03875	0.327173	0.18721	7.45125	0.876599	-1.76962	7.9625	1.11405	-0.594679			0.283767	0.0556126
CTR106_3		M	1.9	6.7	5.8	2.03875	0.327173	-0.424087	7.45125	0.876599	-0.857005	7.9625	1.11405	-1.94112			0.283767	0.0556126
CTR106_4		M	2	7.2	7	2.03875	0.327173	-0.118439	7.45125	0.876599	-0.286619	7.9625	1.11405	-0.863967			0.283767	0.0556126
CTR106_5		F	1.8	6.7	6.8	2.03875	0.327173	-0.729735	7.45125	0.876599	-0.857005	7.9625	1.11405	-1.04349			0.283767	0.0556126
CTR106_6		F	2	6.7	7.2	2.03875	0.327173	-0.118439	7.45125	0.876599	-0.857005	7.9625	1.11405	-0.684442			0.283767	0.0556126
CTR106_7		F	2.2	7.2	6.2	2.03875	0.327173	0.492858	7.45125	0.876599	-0.286619	7.9625	1.11405	-1.58207			0.283767	0.0556126
CTR106_8		F	1.7	7.1	7.3	2.03875	0.327173	-1.03538	7.45125	0.876599	-0.400696	7.9625	1.11405	-0.594679			0.283767	0.16969
CTR109_1	8	M	1.8	6.6	5.8	2.03875	0.327173	-0.729735	7.45125	0.876599	-0.971082	7.9625	1.11405	-1.94112			0.283767	0.16969
CTR109_2		M	1.6	5.8	5.8	2.03875	0.327173	-1.34103	7.45125	0.876599	-1.8837	7.9625	1.11405	-1.94112			0.283767	0.16969
CTR109_3		M	2.2	5.6	5.7	2.03875	0.327173	0.492858	7.45125	0.876599	-2.11185	7.9625	1.11405	-2.03088			0.397844	0.16969
CTR109_4		F	1.8	7.2	7.5	2.03875	0.327173	-0.729735	7.45125	0.876599	-0.286619	7.9625	1.11405	-0.415153			0.397844	0.16969
CTR109_5		F	2	5.6	6.2	2.03875	0.327173	-0.118439	7.45125	0.876599	-2.11185	7.9625	1.11405	-1.58207			0.397844	0.16969
CTR109_6		F	2.1	6.2	6.2	2.03875	0.327173	0.18721	7.45125	0.876599	-1.42739	7.9625	1.11405	-1.58207			0.397844	0.16969
CTR109_7		F	2	6	6	2.03875	0.327173	-0.118439	7.45125	0.876599	-1.65555	7.9625	1.11405	-1.7616			0.397844	0.16969
CTR109_8		F	2.1	6	6.3	2.03875	0.327173	0.18721	7.45125	0.876599	-1.65555	7.9625	1.11405	-1.49231			0.511922	0.16969
CTR099_1	6	M	1.9	8.2	7.7	2.03875	0.327173	-0.424087	7.45125	0.876599	0.854153	7.9625	1.11405	-0.235627			0.511922	0.283767
CTR099_2		M	2.4	8	9.1	2.03875	0.327173	1.10415	7.45125	0.876599	0.625999	7.9625	1.11405	1.02105			0.511922	0.397844
CTR099_3		M	2.4	7	8.3	2.03875	0.327173	1.10415	7.45125	0.876599	-0.514773	7.9625	1.11405	0.30295			0.511922	0.397844
CTR099_4		F	1.9	9	8.9	2.03875	0.327173	-0.424087	7.45125	0.876599	1.76677	7.9625	1.11405	0.841526			0.511922	0.397844
CTR099_5		F	2.2	8.4	9.2	2.03875	0.327173	0.492858	7.45125	0.876599	1.08231	7.9625	1.11405	1.11081			0.511922	0.397844
CTR099_6		F	2	9.1	9.6	2.03875	0.327173	-0.118439	7.45125	0.876599	1.88085	7.9625	1.11405	1.46987			0.625999	0.397844
CTR108_1	8	M	1.6	7.2	8.3	2.03875	0.327173	-1.34103	7.45125	0.876599	-0.286619	7.9625	1.11405	0.30295			0.625999	0.397844
CTR108_2		M	1.7	8	8.8	2.03875	0.327173	-1.03538	7.45125	0.876599	0.625999	7.9625	1.11405	0.751764			0.625999	0.397844
CTR108_3		F	1.7	6.4	8.2	2.03875	0.327173	-1.03538	7.45125	0.876599	-1.19924	7.9625	1.11405	0.213187			0.625999	0.511922
CTR108_4		F	1.6	8.2	8.4	2.03875	0.327173	-1.34103	7.45125	0.876599	0.854153	7.9625	1.11405	0.392712			0.625999	0.511922
CTR108_5		F	1.5	8.2	8.2	2.03875	0.327173	-1.64668	7.45125	0.876599	0.854153	7.9625	1.11405	0.213187			0.625999	0.511922
CTR108_6		F	1.6	7.9	6.8	2.03875	0.327173	-1.34103	7.45125	0.876599	0.511922	7.9625	1.11405	-1.04349			0.625999	0.511922
CTR108_7		F	Died at P3														0.625999	0.625999
CTR108_8		F	Died at P3														0.625999	0.625999
CTR127_1	5	M	2.1	8.2	8.9	2.03875	0.327173	0.18721	7.45125	0.876599	0.854153	7.9625	1.11405	0.841526			0.740076	0.625999
CTR127_2		M	2.2	8	8.3	2.03875	0.327173	0.492858	7.45125	0.876599	0.625999	7.9625	1.11405	0.30295			0.740076	0.625999
CTR127_3		M	1.9	8.2	8.7	2.03875	0.327173	-0.424087	7.45125	0.876599	0.854153	7.9625	1.11405	0.662001			0.740076	0.854153
CTR127_4		F	1.9	7.6	7.6	2.03875	0.327173	-0.424087	7.45125	0.876599	0.16969	7.9625	1.11405	-0.32539			0.740076	0.854153
CTR127_5		F	2	7.9	7.6	2.03875	0.327173	-0.118439	7.45125	0.876599	0.511922	7.9625	1.11405	-0.32539			0.854153	0.854153
CTR147-1st_1	7	M	2.6	7.6	8.6	2.03875	0.327173	1.71545	7.45125	0.876599	0.16969	7.9625	1.11405	0.572238			0.854153	0.854153
CTR147-1st_2		M	2.6	7.6	8.2	2.03875	0.327173	1.71545	7.45125	0.876599	0.16969	7.9625	1.11405	0.213187			0.854153	0.854153
CTR147-1st_3		M	2.6	7.2	8	2.03875	0.327173	1.71545	7.45125	0.876599	-0.286619	7.9625	1.11405	0.0336611			0.854153	0.854153
CTR147-1st_4		M	2.5	7.2	8.7	2.03875	0.327173	1.4098	7.45125	0.876599	-0.286619	7.9625	1.11405	0.662001			0.854153	0.96823
CTR147-1st_5		M	2.8	7.3	8	2.03875	0.327173	2.32675	7.45125	0.876599	-0.172542	7.9625	1.11405	0.0336611			0.854153	1.08231
CTR147-1st_6		M	2.6	7.3	8.6	2.03875	0.327173	1.71545	7.45125	0.876599	-0.172542	7.9625	1.11405	0.572238			0.854153	1.08231
CTR147-1st_7		F	2.7	8	7.8	2.03875	0.327173	2.0211	7.45125	0.876599	0.625999	7.9625	1.11405	-0.145865			0.854153	1.19638
CTR145_1	8	M	2.1	7.7	8	2.03875	0.327173	0.18721	7.45125	0.876599	0.283767	7.9625	1.11405	0.0336611			0.96823	1.42454
CTR145_2		M	2.1	6.7	8	2.03875	0.327173	0.18721	7.45125	0.876599	-0.857005	7.9625	1.11405	0.0336611			1.08231	1.42454
CTR145_3		M	2	7.6	8	2.03875	0.327173	-0.118439	7.45125	0.876599	0.16969	7.9625	1.11405	0.0336611			1.08231	1.65269
CTR145_4		M	2.2	6.9	9	2.03875	0.327173	0.492858	7.45125	0.876599	-0.628851	7.9625	1.11405	0.931289			1.08231
CTR145_5		M	1.8	7.5	8.2	2.03875	0.327173	-0.729735	7.45125	0.876599	0.0556126	7.9625	1.11405	0.213187			1.08231
CTR145_6		M	2.3	6.8	8.8	2.03875	0.327173	0.798506	7.45125	0.876599	-0.742928	7.9625	1.11405	0.751764			1.31046
CTR145_7		M	2	7.7	8.5	2.03875	0.327173	-0.118439	7.45125	0.876599	0.283767	7.9625	1.11405	0.482475			1.42454
CTR145_8		F	1.9	7.1	8	2.03875	0.327173	-0.424087	7.45125	0.876599	-0.400696	7.9625	1.11405	0.0336611			1.42454
CTR147-2nd_1	8	M	2	8	7.4	2.03875	0.327173	-0.118439	7.45125	0.876599	0.625999	7.9625	1.11405	-0.504916			1.42454
CTR147-2nd_2		M	1.8	7.9	7.6	2.03875	0.327173	-0.729735	7.45125	0.876599	0.511922	7.9625	1.11405	-0.32539			1.53862
CTR147-2nd_3		M	2.1	7.6	8.3	2.03875	0.327173	0.18721	7.45125	0.876599	0.16969	7.9625	1.11405	0.30295			1.76677
CTR147-2nd_4		M	2	7.6	8.2	2.03875	0.327173	-0.118439	7.45125	0.876599	0.16969	7.9625	1.11405	0.213187			1.76677
CTR147-2nd_5		M	2.2	6.9	6.6	2.03875	0.327173	0.492858	7.45125	0.876599	-0.628851	7.9625	1.11405	-1.22302			1.88085
CTR147-2nd_6		M	1.9	7.6	8.2	2.03875	0.327173	-0.424087	7.45125	0.876599	0.16969	7.9625	1.11405	0.213187			2.109
CTR147-2nd_7		F	1.8	7.8	8	2.03875	0.327173	-0.729735	7.45125	0.876599	0.397844	7.9625	1.11405	0.0336611			2.67939
CTR147-2nd_8		F	1.9	8	7.8	2.03875	0.327173	-0.424087	7.45125	0.876599	0.625999	7.9625	1.11405	-0.145865			3.1357
Average F1 body weight			2.03875	7.45125	7.9625												3.36385
Standard deviation			0.327173	0.876599	1.11405												3.59201
TRT090_1	7	M	2.1	8.4	9.4	2.03875	0.327173	0.18721	7.45125	0.876599	1.08231	7.9625	1.11405	1.29034
TRT090_2		M	2.1	7.9	9.4	2.03875	0.327173	0.18721	7.45125	0.876599	0.511922	7.9625	1.11405	1.29034
TRT090_3		M	2	7.9	9.4	2.03875	0.327173	-0.118439	7.45125	0.876599	0.511922	7.9625	1.11405	1.29034
TRT090_4		M	2.1	7.8	9.5	2.03875	0.327173	0.18721	7.45125	0.876599	0.397844	7.9625	1.11405	1.3801
TRT090_5		M	1.9	7.7	9.7	2.03875	0.327173	-0.424087	7.45125	0.876599	0.283767	7.9625	1.11405	1.55963
TRT090_6		M	2.1	7.9	9	2.03875	0.327173	0.18721	7.45125	0.876599	0.511922	7.9625	1.11405	0.931289
TRT090_7		F	1.8	7.2	8.8	2.03875	0.327173	-0.729735	7.45125	0.876599	-0.286619	7.9625	1.11405	0.751764
TRT039_1	5	M	1.8	7.1	7.4	2.03875	0.327173	-0.729735	7.45125	0.876599	-0.400696	7.9625	1.11405	-0.504916
TRT039_2		M	1.6	6.9	7.2	2.03875	0.327173	-1.34103	7.45125	0.876599	-0.628851	7.9625	1.11405	-0.684442
TRT039_3		M	1.6	7	8.1	2.03875	0.327173	-1.34103	7.45125	0.876599	-0.514773	7.9625	1.11405	0.123424
TRT039_4		F	1.8	7.2	7.1	2.03875	0.327173	-0.729735	7.45125	0.876599	-0.286619	7.9625	1.11405	-0.774204
TRT039_5		F	1.8	7.1	7.3	2.03875	0.327173	-0.729735	7.45125	0.876599	-0.400696	7.9625	1.11405	-0.594679
TRT042-1st_1	5	M	2	8	7.9	2.03875	0.327173	-0.118439	7.45125	0.876599	0.625999	7.9625	1.11405	-0.0561018
TRT042-1st_2		M	1.8	7.6	7.8	2.03875	0.327173	-0.729735	7.45125	0.876599	0.16969	7.9625	1.11405	-0.145865
TRT042-1st_3		F	1.8	7.5	7.1	2.03875	0.327173	-0.729735	7.45125	0.876599	0.0556126	7.9625	1.11405	-0.774204
TRT042-1st_4		F	2.2	7.5	7.4	2.03875	0.327173	0.492858	7.45125	0.876599	0.0556126	7.9625	1.11405	-0.504916
TRT042-1st_5		F	2	7.6	7.7	2.03875	0.327173	-0.118439	7.45125	0.876599	0.16969	7.9625	1.11405	-0.235627
TRT091_1	8	M	2.2	7.4	7.8	2.03875	0.327173	0.492858	7.45125	0.876599	-0.0584646	7.9625	1.11405	-0.145865
TRT091_2		M	2.1	7.4	7.4	2.03875	0.327173	0.18721	7.45125	0.876599	-0.0584646	7.9625	1.11405	-0.504916
TRT091_3		M	1.9	7.2	6.8	2.03875	0.327173	-0.424087	7.45125	0.876599	-0.286619	7.9625	1.11405	-1.04349
TRT091_4		M	1.8	7.3	7.4	2.03875	0.327173	-0.729735	7.45125	0.876599	-0.172542	7.9625	1.11405	-0.504916
TRT091_5		F	1.8	6.5	7.6	2.03875	0.327173	-0.729735	7.45125	0.876599	-1.08516	7.9625	1.11405	-0.32539
TRT091_6		F	2	6.8	6.8	2.03875	0.327173	-0.118439	7.45125	0.876599	-0.742928	7.9625	1.11405	-1.04349
TRT091_7		F	1.9	7.4	6	2.03875	0.327173	-0.424087	7.45125	0.876599	-0.0584646	7.9625	1.11405	-1.7616
TRT091_8		F	2.1	5.8	8.4	2.03875	0.327173	0.18721	7.45125	0.876599	-1.8837	7.9625	1.11405	0.392712
TRT042-2nd-1	8	M	1.8	7.2	8.1	2.03875	0.327173	-0.729735	7.45125	0.876599	-0.286619	7.9625	1.11405	0.123424
TRT042-2nd-2		M	1.7	6.9	7.7	2.03875	0.327173	-1.03538	7.45125	0.876599	-0.628851	7.9625	1.11405	-0.235627
TRT042-2nd-3		M	1.9	7.1	8	2.03875	0.327173	-0.424087	7.45125	0.876599	-0.400696	7.9625	1.11405	0.0336611
TRT042-2nd-4		M	1.8	7.1	7.6	2.03875	0.327173	-0.729735	7.45125	0.876599	-0.400696	7.9625	1.11405	-0.32539
TRT042-2nd-5		M	1.9	7.2	6.2	2.03875	0.327173	-0.424087	7.45125	0.876599	-0.286619	7.9625	1.11405	-1.58207
TRT042-2nd-6		M	1.8	5	7.5	2.03875	0.327173	-0.729735	7.45125	0.876599	-2.79632	7.9625	1.11405	-0.415153
TRT042-2nd-7		M	1.6	6.1	7	2.03875	0.327173	-1.34103	7.45125	0.876599	-1.54147	7.9625	1.11405	-0.863967
TRT042-2nd-8		F	1.9	7.6	8.2	2.03875	0.327173	-0.424087	7.45125	0.876599	0.16969	7.9625	1.11405	0.213187
TRT041_1	7	M	1.5	6.6	5.8	2.03875	0.327173	-1.64668	7.45125	0.876599	-0.971082	7.9625	1.11405	-1.94112
TRT041_2		M	1.9	6	7.6	2.03875	0.327173	-0.424087	7.45125	0.876599	-1.65555	7.9625	1.11405	-0.32539
TRT041_3		F	1.6	6.8	6.7	2.03875	0.327173	-1.34103	7.45125	0.876599	-0.742928	7.9625	1.11405	-1.13326
TRT041_4		F	1.6	6.8	7.5	2.03875	0.327173	-1.34103	7.45125	0.876599	-0.742928	7.9625	1.11405	-0.415153
TRT041_5		F	1.9	6.9	6	2.03875	0.327173	-0.424087	7.45125	0.876599	-0.628851	7.9625	1.11405	-1.7616
TRT041_6		F	1.7	7.1	7.5	2.03875	0.327173	-1.03538	7.45125	0.876599	-0.400696	7.9625	1.11405	-0.415153
TRT041_7		F	1.6	6.5	7.6	2.03875	0.327173	-1.34103	7.45125	0.876599	-1.08516	7.9625	1.11405	-0.32539
TRT040_1	7	M	1.9	6.5	7.4	2.03875	0.327173	-0.424087	7.45125	0.876599	-1.08516	7.9625	1.11405	-0.504916
TRT040_2		M	2	6.8	7.4	2.03875	0.327173	-0.118439	7.45125	0.876599	-0.742928	7.9625	1.11405	-0.504916
TRT040_3		M	2.1	7.1	7.8	2.03875	0.327173	0.18721	7.45125	0.876599	-0.400696	7.9625	1.11405	-0.145865
TRT040_4		M	1.9	7.2	7.5	2.03875	0.327173	-0.424087	7.45125	0.876599	-0.286619	7.9625	1.11405	-0.415153
TRT040_5		F	1.6	6.5	6.6	2.03875	0.327173	-1.34103	7.45125	0.876599	-1.08516	7.9625	1.11405	-1.22302
TRT040_6		F	1.7	6.8	6.8	2.03875	0.327173	-1.03538	7.45125	0.876599	-0.742928	7.9625	1.11405	-1.04349
TRT040_7		F	1.6	6.3	7.1	2.03875	0.327173	-1.34103	7.45125	0.876599	-1.31331	7.9625	1.11405	-0.774204
TRT061_1	8	M	1.3	3.6	3.3	2.03875	0.327173	-2.25798	7.45125	0.876599	-4.3934	7.9625	1.11405	-4.18519
TRT061_2		M	1.4	3.1		2.03875	0.327173	-1.95233	7.45125	0.876599	-4.96379
TRT061_3		M	Died at P3
TRT061_4		M	Died at P3
TRT061_5		F	1.3	3.5	3.6	2.03875	0.327173	-2.25798	7.45125	0.876599	-4.50748	7.9625	1.11405	-3.9159
TRT061_6		F	1.4	3.1		2.03875	0.327173	-1.95233	7.45125	0.876599	-4.96379
TRT061_7		F	Died at P3
TRT061_8		F	Died at P3
TRT063_1	7	M	1.3	4.6	6.4	2.03875	0.327173	-2.25798	7.45125	0.876599	-3.25263	7.9625	1.11405	-1.40254
TRT063_2		M	1.3	4.9	6.5	2.03875	0.327173	-2.25798	7.45125	0.876599	-2.9104	7.9625	1.11405	-1.31278
TRT063_3		M	1.6	4.7		2.03875	0.327173	-1.34103	7.45125	0.876599	-3.13855
TRT063_4		M	Died at P3
TRT063_5		F	1.6	5.5	6.9	2.03875	0.327173	-1.34103	7.45125	0.876599	-2.22593	7.9625	1.11405	-0.95373
TRT063_6		F	1.3	5	7.1	2.03875	0.327173	-2.25798	7.45125	0.876599	-2.79632	7.9625	1.11405	-0.774204
TRT063_7		F	1.8	5.4		2.03875	0.327173	-0.729735	7.45125	0.876599	-2.34001
TRT062_1	7	M	1.9	5.8	7.3	2.03875	0.327173	-0.424087	7.45125	0.876599	-1.8837	7.9625	1.11405	-0.594679
TRT062_2		M	1.6	6.9	7.8	2.03875	0.327173	-1.34103	7.45125	0.876599	-0.628851	7.9625	1.11405	-0.145865
TRT062_3		M	1.7	7.2	6.2	2.03875	0.327173	-1.03538	7.45125	0.876599	-0.286619	7.9625	1.11405	-1.58207
TRT062_4		F	1.6	6.6	7.1	2.03875	0.327173	-1.34103	7.45125	0.876599	-0.971082	7.9625	1.11405	-0.774204
TRT062_5		F	1.4	6.1	5.2	2.03875	0.327173	-1.95233	7.45125	0.876599	-1.54147	7.9625	1.11405	-2.4797
TRT062_6		F	1.5	6.8	6.6	2.03875	0.327173	-1.64668	7.45125	0.876599	-0.742928	7.9625	1.11405	-1.22302
TRT062_7		F	Born dead
TRT060_1	7	M	1.8	7.8	8.8	2.03875	0.327173	-0.729735	7.45125	0.876599	0.397844	7.9625	1.11405	0.751764
TRT060_2		M	1.8	8.2	9.4	2.03875	0.327173	-0.729735	7.45125	0.876599	0.854153	7.9625	1.11405	1.29034
TRT060_3		M	1.6	6.9		2.03875	0.327173	-1.34103	7.45125	0.876599	-0.628851	7.9625	1.11405
TRT060_4		M	Died at P3
TRT060_5		F	2	6.9	8.7	2.03875	0.327173	-0.118439	7.45125	0.876599	-0.628851	7.9625	1.11405	0.662001
TRT060_6		F	2	8.2	8.7	2.03875	0.327173	-0.118439	7.45125	0.876599	0.854153	7.9625	1.11405	0.662001
TRT060_7		F	1.5	7.8		2.03875	0.327173	-1.64668	7.45125	0.876599	0.397844
TRT092_1	8	M	Born dead
TRT092_2		M	Born dead
TRT092_3		M	Born dead
TRT092_4		M	Born dead
TRT092_5		M	Born dead
TRT092_6		F	Born dead
TRT092_7		F	Born dead
TRT092_8		F	Born dead
TRT104_1	8	M	1.5	6.7	6.8	2.03875	0.327173	-1.64668	7.45125	0.876599	-0.857005	7.9625	1.11405	-1.04349
TRT104_2		M	1.6	7.6	7.7	2.03875	0.327173	-1.34103	7.45125	0.876599	0.16969	7.9625	1.11405	-0.235627
TRT104_3		M	1.7	4.2	7.4	2.03875	0.327173	-1.03538	7.45125	0.876599	-3.70894	7.9625	1.11405	-0.504916
TRT104_4		M	1.6	7.3	3.9	2.03875	0.327173	-1.34103	7.45125	0.876599	-0.172542	7.9625	1.11405	-3.64661
TRT104_5		M	Died at P3
TRT104_6		F	1.6	7	7.5	2.03875	0.327173	-1.34103	7.45125	0.876599	-0.514773	7.9625	1.11405	-0.415153
TRT104_7		F	1.7	6.9	7.1	2.03875	0.327173	-1.03538	7.45125	0.876599	-0.628851	7.9625	1.11405	-0.774204
TRT104_8		F	1.5	7.6	6.9	2.03875	0.327173	-1.64668	7.45125	0.876599	0.16969	7.9625	1.11405	-0.95373
TRT084_1	8	M	2.1	6.6	6.9	2.03875	0.327173	0.18721	7.45125	0.876599	-0.971082	7.9625	1.11405	-0.95373
TRT084_2		M	2	6.7	7	2.03875	0.327173	-0.118439	7.45125	0.876599	-0.857005	7.9625	1.11405	-0.863967
TRT084_3		F	1.8	7.1	7.1	2.03875	0.327173	-0.729735	7.45125	0.876599	-0.400696	7.9625	1.11405	-0.774204
TRT084_4		F	2.2	6.9	7.1	2.03875	0.327173	0.492858	7.45125	0.876599	-0.628851	7.9625	1.11405	-0.774204
TRT084_5		F	2.1	7.1	7.2	2.03875	0.327173	0.18721	7.45125	0.876599	-0.400696	7.9625	1.11405	-0.684442
TRT084_6		F	1.3	6.2	7	2.03875	0.327173	-2.25798	7.45125	0.876599	-1.42739	7.9625	1.11405	-0.863967
TRT084_7		F	1.8	6.7	6.9	2.03875	0.327173	-0.729735	7.45125	0.876599	-0.857005	7.9625	1.11405	-0.95373
TRT084_8		F	1.7	7	6.2	2.03875	0.327173	-1.03538	7.45125	0.876599	-0.514773	7.9625	1.11405	-1.58207
TRT111_1	7	M	1.9	6.3	6.8	2.03875	0.327173	-0.424087	7.45125	0.876599	-1.31331	7.9625	1.11405	-1.04349
TRT111_2		M	1.9	6.5	6.1	2.03875	0.327173	-0.424087	7.45125	0.876599	-1.08516	7.9625	1.11405	-1.67183
TRT111_3		M	1.8	6.5	6.5	2.03875	0.327173	-0.729735	7.45125	0.876599	-1.08516	7.9625	1.11405	-1.31278
TRT111_4		F	1.9	6.4	6.8	2.03875	0.327173	-0.424087	7.45125	0.876599	-1.19924	7.9625	1.11405	-1.04349
TRT111_5		F	2	5.3	5.5	2.03875	0.327173	-0.118439	7.45125	0.876599	-2.45409	7.9625	1.11405	-2.21041
TRT111_6		F	1.9	6.6	6.9	2.03875	0.327173	-0.424087	7.45125	0.876599	-0.971082	7.9625	1.11405	-0.95373
TRT111_7		F	1.6	6.5	6.5	2.03875	0.327173	-1.34103	7.45125	0.876599	-1.08516	7.9625	1.11405	-1.31278
TRT112_1	6	M	2.2	7.5	7.6	2.03875	0.327173	0.492858	7.45125	0.876599	0.0556126	7.9625	1.11405	-0.32539
TRT112_2		F	2.2	8.2	7.8	2.03875	0.327173	0.492858	7.45125	0.876599	0.854153	7.9625	1.11405	-0.145865
TRT112_3		F	2.1	8.2	7.3	2.03875	0.327173	0.18721	7.45125	0.876599	0.854153	7.9625	1.11405	-0.594679
TRT112_4		F	2.2	8.3	7.8	2.03875	0.327173	0.492858	7.45125	0.876599	0.96823	7.9625	1.11405	-0.145865
TRT112_5		F	2.3	8.5	8.5	2.03875	0.327173	0.798506	7.45125	0.876599	1.19638	7.9625	1.11405	0.482475
TRT112_6		F	2.2	8.2	7.9	2.03875	0.327173	0.492858	7.45125	0.876599	0.854153	7.9625	1.11405	-0.0561018
TRT130_1	6	M	2.7	8.9	8	2.03875	0.327173	2.0211	7.45125	0.876599	1.65269	7.9625	1.11405	0.0336611
TRT130_2		M	2.3	8	8.9	2.03875	0.327173	0.798506	7.45125	0.876599	0.625999	7.9625	1.11405	0.841526
TRT130_3		M	2.3	8.2	7.9	2.03875	0.327173	0.798506	7.45125	0.876599	0.854153	7.9625	1.11405	-0.0561018
TRT130_4		F	2.2	8.7	8.6	2.03875	0.327173	0.492858	7.45125	0.876599	1.42454	7.9625	1.11405	0.572238
TRT130_5		F	2.2	8.4	9.6	2.03875	0.327173	0.492858	7.45125	0.876599	1.08231	7.9625	1.11405	1.46987
TRT130_6		F	2.2	8.7	8.6	2.03875	0.327173	0.492858	7.45125	0.876599	1.42454	7.9625	1.11405	0.572238
TRT132_1	8	M	1.9	7.4	8.2	2.03875	0.327173	-0.424087	7.45125	0.876599	-0.0584646	7.9625	1.11405	0.213187
TRT132_2		M	1.9	7.1	8.3	2.03875	0.327173	-0.424087	7.45125	0.876599	-0.400696	7.9625	1.11405	0.30295
TRT132_3		M	1.8	7.6	7.6	2.03875	0.327173	-0.729735	7.45125	0.876599	0.16969	7.9625	1.11405	-0.32539
TRT132_4		M	1.8	7.5	7.9	2.03875	0.327173	-0.729735	7.45125	0.876599	0.0556126	7.9625	1.11405	-0.0561018
TRT132_5		F	2	8	7.7	2.03875	0.327173	-0.118439	7.45125	0.876599	0.625999	7.9625	1.11405	-0.235627
TRT132_6		F	1.6	7.2	8.2	2.03875	0.327173	-1.34103	7.45125	0.876599	-0.286619	7.9625	1.11405	0.213187
TRT132_7		F	1.8	7.5	7.6	2.03875	0.327173	-0.729735	7.45125	0.876599	0.0556126	7.9625	1.11405	-0.32539
TRT132_8		F	1.6	7	7.6	2.03875	0.327173	-1.34103	7.45125	0.876599	-0.514773	7.9625	1.11405	-0.32539
TRT133_1	7	M	1.7	7	6.3	2.03875	0.327173	-1.03538	7.45125	0.876599	-0.514773	7.9625	1.11405	-1.49231
TRT133_2		M	1.7	5.8	7.7	2.03875	0.327173	-1.03538	7.45125	0.876599	-1.8837	7.9625	1.11405	-0.235627
TRT133_3		M	1.8	7	7.6	2.03875	0.327173	-0.729735	7.45125	0.876599	-0.514773	7.9625	1.11405	-0.32539
TRT133_4		M	1.7	7.2	7.5	2.03875	0.327173	-1.03538	7.45125	0.876599	-0.286619	7.9625	1.11405	-0.415153
TRT133_5		N.D	Born dead
TRT133_6		N.D	Died at P3
TRT133_7		N.D	Died at P3
TRT152_1	8	M	2.2	6.8	5.8	2.03875	0.327173	0.492858	7.45125	0.876599	-0.742928	7.9625	1.11405	-1.94112
TRT152_2		M	2.1	6.9	5.9	2.03875	0.327173	0.18721	7.45125	0.876599	-0.628851	7.9625	1.11405	-1.85136
TRT152_3		M	2.2	7.2	5.9	2.03875	0.327173	0.492858	7.45125	0.876599	-0.286619	7.9625	1.11405	-1.85136
TRT152_4		M	2.1	7.4	6.2	2.03875	0.327173	0.18721	7.45125	0.876599	-0.0584646	7.9625	1.11405	-1.58207
TRT152_5		F	2	7.6	7	2.03875	0.327173	-0.118439	7.45125	0.876599	0.16969	7.9625	1.11405	-0.863967
TRT152_6		F	2.2	7.9	6.5	2.03875	0.327173	0.492858	7.45125	0.876599	0.511922	7.9625	1.11405	-1.31278
TRT152_7		F	2.2	7.4	6.5	2.03875	0.327173	0.492858	7.45125	0.876599	-0.0584646	7.9625	1.11405	-1.31278
TRT152_8		F	2.3	7.2	5.6	2.03875	0.327173	0.798506	7.45125	0.876599	-0.286619	7.9625	1.11405	-2.12065
TRT153_1	8	M	2	5.4	6	2.03875	0.327173	-0.118439	7.45125	0.876599	-2.34001	7.9625	1.11405	-1.7616
TRT153_2		M	1.8	5.5	6.1	2.03875	0.327173	-0.729735	7.45125	0.876599	-2.22593	7.9625	1.11405	-1.67183
TRT153_3		F	1.8	6.1	6.9	2.03875	0.327173	-0.729735	7.45125	0.876599	-1.54147	7.9625	1.11405	-0.95373
TRT153_4		F	1.8	5.4	6.4	2.03875	0.327173	-0.729735	7.45125	0.876599	-2.34001	7.9625	1.11405	-1.40254
TRT153_5		F	1.9	5	6.1	2.03875	0.327173	-0.424087	7.45125	0.876599	-2.79632	7.9625	1.11405	-1.67183
TRT153_6		F	1.9	5.4	6.7	2.03875	0.327173	-0.424087	7.45125	0.876599	-2.34001	7.9625	1.11405	-1.13326
TRT153_7		F	1.7	5.3	Died at P21	2.03875	0.327173	-1.03538	7.45125	0.876599	-2.45409
TRT153_8		F	1.8	Died at P6
TRT153_1	8	M	2.1	7.6	7.2	2.03875	0.327173	0.18721	7.45125	0.876599	0.16969	7.9625	1.11405	-0.684442
TRT153_2		M	2	7.1	7.5	2.03875	0.327173	-0.118439	7.45125	0.876599	-0.400696	7.9625	1.11405	-0.415153
TRT153_3		M	2.2	7.8	6.2	2.03875	0.327173	0.492858	7.45125	0.876599	0.397844	7.9625	1.11405	-1.58207
TRT153_4		M	1.6	7.5	7.5	2.03875	0.327173	-1.34103	7.45125	0.876599	0.0556126	7.9625	1.11405	-0.415153
TRT153_5		M	2	6.5	7.2	2.03875	0.327173	-0.118439	7.45125	0.876599	-1.08516	7.9625	1.11405	-0.684442
TRT153_6		M	1.9	8	7.7	2.03875	0.327173	-0.424087	7.45125	0.876599	0.625999	7.9625	1.11405	-0.235627
TRT153_7		F	1.8	7.3	6.8	2.03875	0.327173	-0.729735	7.45125	0.876599	-0.172542	7.9625	1.11405	-1.04349
TRT153_8		F	2	6.8	7.8	2.03875	0.327173	-0.118439	7.45125	0.876599	-0.742928	7.9625	1.11405	-0.145865
TRT154_1	7	M	2	7.6	8.8	2.03875	0.327173	-0.118439	7.45125	0.876599	0.16969	7.9625	1.11405	0.751764
TRT154_2		M	1.9	7.8	8	2.03875	0.327173	-0.424087	7.45125	0.876599	0.397844	7.9625	1.11405	0.0336611
TRT154_3		M	2.1	7.8	8.4	2.03875	0.327173	0.18721	7.45125	0.876599	0.397844	7.9625	1.11405	0.392712
TRT154_4		F	1.8	6.4	7.6	2.03875	0.327173	-0.729735	7.45125	0.876599	-1.19924	7.9625	1.11405	-0.32539
TRT154_5		F	1.6	7.4	7.7	2.03875	0.327173	-1.34103	7.45125	0.876599	-0.0584646	7.9625	1.11405	-0.235627
TRT154_6		F	1.9	7.4	6	2.03875	0.327173	-0.424087	7.45125	0.876599	-0.0584646	7.9625	1.11405	-1.7616
TRT154_7		F	1.8	7.8	7.8	2.03875	0.327173	-0.729735	7.45125	0.876599	0.397844	7.9625	1.11405	-0.145865
Average F1 body weight			1.85137	6.89586	7.28913
Standard deviation			0.253591	1.07632	1.07117

## Sheet: Z.6w+8rc.nABX.P3 P15 P21Fig.2E
CTR=Control; TRT=nABX treament; P=Postnatal day; F=Female; M=Male; N.D= No Data
Mice code	Litter size	Sex	P3	P15	P21	P3 Mean Control	P3 STDV Control	P3 Z-score	P15 Mean Control	P15 STDV Control	P15 Z-score	P21 Mean Control	P21 STDV Control	P21 Z-score
CTR078_1	7	M	2.3	8	7.3	2.07356	0.314554	0.719866	7.44828	0.801287	0.688547	7.94186	1.08741	-0.590265
CTR078_2		M	2.1	7.3	7.3	2.07356	0.314554	0.0840453	7.44828	0.801287	-0.185047	7.94186	1.08741	-0.590265		P15 Weight-for-age standard Z-score distribution
CTR078_3		M	2.3	7.8	7.2	2.07356	0.314554	0.719866	7.44828	0.801287	0.438949	7.94186	1.08741	-0.682226		Weight distribution (Z-score)	CON	nABX	CON (%)	nABX (%)
CTR078_4		F	2.1	7.6	7.8	2.07356	0.314554	0.0840453	7.44828	0.801287	0.189351	7.94186	1.08741	-0.130457		SDD (Z < -3)	1	1	1.14943	1.1236	100
CTR078_5		F	2	7.8	8.2	2.07356	0.314554	-0.233865	7.44828	0.801287	0.438949	7.94186	1.08741	0.237389		DD ( -2 > Z > -3)	3	4	3.44828	4.49438
CTR078_6		F	2.4	6.5	6.2	2.07356	0.314554	1.03778	7.44828	0.801287	-1.18344	7.94186	1.08741	-1.60184		Normal ( 2 > Z > -2)	83	82	95.4023	92.1348
CTR078_7		F	2.1	6.8	6	2.07356	0.314554	0.0840453	7.44828	0.801287	-0.809043	7.94186	1.08741	-1.78577		Overweight (2 < Z < 3)	0	2	0	2.24719
CTR058_1	8	M	2.1	7.3	7.6	2.07356	0.314554	0.0840453	7.44828	0.801287	-0.185047	7.94186	1.08741	-0.31438		Obese (Z > 3)	0	0	0	0
CTR058_2		M	1.9	7.5	7.2	2.07356	0.314554	-0.551776	7.44828	0.801287	0.0645513	7.94186	1.08741	-0.682226		Total number	87	89	100	100
CTR058_3		M	2	7.6	7.7	2.07356	0.314554	-0.233865	7.44828	0.801287	0.189351	7.94186	1.08741	-0.222419			P15 Z-score CTR	P15 Z-score TRT
CTR058_4		M	2	7.8	7.5	2.07356	0.314554	-0.233865	7.44828	0.801287	0.438949	7.94186	1.08741	-0.406342			-3.80422	-3.30503
CTR058_5		M	2	7.2	7	2.07356	0.314554	-0.233865	7.44828	0.801287	-0.309846	7.94186	1.08741	-0.86615			-2.18183	-2.80583
CTR058_6		M	Died at P3														-2.18183	-2.30663
CTR058_7		F	2	6.7	6.3	2.07356	0.314554	-0.233865	7.44828	0.801287	-0.933842	7.94186	1.08741	-1.50988			-2.05704	-2.05704
CTR058_8		F	1.8	7.1	6.7	2.07356	0.314554	-0.869686	7.44828	0.801287	-0.434646	7.94186	1.08741	-1.14203			-1.68264	-2.05704
CTR056_1	8	M	2.1	6.9	8.4	2.07356	0.314554	0.0840453	7.44828	0.801287	-0.684244	7.94186	1.08741	0.421312			-1.43304	-1.93224
CTR056_2		M	2.1	6.6	7.5	2.07356	0.314554	0.0840453	7.44828	0.801287	-1.05864	7.94186	1.08741	-0.406342			-1.30824	-1.80744
CTR056_3		M	2.1	7.5	7.5	2.07356	0.314554	0.0840453	7.44828	0.801287	0.0645513	7.94186	1.08741	-0.406342			-1.18344	-1.68264
CTR056_4		F	2	6.5	8.2	2.07356	0.314554	-0.233865	7.44828	0.801287	-1.18344	7.94186	1.08741	0.237389			-1.18344	-1.68264
CTR056_5		F	2.1	7.3	8	2.07356	0.314554	0.0840453	7.44828	0.801287	-0.185047	7.94186	1.08741	0.053466			-1.18344	-1.55784
CTR056_6		F	2.1	7.5	8	2.07356	0.314554	0.0840453	7.44828	0.801287	0.0645513	7.94186	1.08741	0.053466			-1.05864	-1.55784
CTR056_7		F	1.6	7.5	6	2.07356	0.314554	-1.50551	7.44828	0.801287	0.0645513	7.94186	1.08741	-1.78577			-1.05864	-1.55784
CTR056_8		F	1.6	5.8	6.8	2.07356	0.314554	-1.50551	7.44828	0.801287	-2.05704	7.94186	1.08741	-1.05007			-0.933842	-1.43304
CTR037_1	7	M	1.8	7.1	7.8	2.07356	0.314554	-0.869686	7.44828	0.801287	-0.434646	7.94186	1.08741	-0.130457			-0.933842	-1.30824
CTR037_2		M	1.5	7	7.7	2.07356	0.314554	-1.82342	7.44828	0.801287	-0.559445	7.94186	1.08741	-0.222419			-0.809043	-1.30824
CTR037_3		F	1.7	7.1	7.3	2.07356	0.314554	-1.1876	7.44828	0.801287	-0.434646	7.94186	1.08741	-0.590265			-0.809043	-1.30824
CTR037_4		F	1.6	6.7	7.7	2.07356	0.314554	-1.50551	7.44828	0.801287	-0.933842	7.94186	1.08741	-0.222419			-0.809043	-1.30824
CTR037_5		F	1.6	6.5	6.9	2.07356	0.314554	-1.50551	7.44828	0.801287	-1.18344	7.94186	1.08741	-0.958111			-0.809043	-1.18344
CTR037_6		F	1.6	6.6	7.1	2.07356	0.314554	-1.50551	7.44828	0.801287	-1.05864	7.94186	1.08741	-0.774188			-0.684244	-1.18344
CTR037_7		F	1.7	7.2	7.7	2.07356	0.314554	-1.1876	7.44828	0.801287	-0.309846	7.94186	1.08741	-0.222419			-0.684244	-1.18344
CTR034_1	6	M	2.7	8.1	8.4	2.07356	0.314554	1.99151	7.44828	0.801287	0.813347	7.94186	1.08741	0.421312			-0.559445	-1.18344
CTR034_2		M	2.7	8.2	8.7	2.07356	0.314554	1.99151	7.44828	0.801287	0.938146	7.94186	1.08741	0.697197			-0.559445	-1.05864
CTR034_3		M	2.7	8.2	9.1	2.07356	0.314554	1.99151	7.44828	0.801287	0.938146	7.94186	1.08741	1.06504			-0.559445	-1.05864
CTR034_4		M	2.8	8.2	8.8	2.07356	0.314554	2.30942	7.44828	0.801287	0.938146	7.94186	1.08741	0.789159			-0.434646	-1.05864
CTR034_5		F	2.6	8.2	9.4	2.07356	0.314554	1.6736	7.44828	0.801287	0.938146	7.94186	1.08741	1.34093			-0.434646	-0.933842
CTR034_6		F	2.8	8.2	9	2.07356	0.314554	2.30942	7.44828	0.801287	0.938146	7.94186	1.08741	0.973082			-0.434646	-0.933842
CTR085_1	8	M	1.9	6.9	7.2	2.07356	0.314554	-0.551776	7.44828	0.801287	-0.684244	7.94186	1.08741	-0.682226			-0.309846	-0.933842
CTR085_2		F	2.1	6.8	8.3	2.07356	0.314554	0.0840453	7.44828	0.801287	-0.809043	7.94186	1.08741	0.329351			-0.309846	-0.933842
CTR085_3		F	1.6	7.2	7.8	2.07356	0.314554	-1.50551	7.44828	0.801287	-0.309846	7.94186	1.08741	-0.130457			-0.309846	-0.933842
CTR085_4		F	1.8	7.2	7.8	2.07356	0.314554	-0.869686	7.44828	0.801287	-0.309846	7.94186	1.08741	-0.130457			-0.309846	-0.933842
CTR085_5		F	1.8	7.2	8.7	2.07356	0.314554	-0.869686	7.44828	0.801287	-0.309846	7.94186	1.08741	0.697197			-0.309846	-0.809043
CTR085_6		F	1.9	7.7	7.5	2.07356	0.314554	-0.551776	7.44828	0.801287	0.31415	7.94186	1.08741	-0.406342			-0.309846	-0.684244
CTR085_7		F	2	7.2	7.7	2.07356	0.314554	-0.233865	7.44828	0.801287	-0.309846	7.94186	1.08741	-0.222419			-0.309846	-0.684244
CTR085_8		F	2	6.8	8	2.07356	0.314554	-0.233865	7.44828	0.801287	-0.809043	7.94186	1.08741	0.053466			-0.309846	-0.684244
CTR087_1	5	M	1.9	6.1	9	2.07356	0.314554	-0.551776	7.44828	0.801287	-1.68264	7.94186	1.08741	0.973082			-0.309846	-0.559445
CTR087_2		M	2	8.5	6.7	2.07356	0.314554	-0.233865	7.44828	0.801287	1.31254	7.94186	1.08741	-1.14203			-0.309846	-0.559445
CTR087_3		F	1.9	7.9	8.4	2.07356	0.314554	-0.551776	7.44828	0.801287	0.563748	7.94186	1.08741	0.421312			-0.185047	-0.559445
CTR087_4		F	2	8.2	8.9	2.07356	0.314554	-0.233865	7.44828	0.801287	0.938146	7.94186	1.08741	0.88112			-0.185047	-0.559445
CTR087_5		F	2	7.5	8.1	2.07356	0.314554	-0.233865	7.44828	0.801287	0.0645513	7.94186	1.08741	0.145428			-0.185047	-0.434646
CTR089_1	6	M	2.3	8.2	11	2.07356	0.314554	0.719866	7.44828	0.801287	0.938146	7.94186	1.08741	2.81231			-0.185047	-0.434646
CTR089_2		M	2.5	8.3	10	2.07356	0.314554	1.35569	7.44828	0.801287	1.06295	7.94186	1.08741	1.8927			-0.0602479	-0.309846
CTR089_3		M	2.5	8.9	9.8	2.07356	0.314554	1.35569	7.44828	0.801287	1.81174	7.94186	1.08741	1.70877			0.0645513	-0.309846
CTR089_4		M	2.6	8.3	10	2.07356	0.314554	1.6736	7.44828	0.801287	1.06295	7.94186	1.08741	1.8927			0.0645513	-0.309846
CTR089_5		M	2.3	8.9	10.2	2.07356	0.314554	0.719866	7.44828	0.801287	1.81174	7.94186	1.08741	2.07662			0.0645513	-0.309846
CTR089_6		F	2.4	8.5	9.9	2.07356	0.314554	1.03778	7.44828	0.801287	1.31254	7.94186	1.08741	1.80074			0.0645513	-0.309846
CTR099_1	5	M	2	8	7.8	2.07356	0.314554	-0.233865	7.44828	0.801287	0.688547	7.94186	1.08741	-0.130457			0.0645513	-0.309846
CTR099_2		M	2	7.5	7.4	2.07356	0.314554	-0.233865	7.44828	0.801287	0.0645513	7.94186	1.08741	-0.498303			0.0645513	-0.185047
CTR099_3		M	1.6	8.1	8.8	2.07356	0.314554	-1.50551	7.44828	0.801287	0.813347	7.94186	1.08741	0.789159			0.0645513	-0.185047
CTR099_4		M	1.9	8.3	7	2.07356	0.314554	-0.551776	7.44828	0.801287	1.06295	7.94186	1.08741	-0.86615			0.0645513	-0.185047
CTR099_5		M	1.9	4.4	4	2.07356	0.314554	-0.551776	7.44828	0.801287	-3.80422	7.94186	1.08741	-3.625			0.0645513	-0.185047
CTR108_1	6	M	2.7	8.6	8	2.07356	0.314554	1.99151	7.44828	0.801287	1.43734	7.94186	1.08741	0.053466			0.189351	-0.185047
CTR108_2		M	2.4	8.2	8.2	2.07356	0.314554	1.03778	7.44828	0.801287	0.938146	7.94186	1.08741	0.237389			0.189351	-0.0602479
CTR108_3		M	2.4	8.1	8.3	2.07356	0.314554	1.03778	7.44828	0.801287	0.813347	7.94186	1.08741	0.329351			0.189351	-0.0602479
CTR108_4		F	1.9	8.6	8.3	2.07356	0.314554	-0.551776	7.44828	0.801287	1.43734	7.94186	1.08741	0.329351			0.31415	0.0645513
CTR108_5		F	2.7	8.9	5.4	2.07356	0.314554	1.99151	7.44828	0.801287	1.81174	7.94186	1.08741	-2.33753			0.438949	0.0645513
CTR108_6		F	2.6	5.7	8.5	2.07356	0.314554	1.6736	7.44828	0.801287	-2.18183	7.94186	1.08741	0.513274			0.438949	0.189351
CTR129_1	6	M	2.2	8.2	8.6	2.07356	0.314554	0.401956	7.44828	0.801287	0.938146	7.94186	1.08741	0.605235			0.438949	0.189351
CTR129_2		M	2.2	7.2	7.5	2.07356	0.314554	0.401956	7.44828	0.801287	-0.309846	7.94186	1.08741	-0.406342			0.438949	0.189351
CTR129_3		M	2.2	6.8	8.9	2.07356	0.314554	0.401956	7.44828	0.801287	-0.809043	7.94186	1.08741	0.88112			0.438949	0.189351
CTR129_4		M	2	7.8	7.2	2.07356	0.314554	-0.233865	7.44828	0.801287	0.438949	7.94186	1.08741	-0.682226			0.438949	0.189351
CTR129_5		F	2.1	7.6	7.8	2.07356	0.314554	0.0840453	7.44828	0.801287	0.189351	7.94186	1.08741	-0.130457			0.563748	0.31415
CTR129_6		F	2.1	7.8	8.3	2.07356	0.314554	0.0840453	7.44828	0.801287	0.438949	7.94186	1.08741	0.329351			0.688547	0.31415
CTR149_1	8	M	2.2	7.5	8.5	2.07356	0.314554	0.401956	7.44828	0.801287	0.0645513	7.94186	1.08741	0.513274			0.688547	0.31415
CTR149_2		M	1.9	6.4	6.7	2.07356	0.314554	-0.551776	7.44828	0.801287	-1.30824	7.94186	1.08741	-1.14203			0.813347	0.438949
CTR149_3		M	1.8	5.7	8.8	2.07356	0.314554	-0.869686	7.44828	0.801287	-2.18183	7.94186	1.08741	0.789159			0.813347	0.438949
CTR149_4		M	1.8	7.2	7.9	2.07356	0.314554	-0.869686	7.44828	0.801287	-0.309846	7.94186	1.08741	-0.0384955			0.813347	0.563748
CTR149_5		M	2	7	7.6	2.07356	0.314554	-0.233865	7.44828	0.801287	-0.559445	7.94186	1.08741	-0.31438			0.938146	0.563748
CTR149_6		M	1.8	7.8	7.9	2.07356	0.314554	-0.869686	7.44828	0.801287	0.438949	7.94186	1.08741	-0.0384955			0.938146	0.688547
CTR149_7		F	2	7	6.6	2.07356	0.314554	-0.233865	7.44828	0.801287	-0.559445	7.94186	1.08741	-1.234			0.938146	0.688547
CTR149_8		F	1.4	6.3	8.1	2.07356	0.314554	-2.14133	7.44828	0.801287	-1.43304	7.94186	1.08741	0.145428			0.938146	0.688547
CTR148_1	8	M	2.2	7.3	8.8	2.07356	0.314554	0.401956	7.44828	0.801287	-0.185047	7.94186	1.08741	0.789159			0.938146	0.688547
CTR148_2		M	2.1	7.5	9.4	2.07356	0.314554	0.0840453	7.44828	0.801287	0.0645513	7.94186	1.08741	1.34093			0.938146	0.688547
CTR148_3		M	2	8.5	8.9	2.07356	0.314554	-0.233865	7.44828	0.801287	1.31254	7.94186	1.08741	0.88112			0.938146	0.688547
CTR148_4		M	2.1	7.4	7.8	2.07356	0.314554	0.0840453	7.44828	0.801287	-0.0602479	7.94186	1.08741	-0.130457			0.938146	0.813347
CTR148_5		F	2	8.5	7.8	2.07356	0.314554	-0.233865	7.44828	0.801287	1.31254	7.94186	1.08741	-0.130457			0.938146	0.938146
CTR148_6		F	2	7.5	9	2.07356	0.314554	-0.233865	7.44828	0.801287	0.0645513	7.94186	1.08741	0.973082			1.06295	0.938146
CTR148_7		F	2.2	7.2	8.2	2.07356	0.314554	0.401956	7.44828	0.801287	-0.309846	7.94186	1.08741	0.237389			1.06295	0.938146
CTR148_8		F	1.9	7.2	Died at P21	2.07356	0.314554	-0.551776	7.44828	0.801287	-0.309846						1.06295	0.938146
Average F1 body weight			2.07356	7.44828	7.94186												1.31254	0.938146
Standard deviation			0.314554	0.801287	1.08741												1.31254	0.938146
																	1.31254	1.06295
TRT062_1	7	M	2.1	7.2	8	2.07356	0.314554	0.0840453	7.44828	0.801287	-0.309846	7.94186	1.08741	0.053466			1.31254	1.06295
TRT062_2		M	2.2	6.6	7.5	2.07356	0.314554	0.401956	7.44828	0.801287	-1.05864	7.94186	1.08741	-0.406342			1.43734	1.31254
TRT062_3		M	2.1	7.2	8.5	2.07356	0.314554	0.0840453	7.44828	0.801287	-0.309846	7.94186	1.08741	0.513274			1.43734	1.31254
TRT062_4		M	2.1	7.6	8.8	2.07356	0.314554	0.0840453	7.44828	0.801287	0.189351	7.94186	1.08741	0.789159			1.81174	1.31254
TRT062_5		F	2.1	7.5	8.2	2.07356	0.314554	0.0840453	7.44828	0.801287	0.0645513	7.94186	1.08741	0.237389			1.81174	1.43734
TRT062_6		F	2	7	7.2	2.07356	0.314554	-0.233865	7.44828	0.801287	-0.559445	7.94186	1.08741	-0.682226			1.81174	1.56214
TRT062_7		F	2.2	6.4	7.7	2.07356	0.314554	0.401956	7.44828	0.801287	-1.30824	7.94186	1.08741	-0.222419				2.06134
TRT063_1	5	M	2.7	9.1	8.7	2.07356	0.314554	1.99151	7.44828	0.801287	2.06134	7.94186	1.08741	0.697197				2.06134
TRT063_2		M	2.6	8.5	9	2.07356	0.314554	1.6736	7.44828	0.801287	1.31254	7.94186	1.08741	0.973082
TRT063_3		M	2.7	7.9	9.4	2.07356	0.314554	1.99151	7.44828	0.801287	0.563748	7.94186	1.08741	1.34093
TRT063_4		F	2.7	8.7	8.9	2.07356	0.314554	1.99151	7.44828	0.801287	1.56214	7.94186	1.08741	0.88112
TRT063_5		F	2.8	8.2	8.5	2.07356	0.314554	2.30942	7.44828	0.801287	0.938146	7.94186	1.08741	0.513274
TRT083_1	8	M	2.3	7.2	7.8	2.07356	0.314554	0.719866	7.44828	0.801287	-0.309846	7.94186	1.08741	-0.130457
TRT083_2		M	2.1	6.5	6.5	2.07356	0.314554	0.0840453	7.44828	0.801287	-1.18344	7.94186	1.08741	-1.32596
TRT083_3		M	1.9	6.7	7	2.07356	0.314554	-0.551776	7.44828	0.801287	-0.933842	7.94186	1.08741	-0.86615
TRT083_4		M	1.8	5.2	6.9	2.07356	0.314554	-0.869686	7.44828	0.801287	-2.80583	7.94186	1.08741	-0.958111
TRT083_5		M	1.9	6.1	5.4	2.07356	0.314554	-0.551776	7.44828	0.801287	-1.68264	7.94186	1.08741	-2.33753
TRT083_6		F	1.9	7.1	7.2	2.07356	0.314554	-0.551776	7.44828	0.801287	-0.434646	7.94186	1.08741	-0.682226
TRT083_7		F	1.9	6.6	6.6	2.07356	0.314554	-0.551776	7.44828	0.801287	-1.05864	7.94186	1.08741	-1.234
TRT083_8		F	2	6.5	6.8	2.07356	0.314554	-0.233865	7.44828	0.801287	-1.18344	7.94186	1.08741	-1.05007
TRT061_1	7	M	2.3	8.5	8.2	2.07356	0.314554	0.719866	7.44828	0.801287	1.31254	7.94186	1.08741	0.237389
TRT061_2		M	2.6	7.8	8.7	2.07356	0.314554	1.6736	7.44828	0.801287	0.438949	7.94186	1.08741	0.697197
TRT061_3		M	2.6	8.2	7.6	2.07356	0.314554	1.6736	7.44828	0.801287	0.938146	7.94186	1.08741	-0.31438
TRT061_4		M	2.4	8.2	8.9	2.07356	0.314554	1.03778	7.44828	0.801287	0.938146	7.94186	1.08741	0.88112
TRT061_5		F	2.4	7.7	6.2	2.07356	0.314554	1.03778	7.44828	0.801287	0.31415	7.94186	1.08741	-1.60184
TRT061_6		F	2.4	6.9	7.3	2.07356	0.314554	1.03778	7.44828	0.801287	-0.684244	7.94186	1.08741	-0.590265
TRT061_7		F	2	7	6.9	2.07356	0.314554	-0.233865	7.44828	0.801287	-0.559445	7.94186	1.08741	-0.958111
TRT039_1	8	M	2.8	6.2	7.1	2.07356	0.314554	2.30942	7.44828	0.801287	-1.55784	7.94186	1.08741	-0.774188
TRT039_2		M	2.6	5.9	7.7	2.07356	0.314554	1.6736	7.44828	0.801287	-1.93224	7.94186	1.08741	-0.222419
TRT039_3		M	2.7	6.7	7.6	2.07356	0.314554	1.99151	7.44828	0.801287	-0.933842	7.94186	1.08741	-0.31438
TRT039_4		F	2.7	5.8	6.8	2.07356	0.314554	1.99151	7.44828	0.801287	-2.05704	7.94186	1.08741	-1.05007
TRT039_5		F	2.7	4.8	7.4	2.07356	0.314554	1.99151	7.44828	0.801287	-3.30503	7.94186	1.08741	-0.498303
TRT039_6		F	2.6	6.4	6	2.07356	0.314554	1.6736	7.44828	0.801287	-1.30824	7.94186	1.08741	-1.78577
TRT039_7		F	2.5	5.8	7	2.07356	0.314554	1.35569	7.44828	0.801287	-2.05704	7.94186	1.08741	-0.86615
TRT039_8		F	1.8	6.1	7.3	2.07356	0.314554	-0.869686	7.44828	0.801287	-1.68264	7.94186	1.08741	-0.590265
TRT042_1	8	M	2.5	6.8	8	2.07356	0.314554	1.35569	7.44828	0.801287	-0.809043	7.94186	1.08741	0.053466
TRT042_2		M	2.5	6.5	6.7	2.07356	0.314554	1.35569	7.44828	0.801287	-1.18344	7.94186	1.08741	-1.14203
TRT042_3		M	2.5	7.3	8.3	2.07356	0.314554	1.35569	7.44828	0.801287	-0.185047	7.94186	1.08741	0.329351
TRT042_4		M	2.4	6.3	6.9	2.07356	0.314554	1.03778	7.44828	0.801287	-1.43304	7.94186	1.08741	-0.958111
TRT042_5		M	2.3	7.3	6.8	2.07356	0.314554	0.719866	7.44828	0.801287	-0.185047	7.94186	1.08741	-1.05007
TRT042_6		M	2.5	7	6.9	2.07356	0.314554	1.35569	7.44828	0.801287	-0.559445	7.94186	1.08741	-0.958111
TRT042_7		F	2.4	6.9	6.8	2.07356	0.314554	1.03778	7.44828	0.801287	-0.684244	7.94186	1.08741	-1.05007
TRT042_8		F	2.5	6.4	7.1	2.07356	0.314554	1.35569	7.44828	0.801287	-1.30824	7.94186	1.08741	-0.774188
TRT041_1	8	M	2.4	8.5	10.5	2.07356	0.314554	1.03778	7.44828	0.801287	1.31254	7.94186	1.08741	2.35251
TRT041_2		M	2.6	7.7	9.1	2.07356	0.314554	1.6736	7.44828	0.801287	0.31415	7.94186	1.08741	1.06504
TRT041_3		F	2.2	7.6	8.5	2.07356	0.314554	0.401956	7.44828	0.801287	0.189351	7.94186	1.08741	0.513274
TRT041_4		F	2.2	8.1	8.6	2.07356	0.314554	0.401956	7.44828	0.801287	0.813347	7.94186	1.08741	0.605235
TRT041_5		F	2.3	7.7	9.4	2.07356	0.314554	0.719866	7.44828	0.801287	0.31415	7.94186	1.08741	1.34093
TRT041_6		F	2.3	8.3	8.8	2.07356	0.314554	0.719866	7.44828	0.801287	1.06295	7.94186	1.08741	0.789159
TRT041_7		F	2.1	7.6	9.3	2.07356	0.314554	0.0840453	7.44828	0.801287	0.189351	7.94186	1.08741	1.24897
TRT041_8		F	2.3	7.4	9.1	2.07356	0.314554	0.719866	7.44828	0.801287	-0.0602479	7.94186	1.08741	1.06504
TRT090_1	8	M	1.7	6.7	7	2.07356	0.314554	-1.1876	7.44828	0.801287	-0.933842	7.94186	1.08741	-0.86615
TRT090_2		M	1.5	7.2	6.3	2.07356	0.314554	-1.82342	7.44828	0.801287	-0.309846	7.94186	1.08741	-1.50988
TRT090_3		M	1.6	6.4	7.8	2.07356	0.314554	-1.50551	7.44828	0.801287	-1.30824	7.94186	1.08741	-0.130457
TRT090_4		M	1.5	7.2	7.4	2.07356	0.314554	-1.82342	7.44828	0.801287	-0.309846	7.94186	1.08741	-0.498303
TRT090_5		M	1.4	5.6	8.2	2.07356	0.314554	-2.14133	7.44828	0.801287	-2.30663	7.94186	1.08741	0.237389
TRT090_6		F	1.5	6.6	7	2.07356	0.314554	-1.82342	7.44828	0.801287	-1.05864	7.94186	1.08741	-0.86615
TRT090_7		F	1.5	6.2	6.6	2.07356	0.314554	-1.82342	7.44828	0.801287	-1.55784	7.94186	1.08741	-1.234
TRT090_8		F	1.8	6.5	7.2	2.07356	0.314554	-0.869686	7.44828	0.801287	-1.18344	7.94186	1.08741	-0.682226
TRT104_1	7	M	2.6	7.5	9.1	2.07356	0.314554	1.6736	7.44828	0.801287	0.0645513	7.94186	1.08741	1.06504
TRT104_2		M	2.5	8.2	8.2	2.07356	0.314554	1.35569	7.44828	0.801287	0.938146	7.94186	1.08741	0.237389
TRT104_3		M	2.2	7.2	7.6	2.07356	0.314554	0.401956	7.44828	0.801287	-0.309846	7.94186	1.08741	-0.31438
TRT104_4		M	2.3	8	8.3	2.07356	0.314554	0.719866	7.44828	0.801287	0.688547	7.94186	1.08741	0.329351
TRT104_5		M	Died at P3
TRT104_6		F	2.4	7.3	8	2.07356	0.314554	1.03778	7.44828	0.801287	-0.185047	7.94186	1.08741	0.053466
TRT104_7		F	2.3	8.3	8.3	2.07356	0.314554	0.719866	7.44828	0.801287	1.06295	7.94186	1.08741	0.329351
TRT101_1	8	M	2.4	8	9.2	2.07356	0.314554	1.03778	7.44828	0.801287	0.688547	7.94186	1.08741	1.157
TRT101_2		M	2.5	8.2	9.3	2.07356	0.314554	1.35569	7.44828	0.801287	0.938146	7.94186	1.08741	1.24897
TRT101_3		M	2.3	7.9	9	2.07356	0.314554	0.719866	7.44828	0.801287	0.563748	7.94186	1.08741	0.973082
TRT101_4		F	Died at P3
TRT101_5		F	2.3	7.3	8.6	2.07356	0.314554	0.719866	7.44828	0.801287	-0.185047	7.94186	1.08741	0.605235
TRT101_6		F	2.5	8	7.7	2.07356	0.314554	1.35569	7.44828	0.801287	0.688547	7.94186	1.08741	-0.222419
TRT101_7		F	2.5	7.8	8.8	2.07356	0.314554	1.35569	7.44828	0.801287	0.438949	7.94186	1.08741	0.789159
TRT101_8		F	2.4	8	8.8	2.07356	0.314554	1.03778	7.44828	0.801287	0.688547	7.94186	1.08741	0.789159
TRT132_1	7	M	1.3	7.6	7.1	2.07356	0.314554	-2.45924	7.44828	0.801287	0.189351	7.94186	1.08741	-0.774188
TRT132_2		M	1.7	6.9	7.2	2.07356	0.314554	-1.1876	7.44828	0.801287	-0.684244	7.94186	1.08741	-0.682226
TRT132_3		M	1.8	6.7	7	2.07356	0.314554	-0.869686	7.44828	0.801287	-0.933842	7.94186	1.08741	-0.86615
TRT132_4		F	1.8	6.7	7.2	2.07356	0.314554	-0.869686	7.44828	0.801287	-0.933842	7.94186	1.08741	-0.682226
TRT132_5		F	1.7	6.7	7.8	2.07356	0.314554	-1.1876	7.44828	0.801287	-0.933842	7.94186	1.08741	-0.130457
TRT132_6		F	1.6	7.3	7.5	2.07356	0.314554	-1.50551	7.44828	0.801287	-0.185047	7.94186	1.08741	-0.406342
TRT132_7		F	Died at P3
TRT130_1	5	M	1.8	7	7.3	2.07356	0.314554	-0.869686	7.44828	0.801287	-0.559445	7.94186	1.08741	-0.590265
TRT130_2		F	1.7	8.2	8.1	2.07356	0.314554	-1.1876	7.44828	0.801287	0.938146	7.94186	1.08741	0.145428
TRT130_3		F	1.9	7.6	7	2.07356	0.314554	-0.551776	7.44828	0.801287	0.189351	7.94186	1.08741	-0.86615
TRT130_4		F	1.8	7.1	6.3	2.07356	0.314554	-0.869686	7.44828	0.801287	-0.434646	7.94186	1.08741	-1.50988
TRT130_5		F	1.9	6.2	7.2	2.07356	0.314554	-0.551776	7.44828	0.801287	-1.55784	7.94186	1.08741	-0.682226
TRT152_1	7	M	2	8.6	9	2.07356	0.314554	-0.233865	7.44828	0.801287	1.43734	7.94186	1.08741	0.973082
TRT152_2		M	2	8	8.8	2.07356	0.314554	-0.233865	7.44828	0.801287	0.688547	7.94186	1.08741	0.789159
TRT152_3		M	1.8	8	9.2	2.07356	0.314554	-0.869686	7.44828	0.801287	0.688547	7.94186	1.08741	1.157
TRT152_4		F	1.7	7.4	7.7	2.07356	0.314554	-1.1876	7.44828	0.801287	-0.0602479	7.94186	1.08741	-0.222419
TRT152_5		F	1.8	9.1	6.6	2.07356	0.314554	-0.869686	7.44828	0.801287	2.06134	7.94186	1.08741	-1.234
TRT152_6		F	1.8	6	8.8	2.07356	0.314554	-0.869686	7.44828	0.801287	-1.80744	7.94186	1.08741	0.789159
TRT152_7		F	Died at P3
Average F1 body weight			2.16854	7.21798	7.80112
Standard deviation			0.375256	0.868719	0.977066

## Sheet: 6wk.IVF.CD1_CON-nABX Fig.2H
CTR=Control; TRT=nABX treament; P=Postnatal day; F=Female; M=Male; N.D= No Data
Mice code	Litter size	Sex	P3	P6	P9	P12	P15	P18	P21	P28	P35	P42	P56
CTR086_1	4	M	3.1	5.7	8.4	10.8	13.6	15.1	15.7	20.8	23.4	26.7	32.7
CTR086_2		M	2.9	5.5	8.4	11.1	13.6	15.3	16.7	18.6	25.5	28.8	28.3
CTR086_3		M	3.2	5	8.5	10.8	13.9	15.5	16	20.3	23.7	26.9	28.8
CTR086_4		F	2.6	5.2	7.4	10	13	14.6	15.2	16.2	17.1	19.2	21.1
CTR095_1	8	M	2.4	5	7.2	9.3	10.9	11.2	11.8	19.2	21.9	25.1	26.7
CTR095_2		M	2.5	4.8	6.7	10.1	10.4	10.7	10.9	20.2	25.2	25.9	28
CTR095_3		M	2.7	5	6.8	9.8	10.2	11.6	12	18.8	24.6	24.4	27.7
CTR095_4		M	2.5	4.6	7	9.2	10.2	10.8	12.1	17.8	23.3	25.7	26.8
CTR095_5		F	2.9	5	7.4	9.7	10.2	11.3	11.3	16.5	19.6	20.6	22.5
CTR095_6		F	2.4	5.3	7.5	9.6	10.5	10.9	12	15.8	19.3	18.8	22.8
CTR095_7		F	2.8	5	6.9	9.8	10.6	10.9	10.8	15.3	18	22	22
CTR095_8		F	2.6	5.1	7.2	9.5	10.6	11.1	11.2	15.9	19.8	21.8	20.6
CTR097_1	6	M	2.8	5.6	7.7	10.4	12.6	14	14.9	20.2	24.1	28.2	30
CTR097_2		M	2.8	5.7	8	10.5	12.3	13.7	15.2	21.5	26.2	26.8	30.2
CTR097_3		F	2.2	5.4	6.8	10.3	12	13.6	14.8	17.4	9.5	21.3	24.3
CTR097_4		F	2.8	5.6	8	9.4	11.5	13.1	14	17.5	20.8	21.2	22.3
CTR097_5		F	2.8	4.7	7.9	10.4	12.3	13.4	14.3	19.8	21.5	8.6 (sick)	22.1
CTR097_6		F	2.1	5	7.2	9.6	11.8	12.8	13.5	17.4	20.2	22.9	Died at P56
CTR126-1st_1	9	M	2.6	4.7	7.2	8.2	9.7	10.3	11.5	19.4	23.8	25.1	28.8
CTR126-1st_2		M	2.5	7.5	6.2	9.3	9.3	10.3	12	19	22.8	24.8	29.6
CTR126-1st_3		M	2.3	4	7	8.2	9.6	11.3	11.3	19.8	22.9	24.9	29.8
CTR126-1st_4		M	2.1	4.3	6.3	8.7	10.3	10.6	11.8	18.8	22.9	26.7	30.8
CTR126-1st_5		M	2.5	4.3	6.5	8.5	10.6	10.6	11.5	18.8	24.2	25.8	28.1
CTR126-1st_6		F	2.2	4.2	6.4	8.2	10	10.6	11.3	16.5	20.7	20.2	22.4
CTR126-1st_7		F	2.3	4	6.8	8.9	9.7	10.5	11	15.2	19.8	21.5	24.4
CTR126-1st_8		F	2.3	4.2	6.2	8.3	9.7	10.6	11.5	14.8	18.8	21.9	21.8
CTR126-1st_9		F	Born dead
CTR126-2nd-1	4	M	2.7	4.6	7	9.6	11.6	10.1	12.9	19	24.2	23.8	28.1
CTR126-2nd-2		M	2.5	4.2	6.8	9.6	11.8	12.8	13.3	18.3	23.8	25.9	30
CTR126-2nd-3		M	2.2	4.6	7.2	9.3	9.9	12.9	10.9	18.6	24.1	25	27.8
CTR126-2nd-4		M	2.5	4.8	6.9	9	12.6	13.4	12.8	18.2	24.6	24.2	29.4
CTR146_1	6	M	3	5	7.5	10.2	11.3	13	14	17.4	22.2	24	30.4
CTR146_2		M	2.8	5.3	7	9.7	11.8	12.5	13.3	17.3	21.8	24.9	27.3
CTR146_3		M	3	5.2	7.6	9.7	11.3	12.5	13.8	17	21.8	24.8	28.6
CTR146_4		M	2.6	4.9	7.3	10.1	11.8	12.3	13.6	19.3	22.1	24	27.2
CTR146_5		M	2.9	5.4	7.6	9.3	11.8	12.3	14	17.8	21.8	25.6	27.9
CTR146_6		F	2.9	5.3	7.6	9.7	11.3	12.2	12.9	16.2	18.8	21.1	21.2
CTR156_1	3	M	3.2	6.4	8.8	11.3	12.8	14.6	15.8	20.3	23.9	23.9	26.6
CTR156_2		M	3.5	5.8	9.6	11.3	13.2	14.8	15.3	21.8	24.8	24.8	26.2
CTR156_3		F	3.6	5.9	8.9	11.1	12.6	14.2	14.3	16.9	18.6	18.6	20.8
CTR159-1st_1	3	M	2.8	5.2	7.9	10.3	11.8	13.8	14.8	19	22.8	22.8	23.8
CTR159-1st_2		M	2.5	N.D	7.3	9.8	11.2	13.1	14.1	19.2	23.5	23.5	25.2
CTR159-1st_3		F	2.7	4.6	7.2	9.1	9.2	9.2	10.2	13.8	18	18	18.9
CTR159-2nd_1	3	M	2.9	5.2	7.8	10.3	11.1	11	11.2	13	18	20	N.D
CTR159-2nd_2		F	2.3	4.9	7.3	10.1	11.3	12.5	12.9	15.7	18.3	19.2	N.D
CTR159-2nd_3		F	Died at P3
CTR165-1st_1	9	M	3.3	5.3	6.9	9.2	11.4	11.2	11.6	18.6	18.3	21.4	26.8
CTR165-1st_2		M	2.5	4	6.3	9.5	9.7	11.8	12.5	17.8	21.3	24.8	26.8
CTR165-1st_3		M	3	5.2	7	8.2	10.8	10.6	11.8	14.8	22.7	24.2	28.8
CTR165-1st_4		M	3	4.7	7.2	9.1	10.4	12	11.2	17.8	21.1	24.6	27.1
CTR165-1st_5		M	2.8	3.8	5.3	7.4	8	9	8(malocclusion teeth)	Died at p26
CTR165-1st_6		F	3	5.1	7.1	8.3	11.5	12.1	12.8	18.3	22.8	23.8	29.8
CTR165-1st_7		F	2.6	4.5	6	8.2	9.6	9.8	9.3	15.8	20.3	20.8	23.8
CTR165-1st_8		F	2.7	5.3	6.2	9.2	11	12	12	16.5	19	23.6	22.3
CTR165-1st_9		F	Died at P3
CTR165-2nd_1	8	M	2.6	5.4	7.5	9	8.6	10.2	11	16.6	22.8	21.8	25.9
CTR165-2nd_2		M	2.9	5.1	5.2	8.3	10.1	10.6	11.8	16.9	20	21.3	28.9
CTR165-2nd_3		M	3.2	3.5	6.8	9.5	9.5	10.5	11	15.8	19	21.8	24.5
CTR165-2nd_4		M	2.3	5.1	6.9	8.6	9.6	9.1	10.2	13.6	20.8	24.8	25.5
CTR165-2nd_5		M	3	4.2	6.8	9.2	10.5	10	9.5	14.5	20.8	21.4	24.2
CTR165-2nd_6		F	2.1	5.1	7.7	8.2	10.4	10	10.4	13.8	15.5	19	20.2
CTR165-2nd_7		F	3.2	4.2	6.2	9.7	9.3	10.6	9.9	13.9	16.1	19.2	20
CTR165-2nd_8		F	2.6	4.5	7.1	7	9.8	9.2	11.1	13.8	16.8	18.6	20.2
CTR165-3rd_1	7	M	2.7	4.7	4.8	9.5	11.7	10	10.5	15.2	24.2	22.8	25.9
CTR165-3rd_2		M	2.6	4.6	7.2	9.4	8.9	12.9	13.6	19.8	20.9	26.1	28
CTR165-3rd_3		M	1.6	2.8	7.1	6.7	11.6	12.6	12.8	19.2	22.6	24.8	28.9
CTR165-3rd_4		F	2.5	4.8	6.9	9.2	11.6	12.4	12.8	15.8	18.3	22	22.8
CTR165-3rd_5		F	2.6	4.7	7.2	9.2	11.5	12.8	12.8	16.3	19.3	20	22.2
CTR165-3rd_6		F	2.8	4.6	7.3	9.7	11.6	11.8	12.3	15	19.8	21.8	23.8
CTR165-3rd_7		F	Died at P3
TRT094-1st_1	10	M	2.4	4.8	6.5	6.3	9.8	8.2	10.8	17.6	23.8	20.9	26.4
TRT094-1st_2		M	2.7	5	6.8	8.3	9.3	8.6	11.3	14.3	18.7	23.2	26
TRT094-1st_3		M	2.6	3.4	5.4	8.2	7.7	10	8.2	18.8	22.5	26.8	28.3
TRT094-1st_4		M	2.9	4.2	5	9	8	10	11.3	17.8	22.6	23.6	22.9
TRT094-1st_5		M	2.6	4.6	6.5	8.1	9.8	10.1	9	17	22	22.7	26.5
TRT094-1st_6		M	2.1	4.2	6.4	7.8	10.2	10.2	10.6	18.4	20	25.8	30.8
TRT094-1st_7		M	2.7	3.7	7.2	6.7	9.3	11.1	10.8	15.4	21.7	24	27.1
TRT094-1st_8		F	2.7	4.4	6.2	8.1	9.5	9.9	10.4	14.8	17.7	20.8	21.2
TRT094-1st_9		F	2.7	4.3	6.5	7.7	9.3	9.8	10	15.3	17.7	20.1	20.6
TRT094-1st_10		F	2.4	4.2	6.3	7.8	9.5	9.8	10.4	15.5	18.1	19.8	20.6
TRT094-2nd-1	3	M	2.1	3.6	6	8.5	9.8	12.2	13.4	17.6	20.5	22.9	25.8
TRT094-2nd-2		M	2.2	3.8	5.8	8.3	10.7	10.1	11.4	16.2	21.7	22.7	25.7
TRT094-2nd-3		F	1.9	3	5.7	8.4	11.5	13	14	14	18.6	20.8	21.3
TRT100-1st_1	6	M	2.7	5.2	7.1	9.1	10.7	11.8	12.5	18.8	24	25.4	27.7
TRT100-1st_2		M	2.8	4.8	7	9	10.5	12.3	12.5	18.2	22.5	25.8	28.8
TRT100-1st_3		M	2.8	5	7.2	8.9	10.8	12.3	12.4	19.2	22.5	27.1	28.8
TRT100-1st_4		F	2.7	4.8	7.1	8.8	11	12	12.2	16.8	19.8	20.8	22.9
TRT100-1st_5		F	2.7	5	7.4	9.2	10.4	12	12.7	11.5	20.8	21.2	23
TRT100-1st_6		F	2.9	5	6.9	9.3	10.7	11.5	11.6	15.8	13.3	14.6	18.2
TRT100-2nd_1	6	M	2.5	5	6.8	9	10	12.4	13.8	18.6	25.1	25.7	30
TRT100-2nd_2		M	2.2	4.4	7.2	8.6	12	13.6	11.6	19.3	22.2	25.9	28.5
TRT100-2nd_3		M	2.5	4.3	7.3	9.9	11.4	10.8	14	20.6	23.3	26.6	29.6
TRT100-2nd_4		M	2.8	4.9	6.8	9.8	11.9	13.3	12.7	Died at P28
TRT100-2nd_5		M	Born dead
TRT100-2nd_6		F	2.7	5.2	7.3	9.7	11.8	12.7	13.8	17.3	20	22	23.1
TRT082_1	9	M	2.3	4.9	7.1	9.2	10.8	10.9	11	18.3	23.8	25.6	26.4
TRT082_2		M	2.6	5.3	7.8	9.8	11.3	11.6	12.8	18.8	22.9	24.7	24.6
TRT082_3		F	2.6	5.1	7.5	9.5	10.9	11.2	12.6	17	20.9	20.6	20.4
TRT082_4		F	2.6	4.8	7.2	9.1	10.8	10.9	12.1	16.8	19.8	22.2	21.5
TRT082_5		F	2.4	4.8	7.2	8.8	10.5	10.5	12	16.8	18.3	22	19.6
TRT082_6		F	2.3	4.7	7	8.8	10.4	10.4	11.3	15.5	19.6	22.6	22.1
TRT082_7		F	2.2	4.6	7	8.8	10.4	10.2	11.1	15.2	20.4	18.3	21.2
TRT082_8		F	2.1	4.4	6.6	8.5	9.9	9.6	11	15.2	20	21.7	22.9
TRT082_9		F	1.5	3.2	4.4	5.2	6.2	6.4	7.3	10.5	15.2	20.8	21.7
TRT102_1	7	M	2.8	5.1	7.6	9.8	10.6	10.2	13	18.2	21.9	25.3	27.3
TRT102_2		M	2.7	5.2	7.4	9	10.5	12.3	12	19.8	24.1	26.6	28.9
TRT102_3		M	2.9	4.8	7.4	10	9.8	11.1	10.9	19.3	23.9	23.9	29.2
TRT102_4		M	2.9	5.4	6.8	10.2	11.3	11.8	11.6	16.2	21	26.1	30.6
TRT102_5		F	3	3.8	7.4	9.8	11	12.8	11.8	15.3	12.9	15.1	22.9
TRT102_6		F	2.7	5.2	7.7	9.8	10.4	11	11.6	10	19.6	22.8	16
TRT102_7		F	2.5	5.3	4.4	5.7	6.8	6.8	7.1	17	18.8	21.3	24.8
TRT131_1	7	M	2.6	4.8	7.2	9	10	10.5	11.6	14.6	18.5	26.3	29.8
TRT131_2		M	2.6	5	6.9	9.2	10.5	11.5	12.2	19.7	24.1	21.4	26.1
TRT131_3		M	2.8	4.8	7.3	9.2	10.8	10.6	11.3	18.6	22.5	24.9	28.7
TRT131_4		M	2.7	4.7	7	9.1	10.5	11.5	10.2	17.9	23	24.2	28.2
TRT131_5		F	2.4	4.9	6.1	9.5	9.4	11.6	10.2	14.6	19.2	21.2	17.5
TRT131_6		F	2.8	4.3	4.8	5.9	11	9.7	7.4	10	18.8	15.8	21.3
TRT131_7		F	2.4	4.1	7.4	8	6.6	7.2	11.8	16.8	14	20.1	22.8
TRT151_1	5	M	2.7	4.9	6.7	9	10.4	11.6	12.5	18.8	21.9	25.8	28.8
TRT151_2		M	2.6	4.7	6.7	8.9	10.7	11.3	12.2	17.8	23.8	24.3	26.9
TRT151_3		M	2.7	4.8	6.6	8.9	10.3	11.6	12	20	22.8	22.8	26.8
TRT151_4		F	2.6	4.6	6.9	9	10.6	11.8	12	16.6	18.9	21.3	22.2
TRT151_5		F	2.6	4.7	6.6	8.8	10.4	11.6	12.2	16.2	19.3	22.1	21.6
TRT160-1st_1	5	M	N.D	5.6	5.1	10	11.9	13	13.8	20.8	24.7	N.D	29.4
TRT160-1st_2		M	N.D	4.8	8	10.3	11.9	12.8	13.8	19.7	23.2	N.D	29.7
TRT160-1st_3		M	N.D	5	8.2	6.5	7.2	7.5	8.6	15	20.1	N.D	31
TRT160-1st_4		F	N.D	4.3	6.3	7.9	10	13.2	14	17.8	16.3	N.D	19
TRT160-1st_5		F	N.D	4.5	8.2	10.4	12	10.8	11.1	14	20.7	N.D	23.6
TRT160-2nd_1	5	M	2.5	5.6	7.6	11.3	13.9	12.1	13.1	19.9	21.3	N.D	29
TRT160-2nd_2		M	2.7	5.7	7	9.7	10.7	13.6	14.4	18.3	23.8	N.D	25.5
TRT160-2nd_3		M	2.5	4.2	8.4	8.7	12.3	15.2	15.7	16.8	24.8	N.D	29.6
TRT160-2nd_4		F	2.3	5.6	7	8.3	11.8	9.7	9.8	11.3	15.5	N.D	21
TRT160-2nd_5		F	2.2	4.2	6.1	9.5	9.7	13.3	14.4	15.8	20.2	N.D	25.8
TRT160_1	1	F	Died at P3
TRT161-1st_1	7	M	2.6	4.6	ND	9.1	8.3	8.9	11.4	17.9	19.8	23.8	26.5
TRT161-1st_2		M	2	4.3	ND	8.4	9.8	11.6	11.2	13.8	23.8	23.1	25.9
TRT161-1st_3		M	2.5	3.8	ND	6.5	10	10.8	9.1	17.6	22.8	24.8	25.8
TRT161-1st_4		M	2.2	4.8	ND	8.8	10.7	11	12.6	18.6	22.8	21.8	26.2
TRT161-1st_5		F	2.5	4.6	ND	8.1	9.7	11.5	11.5	14.8	18.8	19.9	21
TRT161-1st_6		F	1.8	3.6	ND	8.9	10.6	10.9	11.9	15.8	18.8	20.9	21.8
TRT161-1st_7		F	2.5	4.6	ND	9.2	10.6	11.4	11.8	15.4	19.2	21.8	22.2
TRT161-2nd_1	9	M	1.6	4.6	6.5	6.6	9.7	9.9	10.3	17.2	23.4	24.8	26.1
TRT161-2nd_2		M	2.4	4.7	7	8.2	7.9	8.6	9.2	16.6	19.3	22.1	25.8
TRT161-2nd_3		M	2.3	4.4	5.2	9.2	9.1	10.1	10.9	16.8	20.8	22.7	29.6
TRT161-2nd_4		M	2.6	3.2	6.6	8.2	9.6	10.3	10.4	18.6	21.9	24.8	28.8
TRT161-2nd_5		M	2.7	4.6	6.3	8.6	10.3	10.8	11.4	14.6	21.7	22.8	26.3
TRT161-2nd_6		F	2.5	4.4	6.9	8.6	9.4	10	10.9	15.2	17.9	20.8	21.9
TRT161-2nd_7		F	2.3	4.7	6.8	8.6	10.4	10	11.8	14.8	19.3	18.8	23.9
TRT161-2nd_8		F	2.4	4.7	6.8	8.2	9.5	10.7	10.2	16.8	20.8	19.8	19.6
TRT161-2nd_9		F	2.5	4.4	6.8	9.2	10.1	10.6	10.4	15.8	19.8	20.8	23.8
TRT161_1	2	M	Died at P3
TRT161_2		F	Died at P3
TRT175_1	2	M	2.4	3.6	7.7	8.6	11	12.9	13.4	18.2	21.8	24.8	30.8
TRT175_2		M	2.2	4.2	6.1	8.2	11.6	12.2	13.2	16.6	23.4	25.2	28.8

## Sheet: Cohen'D 6wk.IVF_CON-nABX Fig.2H
CD1 foster mother
CTR=Control; TRT=nABX treament; P=Postnatal day; F=Female; M=Male; N.D= No Data
Mice code	Litter size	Sex	P3	P15	P21			Cohen's D formula
CTR086_1	4	M	3.1	13.6	15.7			Mean of pups from Treated/Total	11.58	Treated (Mean)- Control total (Mean)	-0.89
CTR086_2		M	2.9	13.6	16.7			Mean of pups Control/Total	12.47	SD Pooled	2.95609
CTR086_3		M	3.2	13.9	16			Pups from Control SD/Total	1.8	√SD Pooled	1.71933
CTR086_4		F	2.6	13	15.2			Pups from Treated SD/Total	1.65	Effect Size Cohen D	-0.517644
CTR095_1	8	M	2.4	10.9	11.8
CTR095_2		M	2.5	10.4	10.9			Total number of pups from Control(n)	66
CTR095_3		M	2.7	10.2	12			Total number of pups from Treated (n)	80
CTR095_4		M	2.5	10.2	12.1
CTR095_5		F	2.9	10.2	11.3			P3
CTR095_6		F	2.4	10.5	12			Mean of pups from Treated/Total	2.49
CTR095_7		F	2.8	10.6	10.8			Mean of pups Control/Total	2.68
CTR095_8		F	2.6	10.6	11.2			Pups from Control SD/Total	0.36
CTR097_1	6	M	2.8	12.6	14.9			Pups from Treated SD/Total	0.29
CTR097_2		M	2.8	12.3	15.2			Total number of pups from Control(n)	66
CTR097_3		F	2.2	12	14.8			Total number of pups from Treated (n)	75
CTR097_4		F	2.8	11.5	14			Effect Size Cohen D	-0.585303
CTR097_5		F	2.8	12.3	14.3
CTR097_6		F	2.1	11.8	13.5			P15
CTR126-1st_1	9	M	2.6	9.7	11.5			Mean of pups from Treated/Total	10.22
CTR126-1st_2		M	2.5	9.3	12			Mean of pups Control/Total	10.98
CTR126-1st_3		M	2.3	9.6	11.3			Pups from Control SD/Total	1.27
CTR126-1st_4		M	2.1	10.3	11.8			Pups from Treated SD/Total	1.29
CTR126-1st_5		M	2.5	10.6	11.5			Total number of pups from Control(n)	66
CTR126-1st_6		F	2.2	10	11.3			Total number of pups from Treated (n)	80
CTR126-1st_7		F	2.3	9.7	11			Effect Size Cohen D	-0.593281
CTR126-1st_8		F	2.3	9.7	11.5
CTR126-1st_9		F	Born dead					P21
CTR126-2nd-1	4	M	2.7	11.6	12.9			Mean of pups from Treated/Total	11.58
CTR126-2nd-2		M	2.5	11.8	13.3			Mean of pups Control/Total	12.47
CTR126-2nd-3		M	2.2	9.9	10.9			Pups from Control SD/Total	1.8
CTR126-2nd-4		M	2.5	12.6	12.8			Pups from Treated SD/Total	1.65
CTR146_1	6	M	3	11.3	14			Total number of pups from Control(n)	66
CTR146_2		M	2.8	11.8	13.3			Total number of pups from Treated (n)	80
CTR146_3		M	3	11.3	13.8			Effect Size Cohen D	-0.517644
CTR146_4		M	2.6	11.8	13.6
CTR146_5		M	2.9	11.8	14
CTR146_6		F	2.9	11.3	12.9
CTR156_1	3	M	3.2	12.8	15.8
CTR156_2		M	3.5	13.2	15.3
CTR156_3		F	3.6	12.6	14.3
CTR159-1st_1	3	M	2.8	11.8	14.8
CTR159-1st_2		M	2.5	11.2	14.1
CTR159-1st_3		F	2.7	9.2	10.2
CTR159-2nd_1	3	M	2.9	11.1	11.2
CTR159-2nd_2		F	2.3	11.3	12.9
CTR159-2nd_3		F	Died at P3
CTR165-1st_1	9	M	3.3	11.4	11.6
CTR165-1st_2		M	2.5	9.7	12.5
CTR165-1st_3		M	3	10.8	11.8
CTR165-1st_4		M	3	10.4	11.2
CTR165-1st_5		M	2.8	8	8
CTR165-1st_6		F	3	11.5	12.8
CTR165-1st_7		F	2.6	9.6	9.3
CTR165-1st_8		F	2.7	11	12
CTR165-1st_9		F	Died at P3
CTR165-2nd_1	8	M	2.6	8.6	11
CTR165-2nd_2		M	2.9	10.1	11.8
CTR165-2nd_3		M	3.2	9.5	11
CTR165-2nd_4		M	2.3	9.6	10.2
CTR165-2nd_5		M	3	10.5	9.5
CTR165-2nd_6		F	2.1	10.4	10.4
CTR165-2nd_7		F	3.2	9.3	9.9
CTR165-2nd_8		F	2.6	9.8	11.1
CTR165-3rd_1	7	M	2.7	11.7	10.5
CTR165-3rd_2		M	2.6	8.9	13.6
CTR165-3rd_3		M	1.6	11.6	12.8
CTR165-3rd_4		F	2.5	11.6	12.8
CTR165-3rd_5		F	2.6	11.5	12.8
CTR165-3rd_6		F	2.8	11.6	12.3
CTR165-3rd_7		F	Died at P3
Average F1 body weight			2.68333	10.9788	12.4742
Standard deviation			0.357161	1.27213	1.80242
TRT094-1st_1	10	M	2.4	9.8	10.8
TRT094-1st_2		M	2.7	9.3	11.3
TRT094-1st_3		M	2.6	7.7	8.2
TRT094-1st_4		M	2.9	8	11.3
TRT094-1st_5		M	2.6	9.8	9
TRT094-1st_6		M	2.1	10.2	10.6
TRT094-1st_7		M	2.7	9.3	10.8
TRT094-1st_8		F	2.7	9.5	10.4
TRT094-1st_9		F	2.7	9.3	10
TRT094-1st_10		F	2.4	9.5	10.4
TRT094-2nd-1	3	M	2.1	9.8	13.4
TRT094-2nd-2		M	2.2	10.7	11.4
TRT094-2nd-3		F	1.9	11.5	14
TRT100-1st_1	6	M	2.7	10.7	12.5
TRT100-1st_2		M	2.8	10.5	12.5
TRT100-1st_3		M	2.8	10.8	12.4
TRT100-1st_4		F	2.7	11	12.2
TRT100-1st_5		F	2.7	10.4	12.7
TRT100-1st_6		F	2.9	10.7	11.6
TRT100-2nd_1	6	M	2.5	10	13.8
TRT100-2nd_2		M	2.2	12	11.6
TRT100-2nd_3		M	2.5	11.4	14
TRT100-2nd_4		M	2.8	11.9	12.7
TRT100-2nd_5		M	Born dead
TRT100-2nd_6		F	2.7	11.8	13.8
TRT082_1	9	M	2.3	10.8	11
TRT082_2		M	2.6	11.3	12.8
TRT082_3		F	2.6	10.9	12.6
TRT082_4		F	2.6	10.8	12.1
TRT082_5		F	2.4	10.5	12
TRT082_6		F	2.3	10.4	11.3
TRT082_7		F	2.2	10.4	11.1
TRT082_8		F	2.1	9.9	11
TRT082_9		F	1.5	6.2	7.3
TRT102_1	7	M	2.8	10.6	13
TRT102_2		M	2.7	10.5	12
TRT102_3		M	2.9	9.8	10.9
TRT102_4		M	2.9	11.3	11.6
TRT102_5		F	3	11	11.8
TRT102_6		F	2.7	10.4	11.6
TRT102_7		F	2.5	6.8	7.1
TRT131_1	7	M	2.6	10	11.6
TRT131_2		M	2.6	10.5	12.2
TRT131_3		M	2.8	10.8	11.3
TRT131_4		M	2.7	10.5	10.2
TRT131_5		F	2.4	9.4	10.2
TRT131_6		F	2.8	11	7.4
TRT131_7		F	2.4	6.6	11.8
TRT151_1	5	M	2.7	10.4	12.5
TRT151_2		M	2.6	10.7	12.2
TRT151_3		M	2.7	10.3	12
TRT151_4		F	2.6	10.6	12
TRT151_5		F	2.6	10.4	12.2
TRT160-1st_1	5	M	N.D	11.9	13.8
TRT160-1st_2		M	N.D	11.9	13.8
TRT160-1st_3		M	N.D	7.2	8.6
TRT160-1st_4		F	N.D	10	14
TRT160-1st_5		F	N.D	12	11.1
TRT160-2nd_1	5	M	2.5	13.9	13.1
TRT160-2nd_2		M	2.7	10.7	14.4
TRT160-2nd_3		M	2.5	12.3	15.7
TRT160-2nd_4		F	2.3	11.8	9.8
TRT160-2nd_5		F	2.2	9.7	14.4
TRT160_1	1	F	Died at P3
TRT161-1st_1	7	M	2.6	8.3	11.4
TRT161-1st_2		M	2	9.8	11.2
TRT161-1st_3		M	2.5	10	9.1
TRT161-1st_4		M	2.2	10.7	12.6
TRT161-1st_5		F	2.5	9.7	11.5
TRT161-1st_6		F	1.8	10.6	11.9
TRT161-1st_7		F	2.5	10.6	11.8
TRT161-2nd_1	9	M	1.6	9.7	10.3
TRT161-2nd_2		M	2.4	7.9	9.2
TRT161-2nd_3		M	2.3	9.1	10.9
TRT161-2nd_4		M	2.6	9.6	10.4
TRT161-2nd_5		M	2.7	10.3	11.4
TRT161-2nd_6		F	2.5	9.4	10.9
TRT161-2nd_7		F	2.3	10.4	11.8
TRT161-2nd_8		F	2.4	9.5	10.2
TRT161-2nd_9		F	2.5	10.1	10.4
TRT161_1	2	M	Died at P3
TRT161_2		F	Died at P3
TRT175_1	2	M	2.4	11	13.4
TRT175_2		M	2.2	11.6	13.2
Average F1 body weight			2.49467	10.2263	11.5813
Standard deviation			0.293116	1.28907	1.6471
									7.37988
									0.806354

## Sheet: 6wk.IVF.BL6_CON-nABX Fig.2I
CTR=Control; TRT=nABX treament; P=Postnatal day; F=Female; M=Male; N.D= No Data
Mice code	Litter size	Sex	P0	P1	P2	P3	P6	P9	P12	P15	P18	P21
CTR001_1st_1	5	M/F	Died at P0
CTR001_1st_2		M				2.04	3.51	5.8	6.9	6.38	7.3	9.27
CTR001_1st_3		M				1.93	4.3	4.94	5.6	7.06	7.7	8.1
CTR001_1st_4		M				1.76	3.55	5.91	6.31	7.37	8.2	8.68
CTR001_1st_5		M				2.23	4.04	5.32	6.77	7.9	8.07	8.28
CTR001_3rd_1	6	M/F	Died at P0
CTR001_3rd_2		M/F	Died at P0
CTR001_3rd_3					Died at P1
CTR001_3rd_4		M				2.69	4.72	6.37	7.74	9.28	9.66	10.69
CTR001_3rd_5		M				2.44	4.64	6.85	8	9.55	9.63	11.12
CTR001_3rd_6		M				2.33	5.05	6.72	8.13	8.76	10.34	10.58
CTR003_2nd_1	7	M/F		Died at P1
CTR003_2nd_2		M				2.05	3.74	5.17	7.09	8.28	8.43	8.87
CTR003_2nd_3		M				2.35	4.04	5.26	7.37	8.24	9.44	10.67
CTR003_2nd_4		M				2.22	3.79	5.17	6.96	8.63	9.26	9.89
CTR003_2nd_5		M				1.98	3.69	5.65	7.03	8.33	8.9	9.48
CTR003_2nd_6		F				2.3	3.74	5.35	7.27	8.34	9.14	9.94
CTR003_2nd_7		F				2.04	4.1	5.72	7.45	8.51	9.25	10
CTR003_3rd_1	4	M/F		Died at P1
CTR003_3rd_2		M				2.67	4.9	7.07	8.83	10.38	9.95	10.88
CTR003_3rd_3		F				2.11	4.01	6	7.86	9.05	8.61	9.8
CTR003_3rd_4		F				2.39	3.94	6.2	7.55	8.88	8.53	10.23
CTR342_1st_1	5	M				1.85	3.37	5.13	6.95	8.22	8.27	9.65
CTR342_1st_2		F				2.02	3.73	5.83	7.48	8.7	8.13	9.32
CTR342_1st_3		F				1.6	3.09	5.66	6.94	8.6	8.07	8.73
CTR342_1st_4		F				1.98	3.72	4.93	6.65	7.94	8.76	9.86
CTR342_1st_5		F				2.07	3.48	5.17	7.35	8.04	8.67	10.26
CTR343_1st_1	7	M/F		Died at P1
CTR343_1st_2		M				2.12	3.48	5.93	7.17	8.8	8.87	11.14
CTR343_1st_3		M				2.1	3.98	4.9	7.52	9.05	8.45	9.26
CTR343_1st_4		M				1.94	3.63	5.47	6.42	7.83	8.62	10.22
CTR343_1st_5		M				2.11	3.02	5.55	7.57	8.38	7.77	8.44
CTR343_1st_6		M				1.61	3.83	5.76	7.06	8.42	9.32	10.23
CTR343_1st_7		F				1.9	3.34	5.41	7.23	8.38	8.32	9.34
CTR344_1st_1	5	M				1.74	3.01	4.82	5.71	6.79	7.9	8.57
CTR344_1st_2		F				1.88	3.13	4.88	6.01	7.03	7.85	8.52
CTR344_1st_3		F				1.74	3.22	4.99	5.86	7.01	8.15	9.17
CTR344_1st_4		F				1.74	2.76	4.38	6.2	6.95	7.88	8.67
CTR344_1st_5
CTR344_2nd_1	3	M		Died at P1
CTR344_2nd_2		F				2.76	4.65	6.89	8.94	11.2	12.71	13.14
CTR344_2nd_3		F				2.48	4.52	6.78	9.04	11.16	12.51	13.31
TRT007_2nd_1	13	M/F	Died at P0
TRT007_2nd_2		M/F	Died at P0
TRT007_2nd_3		M/F	Died at P0
TRT007_2nd_4		M/F	Died at P0
TRT007_2nd_5		M/F		Died at P1
TRT007_2nd_6		M				2.18	2.87	5.54	7.07	6.38	8.01	9.83
TRT007_2nd_7		M				1.63	3.96	4.32	5.38	8.06	6.66	7.72
TRT007_2nd_8		M				1.56	2.91	4.23	6	6.72	8.79	8.19
TRT007_2nd_9		M				1.6	2.84	4.57	5.67	7.21	7.7	8.72
TRT007_2nd_10		F				2.11	2.88	4.5	6.56	7.72	7.22	9.28
TRT007_2nd_11		F				1.68	2.89	5.45	5.72	7.29	7.69	8.05
TRT007_2nd_12		F				1.59	3.16	4.8	6.81	6.99	7.34	8.8
TRT007_2nd_13		F				1.45	3.78	4.35	6.04	7.49	8.22	8.42
TRT007_3rd_1	4			Died at P1
TRT007_3rd_2
TRT007_3rd_3
TRT007_3rd_4
TRT007_4th_1	7	M/F		Died at P1
TRT007_4th_2		M/F		Died at P1
TRT007_4th_3		M/F		Died at P1
TRT007_4th_4		M/F		Died at P1
TRT007_4th_5		M/F		Died at P1
TRT007_4th_6		M/F			Died at P2
TRT007_4th_7		M/F			Died at P2
TRT007_5th_1	7	M/F		Died at P1
TRT007_5th_2		M/F		Died at P1
TRT007_5th_3		M/F		Died at P1
TRT007_5th_4		M				1.8	2.98	4.74	6.08	6.86	7.15	8.27
TRT007_5th_5		M				1.72	3.34	4.42	6.23	7.17	6.59	8.2
TRT007_5th_6		F				1.54	2.91	4.32	5.9	6.62	6.81	7.63
TRT007_5th_7		F				1.69	3.05	4.49	5.85	6.83	6.99	8.01
TRT008_1st_1	5	M				2.31	4.31	5.65	7.64	8.91	9.29	10.26
TRT008_1st_2		M				2.5	4.2	5.58	7.59	8.29	8.53	10.62
TRT008_1st_3		M				2.11	3.68	5.93	7.22	8.92	9.13	10.71
TRT008_1st_4		F				2.46	4.43	5.38	7.96	8.6	8.86	10.65
TRT008_1st_5		F				2.03	3.94	6.12	7.33	9.01	9.27	10.02
TRT347_1st_1	6	M/F		Died at P1
TRT347_1st_2		M				1.58	3.18	5	6.44	7.98	8.44	8.28
TRT347_1st_3		M				1.54	2.91	4.9	6.52	7.72	8.06	9.22
TRT347_1st_4		F				1.66	3.36	5.38	6.84	8.12	8.13	8.34
TRT347_1st_5		F				1.54	3.38	4.8	6.27	7.46	8.83	9.14
TRT347_1st_6		F				1.7	3.05	5.27	6.86	8.27	8.42	8.82
TRT348_1st_1	7	M				2.03	3.42	4.89	6.72	8.07	8.26	9.84
TRT348_1st_2		M				1.8	3.9	5.17	5.96	8.36	8.75	8.87
TRT348_1st_3		M				2.13	3.64	5.65	6.75	7.09	8.39	9.94
TRT348_1st_4		M				1.92	3.31	5.39	7.11	7.96	7.34	8.66
TRT348_1st_5		F				2	3.61	5.3	6.88	8.36	8.46	9.92
TRT348_1st_6		F				1.91	3.65	5.42	6.83	8.23	8.54	9.74
TRT348_1st_7		F				2.05	3.62	5.34	7.12	8.12	8.61	10.18
TRT349_1st _1	4	M				1.96	3.86	5.94	7.71	9.16	10.56	11.64
TRT349_1st _2		M				1.78	2.94	5.78	7.51	9.31	10.25	10.52
TRT349_1st _3		M				1.84	3.67	4.2	4.82	5.86	6.43	7.49
TRT349_1st _4		F				1.92	3.6	5.7	7.44	8.84	9.5	10.62
TRT349_2nd _1	11	M/F	Died at P0
TRT349_2nd _2		M/F		Died at P1
TRT349_2nd _3		M/F		Died at P1
TRT349_2nd _4		M				2.01	2.5	4.99	6.54	7.53	8.47	9.24
TRT349_2nd _5		M				2	3.42	3.69	4.75	5.87	6.65	9.53
TRT349_2nd _6		M				1.38	3.59	5.1	6.11	7.23	8.07	7.16
TRT349_2nd _7		F				1.88	3.56	4.92	5.83	7.17	7.59	9.13
TRT349_2nd _8		F				1.8	3.32	4.63	6.51	7.54	7.6	8.39
TRT349_2nd _9		F				2.07	3.41	4.43	6.02	7.01	7.54	8.27
TRT349_2nd _10		F				1.92	3	4.73	5.96	7.41	8.15	8.06
TRT349_2nd _11		F				1.66	3.23	5.24	6.35	7.12	8.14	9.26

## Sheet: Cohen'D 6wk.IVF_CON-nABX Fig.2I
C57BL/6J foster mother
CTR=Control; TRT=nABX treament; P=Postnatal day; F=Female; M=Male; N.D= No Data								Cohen's D formula
Mice code	Litter size	Sex	P3	P15	P21			Mean of pups from Treated/Total	9.11	Treated (Mean)- Control total (Mean)	-0.72
CTR001_1st_1	5	M/F	Died					Mean of pups Control/Total	9.83	SD Pooled	1.27401
CTR001_1st_2		M	2.04	6.38	9.27			Pups from Control SD/Total	1.22	√SD Pooled	1.12872
CTR001_1st_3		M	1.93	7.06	8.1			Pups from Treated SD/Total	1.05	Effect Size Cohen D	-0.63789
CTR001_1st_4		M	1.76	7.37	8.68
CTR001_1st_5		M	2.23	7.9	8.28			Total number of pups from Control(n)	33
CTR001_3rd_1	6	M/F	Died					Total number of pups from Treated (n)	41
CTR001_3rd_2		M/F	Died
CTR001_3rd_3		M/F	Died					P3
CTR001_3rd_4		M	2.69	9.28	10.69			Mean of pups from Treated/Total	1.85
CTR001_3rd_5		M	2.44	9.55	11.12			Mean of pups Control/Total	2.1
CTR001_3rd_6		M	2.33	8.76	10.58			Pups from Control SD/Total	0.3
CTR003_2nd_1	7	M/F	Died					Pups from Treated SD/Total	0.26
CTR003_2nd_2		M	2.05	8.28	8.87			Total number of pups from Control(n)	33
CTR003_2nd_3		M	2.35	8.24	10.67			Total number of pups from Treated (n)	41
CTR003_2nd_4		M	2.22	8.63	9.89			Effect Size Cohen D	-0.832718
CTR003_2nd_5		M	1.98	8.33	9.48
CTR003_2nd_6		F	2.3	8.34	9.94			P15
CTR003_2nd_7		F	2.04	8.51	10			Mean of pups from Treated/Total	7.68
CTR003_3rd_1	4	M/F	Died					Mean of pups Control/Total	8.41
CTR003_3rd_2		M	2.67	10.38	10.88			Pups from Control SD/Total	1.11
CTR003_3rd_3		F	2.11	9.05	9.8			Pups from Treated SD/Total	0.86
CTR003_3rd_4		F	2.39	8.88	10.23			Total number of pups from Control(n)	33
								Total number of pups from Treated (n)	41
CTR342_1st_1	5	M	1.85	8.22	9.65			Effect Size Cohen D	-0.74564
CTR342_1st_2		F	2.02	8.7	9.32
CTR342_1st_3		F	1.6	8.6	8.73			P21
CTR342_1st_4		F	1.98	7.94	9.86			Mean of pups from Treated/Total	9.83
CTR342_1st_5		F	2.07	8.04	10.26			Mean of pups Control/Total	9.11
CTR343_1st_1	7	M/F	Died					Pups from Control SD/Total	1.22
CTR343_1st_2		M	2.12	8.8	11.14			Pups from Treated SD/Total	1.05
CTR343_1st_3		M	2.1	9.05	9.26			Total number of pups from Control(n)	33
CTR343_1st_4		M	1.94	7.83	10.22			Total number of pups from Treated (n)	41
CTR343_1st_5		M	2.11	8.38	8.44			Effect Size Cohen D	-0.63789
CTR343_1st_6		M	1.61	8.42	10.23
CTR343_1st_7		F	1.9	8.38	9.34
CTR344_1st_1	5	M	1.74	6.79	8.57
CTR344_1st_2		F	1.88	7.03	8.52
CTR344_1st_3		F	1.74	7.01	9.17
CTR344_1st_4		F	1.74	6.95	8.67
CTR344_1st_5
CTR344_2nd_1	3	M	Died
CTR344_2nd_2		F	2.76	11.2	13.14
CTR344_2nd_3		F	2.48	11.16	13.31
Average weight			2.09606	8.40727	9.82758
Standard deviation			0.30027	1.11063	1.21733
TRT007_2nd_1	13	M/F	Died
TRT007_2nd_2		M/F	Died
TRT007_2nd_3		M/F	Died
TRT007_2nd_4		M/F	Died
TRT007_2nd_5		M/F	Died
TRT007_2nd_6		M	2.18	6.38	9.83
TRT007_2nd_7		M	1.63	8.06	7.72
TRT007_2nd_8		M	1.56	6.72	8.19
TRT007_2nd_9		M	1.6	7.21	8.72
TRT007_2nd_10		F	2.11	7.72	9.28
TRT007_2nd_11		F	1.68	7.29	8.05
TRT007_2nd_12		F	1.59	6.99	8.8
TRT007_2nd_13		F	1.45	7.49	8.42
TRT007_4th_1	7	M/F	Died
TRT007_4th_2		M/F	Died
TRT007_4th_3		M/F	Died
TRT007_4th_4		M/F	Died
TRT007_4th_5		M/F	Died
TRT007_4th_6		M/F	Died
TRT007_4th_7		M/F	Died
TRT007_5th_1	7	M/F	Died
TRT007_5th_2		M/F	Died
TRT007_5th_3		M/F	Died
TRT007_5th_4		M	1.8	6.86	8.27
TRT007_5th_5		M	1.72	7.17	8.2
TRT007_5th_6		F	1.54	6.62	7.63
TRT007_5th_7		F	1.69	6.83	8.01
TRT008_1st_1	5	M	2.31	8.91	10.26
TRT008_1st_2		M	2.5	8.29	10.62
TRT008_1st_3		M	2.11	8.92	10.71
TRT008_1st_4		F	2.46	8.6	10.65
TRT008_1st_5		F	2.03	9.01	10.02
TRT347_1st_1	6	M/F	Died
TRT347_1st_2		M	1.58	7.98	8.28
TRT347_1st_3		M	1.54	7.72	9.22
TRT347_1st_4		F	1.66	8.12	8.34
TRT347_1st_5		F	1.54	7.46	9.14
TRT347_1st_6		F	1.7	8.27	8.82
TRT348_1st_1	7	M	2.03	8.07	9.84
TRT348_1st_2		M	1.8	8.36	8.87
TRT348_1st_3		M	2.13	7.09	9.94
TRT348_1st_4		M	1.92	7.96	8.66
TRT348_1st_5		F	2	8.36	9.92
TRT348_1st_6		F	1.91	8.23	9.74
TRT348_1st_7		F	2.05	8.12	10.18
TRT349_1st _1	4	M	1.96	9.16	11.64
TRT349_1st _2		M	1.78	9.31	10.52
TRT349_1st _3		M	1.84	5.86	7.49
TRT349_1st _4		F	1.92	8.84	10.62
TRT349_2nd _1	11	M/F	Died
TRT349_2nd _2		M/F	Died
TRT349_2nd _3		M/F	Died
TRT349_2nd _4		M	2.01	7.53	9.24
TRT349_2nd _5		M	2	5.87	9.53
TRT349_2nd _6		M	1.38	7.23	7.16
TRT349_2nd _7		F	1.88	7.17	9.13
TRT349_2nd _8		F	1.8	7.54	8.39
TRT349_2nd _9		F	2.07	7.01	8.27
TRT349_2nd _10		F	1.92	7.41	8.06
TRT349_2nd _11		F	1.66	7.12	9.26
Average weight			1.85463	7.67951	9.11317
Standard deviation			0.262974	0.855307	1.0508
									7.37988
									0.806354
