# Supplementary material for: Paternal microbiome perturbations impact offspring fitness
Source: Nature. 2024 May 1;629(8012):652–9. doi: 10.1038/s41586-024-07336-w (PMC11096121; doi:10.1038/s41586-024-07336-w)
Supplement: Supplementary file 5 — Source Data Fig. 3 [file 41586_2024_7336_MOESM5_ESM.xlsx]

## Sheet: Testis-body weight ratio Fig.3A
CTR=Control; TRT=nABX treament
Male mice code	Body weight (g) after 6 weeks treatment	Testis (mg)	Testis (mg)/ Body weight (g)	Testis (g)	Testis (g)/ Body weight (g)
CTR023	26.8	192	7.16418	0.192	0.00716418
CTR024	28.7	200	6.96864	0.2	0.00696864
CTR045	26.4	193	7.31061	0.193	0.00731061
CTR048	26.4	177	6.70455	0.177	0.00670455
CTR077	27.8	220.2	7.92086	0.2202	0.00792086
CTR059	27.7	222.3	8.02527	0.2223	0.00802527
CTR086	28.8	204	7.08333	0.204	0.00708333
CTR095	29.6	200	6.75676	0.2	0.00675676
CTR097	25.8	211	8.17829	0.211	0.00817829
CTR105	25.78	211	8.18464	0.211	0.00818464
CTR107	31.54	235	7.45086	0.235	0.00745086
CTR126	24.8	197	7.94355	0.197	0.00794355
CTR146	27.32	197	7.21083	0.197	0.00721083
CTR156	26.8	198	7.38806	0.198	0.00738806
CTR159	30.6	217	7.0915	0.217	0.0070915
CTR165	26.5	188	7.09434	0.188	0.00709434
CTR166	25.1	210	8.36653	0.21	0.00836653
CTR167	27.3	200	7.32601	0.2	0.00732601
CTR168	27.4	219	7.9927	0.219	0.0079927
CTR169	27.2	199	7.31618	0.199	0.00731618
CTR170	26.4	214	8.10606	0.214	0.00810606
CTR171	25.2	203	8.05556	0.203	0.00805556
CTR172	26.8	214	7.98507	0.214	0.00798507
CTR173	26.9	207	7.69517	0.207	0.00769517
CTR174	24.5	206	8.40816	0.206	0.00840816
CTR200	26.8	201	7.5	0.201	0.0075
CTR203	25.8	166	6.43411	0.166	0.00643411
CTR210	26.2	198	7.55725	0.198	0.00755725
CTR211	25.3	199	7.86561	0.199	0.00786561
CTR212	23.9	210	8.78661	0.21	0.00878661
CTR213	26.6	206	7.74436	0.206	0.00774436
TRT028	27.3	206	7.54579	0.206	0.00754579
TRT029	26.4	207.7	7.86742	0.2077	0.00786742
TRT053	26.5	171.5	6.4717	0.1715	0.0064717
TRT054	26.2	187.4	7.15267	0.1874	0.00715267
TRT082	27.8	201	7.23022	0.201	0.00723022
TRT064	26.2	188.7	7.20229	0.1887	0.00720229
TRT094	26.2	193	7.36641	0.193	0.00736641
TRT100	29.5	208	7.05085	0.208	0.00705085
TRT102	26.15	194	7.41874	0.194	0.00741874
TRT110	29.3	207	7.06485	0.207	0.00706485
TRT114	28.58	187	6.54304	0.187	0.00654304
TRT131	28.1	214	7.61566	0.214	0.00761566
TRT151	28.44	216	7.59494	0.216	0.00759494
TRT160	29.2	220	7.53425	0.22	0.00753425
TRT161	28.4	221	7.78169	0.221	0.00778169
TRT175	26.58	177	6.65914	0.177	0.00665914
TRT176	25.9	183	7.06564	0.183	0.00706564
TRT177	28.7	211	7.35192	0.211	0.00735192
TRT178	26.2	204	7.78626	0.204	0.00778626
TRT179	28.3	208	7.34982	0.208	0.00734982
TRT180	28.9	193	6.6782	0.193	0.0066782
TRT181	28	160	5.71429	0.16	0.00571429
TRT182	29.3	201	6.86007	0.201	0.00686007
TRT183	27.7	190	6.85921	0.19	0.00685921
TRT184	28.7	185	6.44599	0.185	0.00644599
TRT208	27.6	180	6.52174	0.18	0.00652174
TRT209	24	162	6.75	0.162	0.00675
TRT214	26.5	213	8.03774	0.213	0.00803774
TRT215	25.4	182	7.16535	0.182	0.00716535
TRT216	26.14	186	7.11553	0.186	0.00711553
TRT217	25.7	200	7.7821	0.2	0.0077821
TRT218	23	120	5.21739	0.12	0.00521739

## Sheet: Abnormal testis tubules Fig.3C
CTR=Control; TRT=nABX treament, Each valkue is percentage abnormal seminiferous tubules across an independent tissues section
CTR	TRT
4.09836	6.80628
1.03627	9.43396
0.888889	7.07071
0	9.84456
0.327869	4.90196
0	8.71795
0	9.09091
0	14.966
0	19.685
0	8.04598
0	14.433
0	13.3803
0	12.1387
0.862069	6.28019
2.58621	8.94309
2.20994	7.35931
0.473934	6.82731
3.24074	4.31034
1.24481	3.68852
0	6.19469
0	4.46429
0	4.97238
1.28205	4.83871
2.24719	0
1.38249	0.571429
0	0
0.395257	0
0	0.384615
0	0
1.10497	0.497512
0.502513	3.13725
0	2.15054
1.39535	0.749064
0.660066	0
0	0.632911
0	0
0	1.25523
0	0.653595
0.413223	0
0	1.42349
2.60417	0.609756
1.69492	2.73973
1.19048	2.66667
0.584795	0.947867
0.645161	2.25564
0	0.729927
0	5.04202
0	1.60428
0	1.47059
0	1.96078
0.421941	3.0303
0.393701	3.65854
0	1.58103
0.854701	1.42349
	1.08696
	0.704225
	0.711744
	0
	3.51759
	1.42857
	3.1746
	3.55731
	4.65116
	2.36967
	5.40541
	4.44444
	1.21951
	2.63158
	2.40964
	0
	1.29032
	0.657895

## Sheet: Epithelial thickness Fig.3D
CTR=Control; TRT=nABX treament
CON	TRT
0.153	0.196
0.161	0.148
0.179	0.183
0.182	0.145
0.171	0.187
0.182	0.159
0.154	0.118
0.158	0.137
0.149	0.128
0.164	0.147
0.188	0.14
0.154	0.127
0.174	0.163
0.163	0.177
0.176	0.103
0.178	0.148
0.148	0.155
0.152	0.17
0.214	0.13
0.174	0.147
0.217	0.18
0.182	0.147
0.203	0.123
0.157	0.123
0.214	0.175
0.146	0.174
0.181	0.154
0.21	0.131
0.178	0.157
0.148	0.167
0.114	0.167
0.141	0.143
0.168	0.142
0.155	0.129
0.165	0.122
0.175	0.114
0.162	0.051
0.146	0.145
0.147	0.214
0.169	0.206
0.19	0.208
0.176	0.178
0.214	0.138
0.189	0.163
0.183	0.127
0.193	0.26
0.178	0.172
0.197	0.206
0.2	0.133
0.182	0.231
0.16	0.247
0.218	0.159
0.18	0.147
0.193	0.174
0.158	0.032
0.194	0.094
0.224	0.132
0.228	0.206
0.225	0.11
0.213	0.124
0.163	0.14
0.185	0.094
0.169	0.142
0.188	0.163
0.211	0.132
0.177	0.122
0.226	0.177
0.203	0.123
0.146	0.165
0.167	0.024
0.23	0.1
0.262	0.088
0.17	0.128
0.227	0.124
0.195	0.124
0.303	0.09
0.193	0.163
0.22	0.168
0.282	0.148
0.222	0.235
0.198	0.145
0.189	0.235
0.159	0.152
0.202	0.183
0.158	0.238
0.175	0.181
0.177	0.207
0.191	0.148
0.219	0.18
0.197	0.167
0.146	0.146
0.198	0.184
0.194	0.15
0.15	0.177
0.161	0.148
0.158	0.171
0.201	0.236
0.232	0.054
0.208	0.125
0.252	0.142
0.191	0.034
0.176	0.148
0.182	0.16
0.237	0.141
0.229	0.154
0.193	0.146
0.214	0.134
0.178	0.126
0.34	0.198
0.241	0.232
0.147	0.145
0.164	0.188
0.221	0.033
0.163	0.082
0.16	0.144
0.18	0.13
0.147	0.092
0.171	0.145
0.202	0.134
0.207	0.177
0.172	0.134
0.179	0.098
0.165	0.14
0.156	0.06
0.173	0.178
0.156	0.138
0.183	0.138
0.189	0.155
0.176	0.046
0.178	0.214
0.163	0.158
0.173	0.14
0.162	0.159
0.197	0.177
0.167	0.143
0.187	0.186
0.176	0.194
0.175	0.091
0.169	0.157
0.207	0.16
0.169	0.133
0.157	0.136
0.173	0.163
0.257	0.126
0.258	0.237
0.167	0.229
0.214	0.124
0.205	0.179
0.188	0.072
0.211	0.176
0.212	0.171
0.183	0.136
0.223	0.203
0.172	0.125
0.162	0.157
0.167	0.175
0.162	0.137
0.224	0.145
0.137	0.096
0.15	0.132
0.164	0.154
0.191	0.137
0.168	0.128
0.137	0.169
0.165	0.189
0.223	0.119
0.173	0.137
0.203	0.269
0.186	0.216
0.136	0.14
0.207	0.138
0.145	0.136
0.171	0.16
0.156	0.158
0.177	0.158
0.192	0.058
0.16	0.084
0.175	0.126
0.175	0.131
0.167	0.164
0.175	0.032
0.212	0.169
0.169	0.125
0.17	0.211
0.147	0.215
0.166	0.114
0.184	0.024
0.174	0.112
0.172	0.093
0.212	0.175
0.178	0.158
0.202	0.175
0.205	0.194
0.158	0.191
0.171	0.172
0.189	0.214
0.166	0.106
0.181	0.156
0.171	0.159
0.147	0.183
0.195	0.192
0.187	0.155
0.143	0.162
0.192	0.15
0.209	0.154
0.178	0.109
0.251	0.226
0.233	0.146
0.18	0.138
0.207	0.232
0.175	0.18
0.198	0.123
0.171	0.166
0.216	0.222
0.214	0.178
0.195	0.181
0.249	0.175
0.188	0.173
0.215	0.159
0.184	0.168
0.209	0.162
0.17	0.174
0.186	0.216
0.167	0.187
0.191	0.177
0.153	0.197
0.16	0.085
0.178	0.14
0.16	0.165
0.175	0.146
0.129	0.113
0.227	0.17
0.205	0.156
0.203	0.17
0.166	0.182
0.147	0.224
0.15	0.226
0.148	0.179
0.186	0.148
0.17	0.246
0.191	0.178
0.162	0.235
0.171	0.151
0.17	0.204
0.186	0.14
0.179	0.174
0.154	0.147
0.145	0.257
0.147	0.174
0.199	0.1
0.183	0.15
0.252	0.134
0.189	0.193
0.187	0.19
0.134	0.26
0.159	0.039
0.208	0.184
0.161	0.184
0.19	0.136
0.164	0.181
0.259	0.218
0.165	0.295
0.178	0.217
0.242	0.211
0.202	0.148
0.203	0.137
0.151	0.109
0.168	0.176
0.153	0.183
0.157	0.134
0.149	0.175
0.155	0.185
0.157	0.144
0.158	0.163
0.171	0.15
0.147	0.222
0.147	0.118
0.164	0.157
0.187	0.103
0.16	0.113
0.178	0.124
0.14	0.182
0.19	0.22
0.178	0.231
0.169	0.149
0.165	0.14
0.188	0.207
0.18	0.19
0.182	0.175
0.183	0.193
0.207	0.166
0.164	0.18
0.143	0.23
0.183	0.218
0.142	0.197
0.125	0.176
0.155	0.19
0.141	0.236
0.151	0.174
0.167	0.115
0.163	0.212
0.159	0.15
0.129	0.167
0.15	0.151
0.175	0.144
0.202	0.141
0.191	0.068
0.179	0.132
0.152	0.145
0.205	0.143
0.19	0.136
0.204	0.207
0.172	0.16
0.137	0.14
0.16	0.191
0.197	0.149
0.177	0.105
0.205	0.149
0.141	0.213
0.153	0.211
0.145	0.165
0.169	0.21
0.167	0.164
0.198	0.144
0.207	0.186
0.162	0.179
0.182	0.152
0.134	0.172
0.207	0.157
0.229	0.146
0.193	0.178
0.156	0.218
0.152	0.102
0.175	0.112
0.213	0.169
0.157	0.165
0.235	0.136
0.192	0.143
0.212	0.183
0.148	0.168
0.205	0.158
0.226	0.097
0.202	0.179
0.173	0.15
0.159	0.175
0.149	0.192
0.171	0.185
0.151	0.125
0.154	0.129
0.2	0.121
0.152	0.215
0.186	0.191
0.202	0.167
0.137	0.217
0.173	0.176
0.173	0.164
0.179	0.202
0.218	0.189
0.166	0.214
0.157	0.123
0.211	0.153
0.195	0.119
0.136	0.165
0.137	0.208
0.19	0.161
0.163	0.271
0.184	0.174
0.158	0.164
0.186	0.179
0.145	0.177
0.168	0.176
0.167	0.195
0.148	0.174
0.163	0.132
0.16	0.15
0.176	0.157
0.16	0.154
0.135	0.191
0.137	0.211
0.152	0.146
0.221	0.131
0.221	0.15
0.211	0.179
0.178	0.173
0.187	0.165
0.216	0.213
0.155	0.218
0.16	0.222
0.148	0.227
0.159	0.14
0.216	0.187
0.183	0.233
0.115	0.169
0.176	0.112
0.228	0.127
0.22	0.221
0.219	0.142
0.21	0.166
0.282	0.14
0.151	0.15
0.2	0.152
0.158	0.162
0.181	0.16
0.162	0.175
0.173	0.187
0.172	0.145
0.169	0.159
0.123	0.111
0.191	0.173
0.131	0.173
0.212	0.172
0.204	0.197
0.169	0.164
0.22	0.183
0.203	0.156
0.195	0.188
0.181	0.174
0.214	0.206
0.145	0.154
0.16	0.16
0.17	0.134
0.17	0.152
0.189	0.087
0.224	0.151
0.235	0.171
0.179	0.176
0.21	0.145
0.18	0.17
0.029475	0.16
0.215	0.185
0.169	0.177
0.18	0.139
0.198	0.131
0.18	0.111
0.144	0.158
0.188	0.156
0.183	0.139
0.169	0.165
0.186	0.141
0.238	0.12
0.331	0.089
0.161	0.23
0.191	0.181
0.201	0.108
0.19	0.15
0.212	0.199
0.142	0.182
0.023	0.229
0.204	0.215
0.169	0.269
0.188	0.215
0.176	0.128
0.194	0.138
0.037	0.137
0.19	0.174
0.18	0.125
0.193	0.12
0.199	0.148
0.255	0.134
0.181	0.133
0.167	0.175
0.19	0.204
0.239	0.132
0.138	0.131
0.18	0.131
0.199	0.125
0.148	0.132
0.134	0.159
0.134	0.192
0.226	0.117
0.166	0.184
0.1	0.045
0.164	0.163
0.04	0.167
0.235	0.139
0.196	0.192
0.21	0.143
0.166	0.148
0.167	0.132
0.133	0.152
0.176	0.21
0.185	0.23
0.183	0.13
0.202	0.183
0.138	0.257
0.149	0.167
0.196	0.177
0.18	0.145
0.135	0.175
0.162	0.171
0.144	0.18
0.128	0.109
0.145	0.156
0.17	0.148
0.156	0.137
0.151	0.089
0.148	0.174
0.142	0.15
0.195	0.15
0.195	0.17
0.224	0.149
0.161	0.108
0.161	0.143
0.124	0.132
0.146	0.163
0.155	0.135
0.178	0.16
0.162	0.118
0.181	0.159079
0.208	0.0407266
0.166	0.17
0.17	0.167
0.174	0.199
0.177	0.144
0.151	0.169
0.192	0.159
0.135	0.161
0.177	0.215
0.152	0.175
0.179	0.219
0.173	0.152
0.183	0.148
0.158	0.183
0.138	0.179
0.171	0.18
0.239	0.164
0.231	0.185
0.175	0.162
0.195	0.192
0.133	0.134
0.194	0.166
0.135	0.168
0.208	0.224
0.16	0.199
0.188	0.155
0.139	0.176
0.161	0.17
0.198	0.189
0.234	0.173
0.211	0.144
0.202	0.179
0.207	0.197
0.202	0.148
0.217	0.154
0.201	0.198
0.291	0.176
0.225	0.22
0.211	0.214
0.25	0.179
0.091	0.17
0.189	0.119
0.08	0.145
0.043	0.131
0.192	0.184
0.169	0.193
0.174	0.174
0.182	0.174
0.122	0.178
0.202	0.132
0.178	0.157
0.057	0.162
0.084	0.175
0.156	0.167
0.086	0.176
0.221	0.119
0.182	0.212
0.2	0.102
0.179	0.186
0.188	0.05
0.143	0.063
0.195	0.137
0.158	0.049
0.194	0.2
0.206	0.193
0.187	0.184
0.184	0.192
0.213	0.203
0.19	0.172
0.199	0.151
0.193	0.19
0.234	0.143
0.169	0.198
0.105	0.172
0.19	0.15
0.156	0.128
0.133	0.162
0.204	0.219
0.235	0.173
0.143	0.203
0.174	0.182
0.043	0.179
0.188	0.216
0.248	0.15
0.179	0.13
0.236	0.147
0.177	0.175
0.236	0.171
0.179	0.214
0.274	0.23
0.211	0.202
0.205	0.187
0.173	0.137
0.191	0.15
0.181	0.153
0.206	0.164
0.181	0.191
0.177	0.219
0.199	0.163
0.208	0.16
0.219	0.141
0.253	0.184
0.225	0.167
0.176	0.127
0.196	0.155
0.218	0.167
0.143	0.176
0.204	0.135
0.193	0.152
0.177	0.148
0.149	0.205
0.223	0.119
0.198	0.215
0.216	0.193
0.191	0.133
0.178	0.173
0.239	0.212
0.222	0.193
0.211	0.172
0.132	0.162
0.182	0.144
0.158	0.162
0.167	0.2
0.141	0.198
0.16	0.194
0.193	0.215
0.198	0.147
0.167	0.207
0.25	0.25
0.23	0.235
0.224	0.159
0.204	0.184
0.202	0.163
0.171	0.149
0.226	0.182
0.205	0.133
0.208	0.14
0.18	0.158
0.195	0.181
0.203	0.14
0.135	0.163
0.174	0.195
0.137	0.143
0.167	0.151
0.167	0.154
0.198	0.14
0.206	0.17
0.194	0.206
0.171	0.168
0.196	0.151
0.164	0.2
0.197	0.168
0.184	0.152
0.174	0.141
0.177	0.189
0.149	0.194
0.297	0.138
0.215	0.163
0.146	0.147
0.247	0.131
0.203	0.205
0.182	0.161
0.158	0.158
0.16	0.177
0.227	0.207
0.18	0.188
0.207	0.152
0.177	0.135
0.203	0.16
0.169	0.133
0.26	0.175
0.236	0.15
0.196	0.161
0.225	0.184
0.202	0.236
0.194	0.223
0.188	0.156
0.17	0.186
0.241	0.197
0.239	0.217
0.247	0.192
0.174	0.136
0.335	0.183
0.296	0.185
0.235	0.184
0.215	0.158
0.269	0.198
0.184	0.166
0.217	0.21
0.197	0.164
0.258	0.095
0.23	0.142
0.194	0.172
0.228	0.247
0.243	0.235
0.24	0.201
0.237	0.189
0.316	0.186
0.176	0.199
0.163	0.176
0.147	0.166
0.159	0.174
0.244	0.142
0.176	0.173
0.244	0.204
0.262	0.171
0.227	0.104
0.202	0.128
0.037	0.125
0.16	0.118
0.141	0.119
0.187	0.175
0.201	0.168
0.165	0.165
0.183	0.162
0.215	0.136
0.21	0.208
0.2	0.176
0.229	0.217
0.256	0.197
0.183	0.153
0.169	0.111
0.221	0.174
0.207	0.149
0.283	0.167
0.194	0.153
0.235	0.159
0.176	0.145
0.254	0.103
0.177	0.167
0.2	0.206
0.269	0.142
0.208	0.172
0.193	0.151
0.288	0.163
0.242	0.148
0.198	0.158
0.24	0.179
0.248	0.181
0.194	0.127
0.15	0.1
0.214	0.196
0.226	0.219
0.218	0.159
0.27	0.164
0.182	0.197
0.219	0.178
0.2	0.162
0.185	0.195
0.221	0.106
0.194	0.095
0.22	0.139
0.201	0.179
0.236	0.165
0.218	0.129
0.273	0.129
0.226	0.153
0.245	0.122
0.239	0.155
0.165	0.183
0.223	0.166
0.19	0.147
0.161	0.146
0.198	0.183
0.243	0.132
0.149	0.167962
0.203	0.0315038
0.237	0.207
0.159	0.166
0.158	0.228
0.207	0.164
0.263	0.179
0.224	0.202
0.231	0.198
0.193	0.201
0.216	0.209
0.176	0.151
0.202	0.216
0.195	0.198
0.161	0.21
0.218	0.237
0.192	0.184
0.236	0.186
0.205	0.203
0.203	0.157
0.183	0.155
0.146	0.199
0.209	0.165
0.169	0.136
0.151	0.163
0.17	0.173
0.142	0.173
0.117	0.186
0.153	0.217
0.202	0.185
0.193	0.172
0.171	0.206
0.145	0.199
0.207	0.173
0.182	0.213
0.169	0.215
0.189	0.214
0.171	0.188
0.211	0.105
0.287	0.167
0.194	0.2
0.158	0.189
0.208	0.181
0.213	0.159
0.177	0.19
0.149	0.193
0.201	0.133
0.209	0.22
0.177	0.165
0.21	0.16
0.195	0.162
0.206	0.143
0.189	0.147
0.194	0.167
0.164	0.147
0.175	0.146
0.183	0.145
0.171	0.142
0.169	0.218
0.192	0.242
0.17	0.15
0.155	0.159
0.173	0.204
0.195	0.182
0.183	0.196
0.177	0.179
0.214	0.203
0.13	0.196
0.21	0.172
0.204	0.207
0.145	0.174
0.194	0.176
0.139	0.172
0.218	0.115
0.187	0.126
0.162	0.192
0.109	0.145
0.177	0.142
0.196	0.152
0.034	0.165
	0.207
	0.159
	0.163
	0.162
	0.217
	0.126
	0.191
	0.169
	0.223
	0.212
	0.196
	0.186
	0.168
	0.194
	0.206
	0.152
	0.194
	0.194
	0.142
	0.136
	0.186
	0.136
	0.153
	0.181
	0.159
	0.186
	0.13
	0.11
	0.134
	0.123
	0.163
	0.137
	0.162
	0.02
	0.045
	0.155
	0.149
	0.192
	0.063
	0.067
	0.117
	0.171
	0.037
	0.127
	0.15
	0.179
	0.157
	0.165
	0.154
	0.181
	0.156
	0.201
	0.199
	0.198
	0.161
	0.19
	0.227
	0.2
	0.178
	0.184
	0.154
	0.178
	0.182
	0.162
	0.132
	0.148
	0.138
	0.165
	0.161
	0.17
	0.113
	0.173
	0.19
	0.16
	0.124
	0.207
	0.152
	0.158
	0.127
	0.137
	0.152
	0.175
	0.172
	0.124
	0.157
	0.188
	0.213
	0.158
	0.168
	0.197
	0.121
	0.151
	0.182
	0.155
	0.181
	0.166
	0.152
	0.151
	0.218
	0.168
	0.146
	0.154
	0.167
	0.18
	0.179
	0.165
	0.148
	0.203
	0.149
	0.157
	0.168
	0.177
	0.171
	0.212
	0.148
	0.162
	0.16
	0.162
	0.194
	0.165
	0.227
	0.162
	0.172
	0.16
	0.157
	0.177
	0.164
	0.162
	0.191
	0.173
	0.142
	0.118
	0.16
	0.131
	0.139
	0.148
	0.14
	0.128
	0.135
	0.188
	0.116
	0.117
	0.202
	0.171
	0.149
	0.175
	0.134
	0.226
	0.129
	0.156
	0.142
	0.222
	0.223
	0.189
	0.12
	0.128
	0.136
	0.154
	0.189
	0.145
	0.165
	0.187
	0.146
	0.151
	0.164
	0.165
	0.173
	0.175
	0.186
	0.16
	0.202
	0.17
	0.214
	0.197
	0.189
	0.16
	0.201
	0.2
	0.185
	0.151
	0.188
	0.192
	0.197
	0.196
	0.207
	0.189
	0.141
	0.162
	0.129
	0.147
	0.159
	0.178
	0.156
	0.187
	0.132
	0.127
	0.132
	0.16
	0.177
	0.134
	0.129
	0.138
	0.116
	0.149
	0.18
	0.165
	0.026

## Sheet: F0_sire-6wk leptin ELISA Fig.3H
CTR=Control; TRT=nABX treament (R squared =0.9989)
Sample ID	Sample final Concentration in the testis (pg/ml
Leptin Control	570.01
CTR166	168.356
CTR167	215.746
CTR169	141.987
CTR146	113.59
CTR171	108.072
CTR172	87.8864
CTR173	109.911
CTR174	151.438
CTR200	156.998
TRT176	66.3784
TRT177	89.6081
TRT178	71.9449
TRT151	53.1873
TRT180	55.0083
TRT182	81.4785
TRT183	79.649
TRT184	105.316
TRT209	24.1306
Sample ID	Sample final Concentration in Plasma (ng/ml
CTR166	7.47862
CTR167	8.0703
CTR169	8.7056
TRT176	2.72683
TRT177	2.97604
TRT178	2.54007

## Sheet: Leptin deficient male Fig.3I
Wild-type=Control; Ob/Ob=Leptin knockout
Male mice ID	Body weight (g) after 6 weeks treatment	Testis (mg)	Testis (mg)/ Body weight (g)	Sperm count *10^6
Wild-type_6wk old_001	21.11	175	8.28991	5.7
Wild-type_6wk old_002	22.34	158	7.07252	4.3
Wild-type_6wk old_003	22.63	168	7.42377	4.6
Ob/Ob_6wk old_004	36.13	148	4.09632	4.7
Ob/Ob_6wk old_005	39.64	141	3.55701	3.5
Ob/Ob_6wk old_006	36.43	145	3.98024	1.95
