# Supplementary material for: Paternal microbiome perturbations impact offspring fitness
Source: Nature. 2024 May 1;629(8012):652–9. doi: 10.1038/s41586-024-07336-w (PMC11096121; doi:10.1038/s41586-024-07336-w)
Supplement: Supplementary file 6 — Source Data Fig. 4 [file 41586_2024_7336_MOESM6_ESM.xlsx]

## Sheet: F1_E18.5 Feto_PL ratio.Fig.4G
CTR=Control; TRT=nABX treament; F=Female; M=Male; N.D= No Data
Mice code	Embryo stage	Number of live fetus	Sex	Fetal weight (g)	Placenta weight (mg)	Placenta (g)	Fetal-placental weight ratio (g/g)
CTR167_1	E18.5	10	N.D	0.883	83	0.083	10.6386
CTR167_2			N.D	0.859	77	0.077	11.1558
CTR167_3			N.D	0.849	85	0.085	9.98824
CTR167_4			N.D	0.958	92	0.092	10.413
CTR167_5			N.D	0.872	89	0.089	9.79775
CTR167_6			N.D	0.82	79	0.079	10.3797
CTR167_7			N.D	0.869	80	0.08	10.8625
CTR167_8			N.D	0.963	89	0.089	10.8202
CTR167_9			N.D	0.867	87	0.087	9.96552
CTR167_10			N.D	0.972	100	0.1	9.72
CTR169_1	E18.5	8	N.D	1.197	84	0.084	14.25
CTR169_2			N.D	1.237	91	0.091	13.5934
CTR169_3			N.D	1.21	76	0.076	15.9211
CTR169_4			N.D	1.129	78	0.078	14.4744
CTR169_5			N.D	1.211	86	0.086	14.0814
CTR169_6			N.D	1.156	85	0.085	13.6
CTR169_7			N.D	1.231	93	0.093	13.2366
CTR169_8			N.D	1.122	80	0.08	14.025
CTR172_1	E18.5	8	N.D	1.13	85	0.085	13.2941
CTR172_2			N.D	1.229	75	0.075	16.3867
CTR172_3			N.D	0.973	77	0.077	12.6364
CTR172_4			N.D	1.183	84	0.084	14.0833
CTR172_5			N.D	1.187	100	0.1	11.87
CTR172_6			N.D	1.173	77	0.077	15.2338
CTR172_7			N.D	1.208	80	0.08	15.1
CTR172_8			N.D	1.253	82	0.082	15.2805
CTR173_1	E18.5	8	N.D	1.149	97	0.097	11.8454
CTR173_2			N.D	1.154	85	0.085	13.5765
CTR173_3			N.D	1.14	77	0.077	14.8052
CTR173_4			N.D	1.208	93	0.093	12.9892
CTR173_5			N.D	1.233	99	0.099	12.4545
CTR173_6			N.D	1.201	96	0.096	12.5104
CTR173_7			N.D	1.097	90	0.09	12.1889
CTR173_8			N.D	1.246	89	0.089	14
CTR174_1	E18.5	8	N.D	1.209	99	0.099	12.2121
CTR174_2			N.D	1.118	84	0.084	13.3095
CTR174_3			N.D	1.175	74	0.074	15.8784
CTR174_4			N.D	1.15	80	0.08	14.375
CTR174_5			N.D	1.06	99	0.099	10.7071
CTR174_6			N.D	1.192	101	0.101	11.802
CTR174_7			N.D	1.247	87	0.087	14.3333
CTR174_8			N.D	1.124	72	0.072	15.6111
CTR204_1	E18.5	8	F	1.212	78	0.078	15.5385
CTR204_2			F	1.273	77	0.077	16.5325
CTR204_3			M	1.256	89	0.089	14.1124
CTR204_4			M	1.173	77	0.077	15.2338
CTR204_5			M	1.306	86	0.086	15.186
CTR204_6			M	1.3	80	0.08	16.25
CTR204_7			M	1.277	82	0.082	15.5732
CTR204_8			F	1.31	94	0.094	13.9362
CTR211_1	E18.5	7	F	1.322	97	0.097	13.6289
CTR211_2			F	1.249	91	0.091	13.7253
CTR211_3			M	1.27	102	0.102	12.451
CTR211_4			F	1.153	84	0.084	13.7262
CTR211_5			M	1.272	99	0.099	12.8485
CTR211_6			F	1.236	77	0.077	16.0519
CTR211_7			F	1.328	92	0.092	14.4348
CTR213_1	E18.5	7	F	1.342	80	0.08	16.775
CTR213_2			M	1.229	81	0.081	15.1728
CTR213_3			M	1.351	92	0.092	14.6848
CTR213_4			F	1.218	70	0.07	17.4
CTR213_5			F	1.279	77	0.077	16.6104
CTR213_6			F	1.335	92	0.092	14.5109
CTR213_7			F	1.254	79	0.079	15.8734
CTR201_1	E18.5	9	M	1.308	103	0.103	12.699
CTR201_2			F	1.224	84	0.084	14.5714
CTR201_3			M	1.201	93	0.093	12.914
CTR201_4			M	1.144	96	0.096	11.9167
CTR201_5			F	1.148	82	0.082	14
CTR201_6			F	1.2	81	0.081	14.8148
CTR201_7			F	1.192	84	0.084	14.1905
CTR201_8			F	1.101	71	0.071	15.507
CTR201_9			M	1.254	85	0.085	14.7529
CTR212_1	E18.5	9	M	1.204	89	0.089	13.5281
CTR212_2			F	1.13	80	0.08	14.125
CTR212_3			M	1.181	92	0.092	12.837
CTR212_4			F	0.941	77	0.077	12.2208
CTR212_5			F	0.787	71	0.071	11.0845
CTR212_6			M	1.133	92	0.092	12.3152
CTR212_7			M	1.15	90	0.09	12.7778
CTR212_8			M	1.222	94	0.094	13
CTR212_9			M	1.183	93	0.093	12.7204
TRT176_1	E18.5	8	N.D	1.174	74	0.074	15.8649
TRT176_2			N.D	1.188	82	0.082	14.4878
TRT176_3			N.D	1.234	92	0.092	13.413
TRT176_4			N.D	1.261	81	0.081	15.5679
TRT176_5			N.D	1.251	78	0.078	16.0385
TRT176_6			N.D	1.261	92	0.092	13.7065
TRT176_7			N.D	1.182	72	0.072	16.4167
TRT176_8			N.D	1.23	76	0.076	16.1842
TRT176_9		Resorbed fetus	*	0.06	58	0.058	1.03448
TRT176_10		Resorbed fetus	*	0.065	65	0.065	1
TRT207_1	E18.5	5	F	1.143	90	0.09	12.7
TRT207_2			M	1.107	87	0.087	12.7241
TRT207_3			M	1.09	88	0.088	12.3864
TRT207_4			F	1.067	72	0.072	14.8194
TRT207_5			F	1.104	86	0.086	12.8372
TRT215_1	E18.5	5	M	1.158	87	0.087	13.3103
TRT215_2			F	1.136	76	0.076	14.9474
TRT215_3			M	1.177	92	0.092	12.7935
TRT215_4			F	1.194	77	0.077	15.5065
TRT215_5			M	1.211	72	0.072	16.8194
TRT215_6		Embryo reabsorbed	*	0.053	63	0.063	0.84127
TRT215_7		Embryo reabsorbed	*	0.059	62	0.062	0.951613
TRT216_1	E18.5	7	M	1.277	87	0.087	14.6782
TRT216_2			M	1.234	92	0.092	13.413
TRT216_3			F	1.219	86	0.086	14.1744
TRT216_4			F	1.268	71	0.071	17.8592
TRT216_5			M	1.208	88	0.088	13.7273
TRT216_6			M	1.179	71	0.071	16.6056
TRT216_7			M	1.246	90	0.09	13.8444
TRT217_1	E18.5	9	M	1.224	93	0.093	13.1613
TRT217_2			F	1.23	82	0.082	15
TRT217_3			M	1.203	98	0.098	12.2755
TRT217_4			F	1.203	77	0.077	15.6234
TRT217_5			M	1.198	88	0.088	13.6136
TRT217_6			M	1.249	91	0.091	13.7253
TRT217_7			M	1.154	83	0.083	13.9036
TRT217_8			F	1.069	75	0.075	14.2533
TRT217_9			M	0.82	56	0.056	14.6429
TRT182_1	E18.5	10	N.D	1.32	94	0.094	14.0426
TRT182_2			N.D	1.118	62	0.062	18.0323
TRT182_3			N.D	1.342	91	0.091	14.7473
TRT182_4			N.D	1.35	69	0.069	19.5652
TRT182_5			N.D	1.388	75	0.075	18.5067
TRT182_6			N.D	1.302	70	0.07	18.6
TRT182_7			N.D	1.332	86	0.086	15.4884
TRT182_8			N.D	1.212	85	0.085	14.2588
TRT182_9			N.D	1.345	78	0.078	17.2436
TRT182_10			N.D	1.288	72	0.072	17.8889
TRT183_1	E18.5	9	N.D	1.212	93	0.093	13.0323
TRT183_2			N.D	1.313	88	0.088	14.9205
TRT183_3			N.D	1.228	96	0.096	12.7917
TRT183_4			N.D	1.323	85	0.085	15.5647
TRT183_5			N.D	1.272	99	0.099	12.8485
TRT183_6			N.D	1.206	108	0.108	11.1667
TRT183_7			N.D	1.227	95	0.095	12.9158
TRT183_8			N.D	1.304	88	0.088	14.8182
TRT183_9			N.D	1.287	89	0.089	14.4607

## Sheet: F1_E18.5PL_labyrinthzone.Fig.4I
CTR=Control; TRT=nABX treament
Paternal_mice code	Fetal stage	Placenta VE-cad stained tissue sections
CTR174	E18.5	0.47328
		0.530776
		0.477461
		0.524532
CTR213	E18.5	0.536249
		0.587577
		0.528339
		0.495187
CTR212	E18.5	0.617548
		0.602368
		0.591623
		0.618687
CTR286	E18.5	0.484051
		0.460951
		0.434546
		0.454013
TRT176	E18.5	0.487747
		0.465614
		0.469226
		0.478677
TRT262	E18.5	0.425138
		0.415359
		0.479206
		0.380292
TRT288	E18.5	0.534491
		0.553742
		0.563154
		0.541561
TRT292	E18.5	0.442324
		0.467287
		0.452057
		0.468789
TRT293	E18.5	0.482214
		0.502755
		0.511727
		0.521442
TRT294	E18.5	0.465119
		0.473357
		0.455706
		0.505931

## Sheet: F1_E18.5 PLGF_ELISA Fig.4J
CTR=Control; TRT=nABX treament; TRTava=AVA treament; curve-fit (R squared =0.9984)
F0 sire_Sample ID	PLGF actual concentration in F1_placenta (ng/ml)
PLGF Control	0.253557
CTR201	3.88128
CTR204	3.50262
CTR211_1	3.64037
CTR212_1	4.02499
CTR213_1	3.02929
CTR259	2.77453
CTR167_1	3.61309
CTR167_2	2.93643
CTR211_2	2.64693
CTR212_2	3.35875
CTR213_2	3.32704
CTR212_3	3.19421
TRT207_1	4.0693
TRT215_1	3.07809
TRT216_1	3.5852
TRT217_1	2.55896
TRT217_2	2.14417
TRT262_1	2.65402
TRT183	2.58749
TRT207_2	2.84432
TRT215_2	2.71055
TRT216_2	3.29055
TRT217_3	2.40842
TRT262_2	2.55392
TRTava267_ 1	2.08144
TRTava267_ 2	2.34905
TRTava267_ 3	1.29167
TRTava268_1	2.31266
TRTava268_2	2.21457
TRTava268_3	2.8647
TRTava269_1	2.11964
TRTava269_2	3.50488

## Sheet: F1_E18.5 sFLT_PLGF_ELISA Fig.4J
CTR=Control; TRT=nABX treament; TRTava=AVA treament; curve-fit (R squared =0.9984)
F0 sire_Sample ID	PLGF actual concentration in F1_placenta (ng/ml)	sFLT-1 actual concentration in F1_placenta (ng/ml)	sFlt-1/PLGF ratio
CTR201	3.88128	35.16	9.05887
CTR204	3.50262	35.6061	10.1656
CTR211_1	3.64037	35.343	9.70863
CTR212_1	4.02499	35.978	8.93865
CTR213_1	3.02929	35.1079	11.5895
CTR259	2.77453	35.3692	12.7478
CTR167_1	3.61309	34.3295	9.50142
CTR167_2	2.93643	34.5491	11.7657
CTR211_2	2.64693	34.4548	13.0169
CTR212_2	3.35875	35.0574	10.4376
CTR213_2	3.32704	34.9934	10.5179
CTR212_3	3.19421	34.2982	10.7376
TRT207_1	4.0693	35.5533	8.73696
TRT215_1	3.07809	35.978	11.6884
TRT216_1	3.5852	34.8744	9.72732
TRT217_1	2.55896	35.0299	13.6891
TRT217_2	2.14417	34.8744	16.2647
TRT262_1	2.65402	35.8181	13.4958
TRT183	2.58749	33.9876	13.1354
TRT207_2	2.84432	34.392	12.0915
TRT215_2	2.71055	34.267	12.6421
TRT216_2	3.29055	35.477	10.7815
TRT217_3	2.40842	35.7054	14.8252
TRT262_2	2.55392	34.6754	13.5773
TRTava267_ 1	2.08144	40.6691	19.5389
TRTava267_ 2	2.34905	40.3577	17.1805
TRTava267_ 3	1.29167	40.4405	31.3088
TRTava268_1	2.31266	41.6646	18.0159
TRTava268_2	2.21457	40.8364	18.4399
TRTava268_3	2.8647	39.8862	13.9233
TRTava269_1	2.11964	41.7076	19.6767
TRTava269_2	3.50488	41.2797	11.7778
