# Supplementary material for: Paternal microbiome perturbations impact offspring fitness
Source: Nature. 2024 May 1;629(8012):652–9. doi: 10.1038/s41586-024-07336-w (PMC11096121; doi:10.1038/s41586-024-07336-w)
Supplement: Supplementary file 7 — Source Data Extended Data Fig. 1 [file 41586_2024_7336_MOESM7_ESM.xlsx]

## Sheet: 16s-rRNA_mg-feces.Ex.Fig1b
16S gene copy numbers by qPCR from fecal sample
CTR=Control; TRT=nABX treament
Sample ID	Replicate 1	Replicate 2	Avg. Quantity	Dilution factor (1:600)	Total 16S rRNA gene copies	Fecal in mg	16s GCNs/mg of feces
Wk 0 CTR_1	0.843565	0.402453	0.623009	600	373.806	200	1.86903
Wk 0 CTR_2	0.535758	0.706385	0.621072	600	372.643	200	1.86321
Wk 0 CTR_3	1.87601	1.19804	1.53703	600	922.217	137.2	6.7217
Wk 0 CTR_4	1.14603	0.95341	1.04972	600	629.832	168	3.749
Wk 0 CTR_5	1.19015	0.788568	0.989361	600	593.617	123	4.82615
Wk 0 CTR_6	1.56755	1.32319	1.44537	600	867.223	200	4.33611
Wk 0 CTR_7	1.18355	1.09973	1.14164	600	684.985	200	3.42492
Wk 0 CTR_8	1.49223	1.30031	1.39627	600	837.762	200	4.18881
Wk 0 TRT_1	1.19091	0.87131	1.03111	600	618.666	175.5	3.52516
Wk 0 TRT_2	0.48338	0.440317	0.461849	600	277.109	200	1.38555
Wk 0 TRT_3	1.0917	0.944406	1.01805	600	610.833	200	3.05416
Wk 0 TRT_4	2.08101	1.29488	1.68794	600	1012.77	86	11.7764
Wk 0 TRT_5	1.15686	0.7555	0.95618	600	573.708	94	6.10327
Wk 0 TRT_6	1.59894	1.09659	1.34776	600	808.657	200	4.04328
Wk 0 TRT_7	1.57679	1.17127	1.37403	600	824.419	200	4.1221
Wk 6 CTR_1	1.0927	1.02526	1.05898	600	635.387	200	3.17694
Wk 6 CTR_2	1.35583	1.28473	1.32028	600	792.167	200	3.96084
Wk 6 CTR_3	1.07679	0.821825	0.949305	600	569.583	200	2.84792
Wk 6 CTR_4	1.24012	0.977533	1.10883	600	665.295	200	3.32648
Wk 6 CTR_5	1.61536	1.68389	1.64962	600	989.774	200	4.94887
Wk 6 CTR_6	1.65662	1.40223	1.52942	600	917.655	187	4.90725
Wk 6 CTR_7	1.25027	1.07528	1.16278	600	697.667	200	3.48833
Wk 6 CTR_8	1.2962	0.99185	1.14403	600	686.416	165.5	4.14753
Wk 6 TRT_1	0.235285	0.208274	0.221779	600	133.068	200	0.665338
Wk 6 TRT_2	0.00677306	0.0061885	0.00648078	600	3.88847	200	0.0194423
Wk 6 TRT_3	0.00289409	0.00268749	0.00279079	600	1.67447	200	0.00837237
Wk 6 TRT_4	0.255005	0.263534	0.259269	600	155.562	200	0.777808
Wk 6 TRT_5	0.00304662	0.002892	0.00296931	600	1.78159	200	0.00890793
Wk 6 TRT_6	0.00653037	0.00748191	0.00700614	600	4.20369	200	0.0210184
Wk 6 TRT_7	0.788684	0.662634	0.725659	600	435.395	146.4	2.97401
Wk 6 TRT_8	0.764233	0.67388	0.719057	600	431.434	200	2.15717
Wk 6+4 CTR_1	1.4648	1.1946	1.3297	600	797.819	87.4	9.12837
Wk 6+4 CTR_2	0.676779	0.612531	0.644655	600	386.793	200	1.93396
Wk 6+4 CTR_3	1.54792	1.38829	1.46811	600	880.865	154	5.7199
Wk 6+4 CTR_4	1.14369	0.974869	1.05928	600	635.569	188	3.38068
Wk 6+4 CTR_5	0.546373	0.423289	0.484831	600	290.899	200	1.45449
Wk 6+4 CTR_6	1.08835	0.759296	0.923823	600	554.294	188	2.94837
Wk 6+4 CTR_7	1.05876	0.936284	0.997521	600	598.513	200	2.99256
Wk 6+4 CTR_8	1.28313	1.20827	1.2457	600	747.42	116.7	6.40463
Wk 6+4 TRT_1	0.901072	0.637566	0.769319	600	461.591	200	2.30796
Wk 6+4 TRT_2	0.772162	0.808026	0.790094	600	474.056	200	2.37028
Wk 6+4 TRT_3	1.7798	1.58118	1.68049	600	1008.29	198	5.09239
Wk 6+4 TRT_4	0.785519	0.757105	0.771312	600	462.787	150.7	3.07092
Wk 6+4 TRT_5	0.780817	0.617819	0.699318	600	419.591	171.5	2.44659
Wk 6+4 TRT_6	0.330884	0.523391	0.427138	600	256.283	200	1.28141
Wk 6+4 TRT_7	1.0868	1.03736	1.06208	600	637.247	200	3.18623
Wk 6+4 TRT_8	1.40469	1.50006	1.45237	600	871.424	200	4.35712
Wk 6+8 CTR_1	1.3915	1.06144	1.22647	600	735.881	167	4.40648
Wk 6+8 CTR_2	1.07759	0.883139	0.980363	600	588.218	200	2.94109
Wk 6+8 CTR_3	1.24953	0.981702	1.11562	600	669.37	200	3.34685
Wk 6+8 CTR_4	1.402	1.17067	1.28634	600	771.802	200	3.85901
Wk 6+8 CTR_5	1.19332	1.00715	1.10023	600	660.14	200	3.3007
Wk 6+8 CTR_6	1.04511	0.803422	0.924265	600	554.559	200	2.77279
Wk 6+8 CTR_7	1.09445	0.812233	0.95334	600	572.004	200	2.86002
Wk 6+8 TRT_1	0.709745	0.679769	0.694757	600	416.854	86.1	4.84151
Wk 6+8 TRT_2	0.812008	0.672635	0.742321	600	445.393	188.6	2.36157
Wk 6+8 TRT_3	0.803721	0.751554	0.777638	600	466.583	79	5.90611
Wk 6+8 TRT_4	1.11019	1.1503	1.13024	600	678.145	190	3.56918
Wk 6+8 TRT_5	1.73328	1.40295	1.56812	600	940.869	108	8.71175
Wk 6+8 TRT_6	0.732708	0.830459	0.781584	600	468.95	200	2.34475
Wk 6+8 TRT_7	1.08654	0.978586	1.03256	600	619.537	200	3.09768

## Sheet: Sire_physiology.resp_Ex.Fig1c,d
CTR=Control; TRT=nABX treament; N.D= No Data
Sire mice code	Sire males body weight and survival after 6 weeks nABX treatment
CTR023	26.8
CTR024	28.7
CTR033	27
CTR034	27.7
CTR035	27
CTR036	26.8
CTR037	28.2
CTR045	26.4
CTR048	26.4
CTR055	31
CTR056	27
CTR057	27
CTR058	29.8
CTR059	28.5
CTR075	N.D
CTR076	N.D
CTR077	N.D
CTR078	N.D
CTR079	N.D
CTR085	30.6
CTR086	28.8
CTR087	27.7
CTR088	27.8
CTR089	26.2
CTR095	29.4
CTR096	27.2
CTR097	25.8
CTR098	Died at Week5
CTR099	26.4
CTR105	26.1
CTR106	27
CTR107	30.3
CTR108	26.8
CTR109	28.8
CTR125	25.3
CTR126	27.3
CTR127	30.5
CTR128	29.2
CTR129	30.8
CTR145	25.6
CTR146	26.7
CTR147	31.2
CTR148	25.8
CTR149	23.4
CTR155	25.3
CTR156	25.8
CTR157	27.8
CTR158	27
CTR159	30.6
CTR165	26.5
CTR166	26.8
CTR167	28.9
CTR168	27.6
CTR169	29.5
CTR170	26.8
CTR171	26.8
CTR172	27.8
CTR173	27.4
CTR174	24.5
CTR195	29.8
CTR196	28.2
CTR200	26.8
CTR201	27.6
CTR202	24.8
CTR203	25.8
CTR204	28.1
CTR210	26.2
CTR211	25.3
CTR212	23.9
CTR213	26.6
TRT028	27.3
TRT029	26.4
TRT038	28.6
TRT039	29
TRT040	26.2
TRT041	28.2
TRT042	27.8
TRT053	26.5
TRT054	26.2
TRT060	28.2
TRT061	27
TRT062	27.3
TRT063	24.3
TRT064	28.8
TRT080	N.D
TRT081	N.D
TRT082	N.D
TRT083	N.D
TRT084	N.D
TRT090	29.3
TRT091	28.5
TRT092	27.8
TRT093	Died at Weeks 3
TRT094	26.2
TRT100	29.5
TRT101	27.5
TRT102	28.1
TRT103	30
TRT104	27.8
TRT110	27.2
TRT111	26.8
TRT112	27
TRT113	Died at Week 4
TRT114	27.6
TRT130	27.8
TRT131	27.8
TRT132	26
TRT133	27.8
TRT134	Died at Week 4
TRT150	26.4
TRT151	28.3
TRT152	24.7
TRT153	28.5
TRT154	27.6
TRT160	28
TRT161	26.8
TRT162	29.8
TRT163	26.6
TRT164	27.8
TRT175	26.58
TRT176	26.1
TRT177	28.8
TRT178	26.3
TRT179	28.8
TRT180	28.2
TRT181	27.3
TRT182	28.8
TRT183	27.3
TRT184	28
TRT197	26.8
TRT198	28.6
TRT199	29
TRT205	25
TRT206	26.9
TRT207	28
TRT208	27.6
TRT209	24
TRT214	26.5
TRT215	25.4
TRT216	26.14
TRT217	25.7
TRT218	23

## Sheet: Sire_Cecal.response Ex.Fig1e
CTR=Control; TRT=nABX treament
Sire male mice code	Body weight (g) after 6wk nABX treatment	Cecal weight (g) after 6wk nABX treatment	Cecal (g) /Body weight (g)
CTR086	28.8	0.913	0.0317014
CTR095	29.6	1.025	0.0346284
CTR097	25.8	0.94	0.0364341
CTR105	25.78	1.038	0.0402638
CTR107	31.54	1.024	0.0324667
CTR126	24.8	0.928	0.0374194
CTR146	27.32	0.809	0.029612
CTR156	26.8	0.77	0.0287313
CTR159	30.6	1.151	0.0376144
CTR165	26.5	0.927	0.0349811
CTR166	25.1	0.708	0.0282072
CTR167	27.3	0.785	0.0287546
CTR168	27.4	0.845	0.0308394
CTR169	27.2	0.855	0.0314338
CTR170	26.4	0.972	0.0368182
CTR171	25.2	0.766	0.0303968
CTR172	26.8	0.837	0.0312313
CTR173	26.9	0.951	0.0353532
CTR174	24.5	0.958	0.039102
CTR200	26.8	0.881	0.0328731
CTR203	25.8	0.931	0.0360853
CTR210	26.2	0.747	0.0285115
CTR211	25.3	0.827	0.0326877
CTR212	23.9	0.829	0.0346862
CTR213	26.6	0.631	0.0237218
TRT094	26.2	3.539	0.135076
TRT100	29.5	3.26	0.110508
TRT102	26.15	3.696	0.141338
TRT110	29.3	1.938	0.0661433
TRT114	28.58	4.228	0.147936
TRT131	28.1	2.824	0.100498
TRT151	28.44	3.083	0.108404
TRT160	29.2	3.924	0.134384
TRT161	28.4	3.751	0.132077
TRT175	26.58	3.051	0.114786
TRT176	25.9	4.13	0.159459
TRT177	28.7	3.883	0.135296
TRT178	26.2	3.963	0.15126
TRT179	28.3	3.425	0.121025
TRT180	28.9	4.168	0.144221
TRT181	28	2.573	0.0918929
TRT182	29.3	3.706	0.126485
TRT183	27.7	4.319	0.155921
TRT184	28.7	3.614	0.125923
TRT208	27.6	3.401	0.123225
TRT209	24	3.301	0.137542
TRT214	26.5	3.276	0.123623
TRT215	25.4	3.067	0.120748
TRT216	26.14	3.709	0.14189
TRT217	25.7	2.764	0.107549
TRT218	23	2.207	0.0959565

## Sheet: Postnatal_littersize Ex.Fig1f  
Data source: Postnatal outcomes
CTR=Control; TRT=nABX treament; N.D= No Data
Sire male mice code	Body weight after 6 weeks treatment	Mating female backgrounds	Plug positive	Pregnancy outcome	Litter Size
CTR055-1st	31	C57BL/6J treatment naive 6 weeks old	Yes	Yes	8
CTR055-2nd		C57BL/6J treatment naive 6 weeks old	Yes	Yes	6
CTR056	27	C57BL/6J treatment naive 6 weeks old	Yes	Yes	8
CTR057	27	C57BL/6J treatment naive 6 weeks old	No	N.D				Data summary
CTR058	29.8	C57BL/6J treatment naive 6 weeks old	Yes	Yes	4
CTR075	N.D	C57BL/6J treatment naive 6 weeks old	No	N.D			Exp.conditions	Total male used for mating	Plug positive	Plug negative	Pregnant from plug+ve	Unpregnant	AVG pups/litter
CTR076	N.D	C57BL/6J treatment naive 6 weeks old	Yes	Yes	8		CON	40	37	5	31	6	6.7
CTR077	N.D	C57BL/6J treatment naive 6 weeks old	No	N.D			nABX	39	41	0	36	5	6.6
CTR078	N.D	C57BL/6J treatment naive 6 weeks old	Yes	No
CTR079	N.D	C57BL/6J treatment naive 6 weeks old	Yes	Yes	5
CTR085	30.6	C57BL/6J treatment naive 6 weeks old	Yes	Yes	6
CTR086	28.8	C57BL/6J treatment naive 6 weeks old	Yes	Yes	6
CTR087	27.7	C57BL/6J treatment naive 6 weeks old	Yes	Yes	5
CTR088	27.8	C57BL/6J treatment naive 6 weeks old	yes	yes	7 (eaten by the mother at P1)
CTR089	26.2	C57BL/6J treatment naive 6 weeks old	Yes	Yes	8
CTR095	29.4	C57BL/6J treatment naive 6 weeks old	Yes	No
CTR096	27.2	C57BL/6J treatment naive 6 weeks old	No	N.D
CTR097	25.8	C57BL/6J treatment naive 6 weeks old	No	N.D
CTR099	26.4	C57BL/6J treatment naive 6 weeks old	Yes	No
CTR105	26.1	C57BL/6J treatment naive 6 weeks old	Yes	Yes	1 ( < 4 data excluded )
CTR106	27	C57BL/6J treatment naive 6 weeks old	Yes	Yes	7
CTR107	30.3	C57BL/6J treatment naive 6 weeks old	Yes	Yes	5
CTR108	26.8	C57BL/6J treatment naive 6 weeks old	Yes	Yes	8
CTR109	28.8	C57BL/6J treatment naive 6 weeks old	Yes	No
CTR125	25.3	C57BL/6J treatment naive 6 weeks old	yes	No
CTR126	27.3	C57BL/6J treatment naive 6 weeks old	Yes	Yes	7
CTR127	30.5	C57BL/6J treatment naive 6 weeks old	Yes	No
CTR128	29.2	C57BL/6J treatment naive 6 weeks old	Yes	Yes	7
CTR129	30.8	C57BL/6J treatment naive 6 weeks old	yes	Yes	3 ( < 4 data excluded )
CTR145	25.6	C57BL/6J treatment naive 6 weeks old	Yes	Yes	8
CTR146	26.7	C57BL/6J treatment naive 6 weeks old	Yes	Yes	7
CTR147	31.2	C57BL/6J treatment naive 6 weeks old	Yes	Yes	7
CTR148	25.8	C57BL/6J treatment naive 6 weeks old	yes	yes	9 ( > 8 data excluded )
CTR149-1st	23.4	C57BL/6J treatment naive 6 weeks old	Yes	Yes	8
CTR149-2nd		C57BL/6J treatment naive 6 weeks old	Yes	Yes	7
CTR155	25.3	C57BL/6J treatment naive 6 weeks old	Yes	Yes	8
CTR156	25.8	C57BL/6J treatment naive 6 weeks old	Yes	Yes	6
CTR157	27.8	C57BL/6J treatment naive 6 weeks old	Yes	Yes	8
CTR158	27	C57BL/6J treatment naive 6 weeks old	Yes	Yes	7
CTR159	30.6	C57BL/6J treatment naive 6 weeks old	Yes	Yes	7
CTR195	29.8	C57BL/6J treatment naive 6 weeks old	yes	Yes	10 ( > 10 data excluded )
CTR196	28.2	C57BL/6J treatment naive 6 weeks old	Yes	Yes	8
TRT060-1st	28.2	C57BL/6J treatment naive 6 weeks old	Yes	Yes	6
TRT060-2nd		C57BL/6J treatment naive 6 weeks old	Yes	Yes	7
TRT061	27	C57BL/6J treatment naive 6 weeks old	Yes	Yes	8
TRT062	27.3	C57BL/6J treatment naive 6 weeks old	Yes	Yes	8
TRT063	24.3	C57BL/6J treatment naive 6 weeks old	Yes	Yes	6
TRT080	N.D	C57BL/6J treatment naive 6 weeks old	Yes	No
TRT081	N.D	C57BL/6J treatment naive 6 weeks old	Yes	Yes	7
TRT082	N.D	C57BL/6J treatment naive 6 weeks old	Yes	Yes	8
TRT083	N.D	C57BL/6J treatment naive 6 weeks old	Yes	Yes	3 ( < 4 data excluded )
TRT084	N.D	C57BL/6J treatment naive 6 weeks old	Yes	Yes	6
TRT090	29.3	C57BL/6J treatment naive 6 weeks old	Yes	Yes	5(Pups born at E18.5 excluded )
TRT091	28.5	C57BL/6J treatment naive 6 weeks old	Yes	yes	6(Data missed twice P9 &P15 excluded )
TRT092	27.8	C57BL/6J treatment naive 6 weeks old	Yes	yes	9 ( > 8 data excluded )
TRT094	26.2	C57BL/6J treatment naive 6 weeks old	Yes	Yes	3 ( < 4 data excluded )
TRT100	29.5	C57BL/6J treatment naive 6 weeks old	Yes	Yes	8
TRT101	27.5	C57BL/6J treatment naive 6 weeks old	Yes	No
TRT102	28.1	C57BL/6J treatment naive 6 weeks old	Yes	Yes	6
TRT103	30	C57BL/6J treatment naive 6 weeks old	Yes	Yes	8
TRT104	27.8	C57BL/6J treatment naive 6 weeks old	Yes	Yes	7
TRT110	27.2	C57BL/6J treatment naive 6 weeks old	Yes	Yes	1 ( < 4 data excluded )
TRT111	26.8	C57BL/6J treatment naive 6 weeks old	Yes	Yes	8
TRT112	27	C57BL/6J treatment naive 6 weeks old	Yes	No
TRT114	27.6	C57BL/6J treatment naive 6 weeks old	Yes	Yes	8
TRT130	27.8	C57BL/6J treatment naive 6 weeks old	Yes	Yes	7
TRT131	27.8	C57BL/6J treatment naive 6 weeks old	Yes	No
TRT132	26	C57BL/6J treatment naive 6 weeks old	Yes	Yes	8
TRT133	27.8	C57BL/6J treatment naive 6 weeks old	Yes	Yes	7
TRT150	26.4	C57BL/6J treatment naive 6 weeks old	Yes	Yes	5
TRT151	28.3	C57BL/6J treatment naive 6 weeks old	Yes	yes	10 ( >8 data excluded )
TRT152	24.7	C57BL/6J treatment naive 6 weeks old	Yes	Yes	8
TRT153	28.5	C57BL/6J treatment naive 6 weeks old	Yes	Yes	7
TRT154-1st	27.6	C57BL/6J treatment naive 6 weeks old	Yes	Yes	8
TRT154-2nd		C57BL/6J treatment naive 6 weeks old	Yes	Yes	7
TRT160	28	C57BL/6J treatment naive 6 weeks old	Yes	Yes	6
TRT161	26.8	C57BL/6J treatment naive 6 weeks old	Yes	No
TRT162	29.8	C57BL/6J treatment naive 6 weeks old	Yes	Yes	3(2) ( < 4 data excluded )
TRT163	26.6	C57BL/6J treatment naive 6 weeks old	Yes	Yes	6
TRT164	27.8	C57BL/6J treatment naive 6 weeks old	Yes	Yes	5
TRT197	26.8	C57BL/6J treatment naive 6 weeks old	Yes	Yes	8
TRT198	28.6	C57BL/6J treatment naive 6 weeks old	Yes	Yes	8
TRT199	29	C57BL/6J treatment naive 6 weeks old	Yes	Yes	8

## Sheet: Fecundity_potential Ex.Fig1g 
Data source: Perinatal outcomes (likelihood of conceiving)
CTR=Control; TRT=nABX treament; N.D= No Data
Male mice code	Body weight after 6 weeks treatment	Mating female backgrounds	Plug positive	Pregnancy outcome
CTR055	31	C57BL/6J treatment naive 6 weeks old	Yes	Yes
CTR056	27	C57BL/6J treatment naive 6 weeks old	Yes	Yes
CTR057	27	C57BL/6J treatment naive 6 weeks old	No	N.D
CTR058	29.8	C57BL/6J treatment naive 6 weeks old	Yes	Yes			Data summary
CTR075	N.D	C57BL/6J treatment naive 6 weeks old	No	N.D			Total male used for mating	Plug positive	Plug negative	Pregnant from plug+ve	Unpregnant	Fecundity potential (%Pregnant from plug+ve)	%Unpregnant plug+ve
CTR076	N.D	C57BL/6J treatment naive 6 weeks old	Yes	Yes		CON	58	51	7	41	10	0.803922	0.196078
CTR077	N.D	C57BL/6J treatment naive 6 weeks old	No	N.D		nABX	58	55	3	43	12	0.781818	0.218182
CTR078	N.D	C57BL/6J treatment naive 6 weeks old	Yes	No
CTR079	N.D	C57BL/6J treatment naive 6 weeks old	Yes	Yes
CTR085	30.6	C57BL/6J treatment naive 6 weeks old	Yes	Yes
CTR086	28.8	C57BL/6J treatment naive 6 weeks old	Yes	Yes
CTR087	27.7	C57BL/6J treatment naive 6 weeks old	Yes	Yes
CTR088	27.8	C57BL/6J treatment naive 6 weeks old	yes	yes
CTR089	26.2	C57BL/6J treatment naive 6 weeks old	Yes	Yes
CTR095	29.4	C57BL/6J treatment naive 6 weeks old	Yes	No
CTR096	27.2	C57BL/6J treatment naive 6 weeks old	No	N.D
CTR097	25.8	C57BL/6J treatment naive 6 weeks old	No	N.D
CTR099	26.4	C57BL/6J treatment naive 6 weeks old	Yes	No
CTR105	26.1	C57BL/6J treatment naive 6 weeks old	Yes	Yes
CTR106	27	C57BL/6J treatment naive 6 weeks old	Yes	Yes
CTR107	30.3	C57BL/6J treatment naive 6 weeks old	Yes	Yes
CTR108	26.8	C57BL/6J treatment naive 6 weeks old	Yes	Yes
CTR109	28.8	C57BL/6J treatment naive 6 weeks old	Yes	No
CTR125	25.3	C57BL/6J treatment naive 6 weeks old	yes	No
CTR126	27.3	C57BL/6J treatment naive 6 weeks old	Yes	Yes
CTR127	30.5	C57BL/6J treatment naive 6 weeks old	Yes	No
CTR128	29.2	C57BL/6J treatment naive 6 weeks old	Yes	Yes
CTR129	30.8	C57BL/6J treatment naive 6 weeks old	yes	Yes
CTR145	25.6	C57BL/6J treatment naive 6 weeks old	Yes	Yes
CTR146	26.7	C57BL/6J treatment naive 6 weeks old	Yes	Yes
CTR147	31.2	C57BL/6J treatment naive 6 weeks old	Yes	Yes
CTR148	25.8	C57BL/6J treatment naive 6 weeks old	yes	yes
CTR149	23.4	C57BL/6J treatment naive 6 weeks old	Yes	Yes
CTR155	25.3	C57BL/6J treatment naive 6 weeks old	Yes	Yes
CTR156	25.8	C57BL/6J treatment naive 6 weeks old	Yes	Yes
CTR157	27.8	C57BL/6J treatment naive 6 weeks old	Yes	Yes
CTR158	27	C57BL/6J treatment naive 6 weeks old	Yes	Yes
CTR159	30.6	C57BL/6J treatment naive 6 weeks old	Yes	Yes
CTR166	26.8	C57BL/6J treatment naive 6 weeks old	Yes	Yes
CTR167	28.9	C57BL/6J treatment naive 6 weeks old	Yes	Yes
CTR168	27.6	C57BL/6J treatment naive 6 weeks old	Yes	Yes
CTR169	29.5	C57BL/6J treatment naive 6 weeks old	Yes	Yes
CTR170	26.8	C57BL/6J treatment naive 6 weeks old	Yes	No
CTR171	26.8	C57BL/6J treatment naive 6 weeks old	Yes	No
CTR172	27.8	C57BL/6J treatment naive 6 weeks old	Yes	Yes
CTR173	27.4	C57BL/6J treatment naive 6 weeks old	Yes	Yes
CTR174	24.5	C57BL/6J treatment naive 6 weeks old	Yes	Yes
CTR195	29.8	C57BL/6J treatment naive 6 weeks old	yes	Yes
CTR196	28.2	C57BL/6J treatment naive 6 weeks old	Yes	Yes
CTR200	26.8	C57BL/6J treatment naive 6 weeks old	No	N.D
CTR201	27.6	C57BL/6J treatment naive 6 weeks old	Yes	Yes
CTR202	24.8	C57BL/6J treatment naive 6 weeks old	Yes	No
CTR203	25.8	C57BL/6J treatment naive 6 weeks old	No	N.D
CTR204	28.1	C57BL/6J treatment naive 6 weeks old	Yes	Yes
CTR210	26.2	C57BL/6J treatment naive 6 weeks old	Yes	No
CTR211	25.3	C57BL/6J treatment naive 6 weeks old	Yes	Yes
CTR212	23.9	C57BL/6J treatment naive 6 weeks old	Yes	Yes
CTR213	26.6	C57BL/6J treatment naive 6 weeks old	Yes	Yes
TRT060	28.2	C57BL/6J treatment naive 6 weeks old	Yes	Yes
TRT061	27	C57BL/6J treatment naive 6 weeks old	Yes	Yes
TRT062	27.3	C57BL/6J treatment naive 6 weeks old	Yes	Yes
TRT063	24.3	C57BL/6J treatment naive 6 weeks old	Yes	Yes
TRT080	N.D	C57BL/6J treatment naive 6 weeks old	Yes	No
TRT081	N.D	C57BL/6J treatment naive 6 weeks old	Yes	Yes
TRT082	N.D	C57BL/6J treatment naive 6 weeks old	Yes	Yes
TRT083	N.D	C57BL/6J treatment naive 6 weeks old	Yes	Yes
TRT084	N.D	C57BL/6J treatment naive 6 weeks old	Yes	Yes
TRT090	29.3	C57BL/6J treatment naive 6 weeks old	Yes	Yes
TRT091	28.5	C57BL/6J treatment naive 6 weeks old	Yes	yes
TRT092	27.8	C57BL/6J treatment naive 6 weeks old	Yes	yes
TRT094	26.2	C57BL/6J treatment naive 6 weeks old	Yes	Yes
TRT100	29.5	C57BL/6J treatment naive 6 weeks old	Yes	Yes
TRT101	27.5	C57BL/6J treatment naive 6 weeks old	Yes	No
TRT102	28.1	C57BL/6J treatment naive 6 weeks old	Yes	Yes
TRT103	30	C57BL/6J treatment naive 6 weeks old	Yes	Yes
TRT104	27.8	C57BL/6J treatment naive 6 weeks old	Yes	Yes
TRT110	27.2	C57BL/6J treatment naive 6 weeks old	Yes	Yes
TRT111	26.8	C57BL/6J treatment naive 6 weeks old	Yes	Yes
TRT112	27	C57BL/6J treatment naive 6 weeks old	Yes	No
TRT114	27.6	C57BL/6J treatment naive 6 weeks old	Yes	Yes
TRT130	27.8	C57BL/6J treatment naive 6 weeks old	Yes	Yes
TRT131	27.8	C57BL/6J treatment naive 6 weeks old	Yes	No
TRT132	26	C57BL/6J treatment naive 6 weeks old	Yes	Yes
TRT133	27.8	C57BL/6J treatment naive 6 weeks old	Yes	Yes
TRT150	26.4	C57BL/6J treatment naive 6 weeks old	Yes	Yes
TRT151	28.3	C57BL/6J treatment naive 6 weeks old	Yes	yes
TRT152	24.7	C57BL/6J treatment naive 6 weeks old	Yes	Yes
TRT153	28.5	C57BL/6J treatment naive 6 weeks old	Yes	Yes
TRT154	27.6	C57BL/6J treatment naive 6 weeks old	Yes	Yes
TRT160	28	C57BL/6J treatment naive 6 weeks old	Yes	Yes
TRT161	26.8	C57BL/6J treatment naive 6 weeks old	Yes	No
TRT162	29.8	C57BL/6J treatment naive 6 weeks old	Yes	Yes
TRT163	26.6	C57BL/6J treatment naive 6 weeks old	Yes	Yes
TRT164	27.8	C57BL/6J treatment naive 6 weeks old	Yes	Yes
TRT176	26.1	C57BL/6J treatment naive 6 weeks old	Yes	Yes
TRT177	28.8	C57BL/6J treatment naive 6 weeks old	Yes	Yes
TRT178	26.3	C57BL/6J treatment naive 6 weeks old	Yes	No
TRT179	28.8	C57BL/6J treatment naive 6 weeks old	Yes	No
TRT180	28.2	C57BL/6J treatment naive 6 weeks old	Yes	Yes
TRT181	27.3	C57BL/6J treatment naive 6 weeks old	Yes	No
TRT182	28.8	C57BL/6J treatment naive 6 weeks old	Yes	Yes
TRT183	27.3	C57BL/6J treatment naive 6 weeks old	Yes	Yes
TRT184	28	C57BL/6J treatment naive 6 weeks old	Yes	No
TRT197	26.8	C57BL/6J treatment naive 6 weeks old	Yes	Yes
TRT198	28.6	C57BL/6J treatment naive 6 weeks old	Yes	Yes
TRT199	29	C57BL/6J treatment naive 6 weeks old	Yes	Yes
TRT205	25	C57BL/6J treatment naive 6 weeks old	Yes	No
TRT206	26.9	C57BL/6J treatment naive 6 weeks old	Yes	No
TRT207	28	C57BL/6J treatment naive 6 weeks old	Yes	Yes
TRT208	27.6	C57BL/6J treatment naive 6 weeks old	No	N.D
TRT209	24	C57BL/6J treatment naive 6 weeks old	No	N.D
TRT214	26.5	C57BL/6J treatment naive 6 weeks old	No	N.D
TRT215	25.4	C57BL/6J treatment naive 6 weeks old	Yes	Yes
TRT216	26.14	C57BL/6J treatment naive 6 weeks old	Yes	Yes
TRT217	25.7	C57BL/6J treatment naive 6 weeks old	Yes	Yes
TRT218	23	C57BL/6J treatment naive 6 weeks old	Yes	No

## Sheet:  Sperm viability EX.Fig1h
Double-blind scoring sperm motility
CTR=Control; TRT=nABX treament
Sperm Sample ID	Technical assistant 1 scoring	Technical assistant 2 scoring	Technical assistant 1 scoring (%)	Technical assistant 2 scoring (%)	Average sperm motility (%)
CTR_SP382	3+	3+	90	90	90
CTR_SP383	3+	3+	90	90	90
CTR_SP384	3+	3+	90	90	90
CTR_SP385	2+	3+	90	90	90
CTR_SP386	3+	3+	90	90	90
CTR_SP387	3+	3+	90	90	90
Total average sperm motility					90
TRT_SP388	2+	3+	70	90	80
TRT_SP389	3+	3+	90	90	90
TRT_SP390	3+	3+	90	90	90
TRT_SP391	2+	2+	70	70	70
TRT_SP392	3+	3+	90	90	90
TRT_SP393	3+	3+	90	90	90
Total average sperm motility					85
Sperm motility interpretation
Semi-quantitative scoring	% Sperm motility	% Average sperm motility
3+	80-100% motile	90
2+	60-80% motile	70
1+	40-60% motile	50
