# Supplementary material for: Paternal microbiome perturbations impact offspring fitness
Source: Nature. 2024 May 1;629(8012):652–9. doi: 10.1038/s41586-024-07336-w (PMC11096121; doi:10.1038/s41586-024-07336-w)
Supplement: Supplementary file 8 — Source Data Extended Data Fig. 2 [file 41586_2024_7336_MOESM8_ESM.xlsx]

## Sheet: F1_male_6wk_CON-nABX Fig.2a
CTR=Control; TRT=nABX treament; P=Postnatal day; M=Male; N.D= No Data
Mice code	Litter size	Sex	P3	P6	P9	P12	P15	P18	P21	P28	P35	P42	P56
CTR085_1	6	M	1.7	2.9	4.5	5.8	7.5	7.5	7.6	14.2	19.1	20.9	24.7
CTR085_2		M	1.8	2.8	4.3	5.6	7.3	7.6	7.3	14.3	18.7	21.9	23.8
CTR085_3		M	Died P3
CTR087_1	5	M	2.2	3.7	5.7	7.4	8.5	9.4	9.4	17.3	22.2	23.2	26.2
CTR089_1	8	M	2.1	3.1	4.8	6.5	7	8	7.3	14.6	20.4	22.8	24
CTR089_2		M	2.1	3.2	5	5.8	7.5	7.8	7.3	14.8	20.1	22.5	25
CTR089_3		M	Died P3
CTR089_4		M	Died P3
CTR056_1	8	M	2.1	3.6	5	5.8	6.8	6.3	7.2	13.4	16.4	19	25.5
CTR056_2		M	2.1	3.8	4.8	6.3	6.5	6.5	6.4	13.3	18.7	20.8	24.8
CTR056_3		M	2.1	3.6	4.7	6	7.3	7.3	6.8	11.5	18.7	20.8	24.3
CTR056_4		M	2.1	3.4	4.6	6	6.8	6.8	6.9	12.6	18.9	20.6	24.6
CTR056_5		M	2	3.2	4.6	5.9	6.6	6.6	6.9	12.2	17.4	21.8	25.3
CTR058_1	4	M	2.1	3.8	5.7	6.9	9	8.6	10.1	16.1	20.4	26.5	27.5
CTR058_2		M	2.1	3.7	5.1	7.4	8.1	8.1	9.7	15.2	20.1	23.7	26.5
CTR058_3		M	2.2	3.4	5.5	7.8	9	9.1	9.5	16	19.2	26.1	25.4
CTR058_4		M	2.4	3.6	5.4	7.7	8.7	8.8	10.2	14.2	20.2	25.4	26.8
CTR076_1	8	M	2.2	2.9	5	5.5	6.7	7.4	7.2	8.2	12.1	20.3	22.4
CTR076_2		M	2.1	2.8	4.1	5.8	7.1	6.9	7.6	13.1	17.6	20.5	23.3
CTR076_3		M	2.1	3	4.5	6.2	6.1	6.8	7.8	12.1	18.4	20	24
CTR076_4		M	2.1	3	4.5	6.1	6.2	7	6.5	13.1	18.2	20.6	24.6
CTR076_5		M	1.8	2.9	4.9	6.2	5.6	7.4	7.8	12.3	17.8	17.4	22.9
CTR079_1	5	M	3.5	4.8	5.9	6.8	7.9	9.1	9.6	16.2	21.2	23.2	25.8
CTR055-1st_1	8	M	2.4	3.6	4.8	6.1	N.D	6.7	8.1	13.2	18.5	19.4	24.5
CTR055-1st_2		M	1.8	3.7	5.2	6.7	N.D	7.4	8	11.8	16.7	21.3	22
CTR055-1st_3		M	2.3	3.6	4.2	6.1	N.D	6.7	7.5	Sacrificed
CTR055-1st_4		M	2.1	3.2	5.8	6.4	N.D	7	7.5	Sacrificed
CTR055-2nd_1	6	M	1.8	3.6	5.4	6.8	7.9	8.6	9.3	13.6	19.2	19.2	24.7
CTR055-2nd_2		M	Born dead
CTR108_1	8	M	1.9	2.5	3.2	5.7	6.4	6.9	7.4	10.3	18.8	18.8	23.4
CTR108_2		M	1.8	2.5	4.3	5.5	6.2	6	7.2	9.3	20	21.5	21.5
CTR108_3		M	1.9	3	4.4	4.6	5.4	7.3	7.3	12.4	14.8	21.7	24.8
CTR108_4		M	1.8	2.9	3.8	4	5.4	6.8	6	13.4	16.8	18.6	24.5
CTR108_5		M	1.6	2.6	3	5.2	4.6	5.7	6.2	9.4	18.8	20.5	22.4
CTR108_6		M	1.8	2.7	4.5	3.6	6.9	5.2	5.6	12.8	15	20.8	24
CTR086_1	6	M	2.5	3.2	5.4	6.5	7.5	8.5	9.4	10.7	19.8	22.9	27.8
CTR086_2		M	2.5	3.3	4.8	7.1	8.3	9.2	8.9	11.6	20.8	23	24.8
CTR086_3		M	2.6	3.4	5.3	7	8.4	8.9	9.2	11	20.8	22.5	26
CTR107_1	5	M	1.8	3.7	5.5	7.5	8.4	8.4	8.9	15.5	21.6	23.5	24.3
CTR107_2		M	2.2	3.3	5.7	7	8	8.7	9	15.2	21.6	23	25.6
CTR106_1	7	M	2.1	3.4	5.1	5.8	7	7.2	7.3	13.4	17.2	20.3	23.6
CTR106_2		M	2	3.6	4.3	4.9	5.8	6.1	5.8	10.8	18.6	20.8	23.8
CTR126_1	7	M	1.8	3.5	4.5	6.4	7	6.4	8.7	15.5	20.2	22.2	26.9
CTR126_2		M	2	3.2	4.7	7	7	6.7	7.5	13.5	20.8	22.5	25
CTR126_3		M	2	3.4	5.2	6.1	8.1	9	7.2	14.3	20	22.8	25.8
CTR128_1	7	M	2.5	4.2	5.4	7	7.1	8.4	6.8	12.2	17	19.6	20.7
CTR128_2		M	2.4	3.8	5	7.1	8.3	7.2	8.7	15.5	20.2	22.3	23.4
CTR128_3		M	2.7	4	6	6.2	8	8.5	8.7	16.2	21.8	24	25.8
CTR146_1	7	M	1.8	3.7	5.3	7.1	6.8	8.6	8.9	15.2	19.8	22.6	25.2
CTR146_2		M	1.7	3.3	4.6	7.1	8.3	7.6	7.8	13	20.8	21.6	26.7
CTR146_3		M	2	3.4	5.6	5.9	7.9	8.8	9	15.4	19	22.8	26.6
CTR149-1st_1	8	M	1.9	3.2	5.1	6.5	7.5	8.3	7.3	14.9	17	22.3	24.8
CTR149-1st_2		M	2.1	3.6	5	6.4	7.6	7.9	7.5	14.8	19	22.1	25.2
CTR149-1st_3		M	2	3.5	5	6.6	7.8	7.9	7.4	17.2	19.3	22.1	26
CTR149-1st_4		M	2	3.5	5.2	6	7.4	8	7.4	15	20.6	22.8	25.1
CTR149-1st_5		M	2.2	3.5	5.2	6.6	8	7.8	8.5	15.2	21.5	24.4	25.6
CTR149-1st_6		M	2.2	3.5	5	6.7	8.2	8.3	7.6	15.3	21.9	22.6	25.9
CTR149-1st_7		M	2	3.5	4.7	6.7	7.5	7.9	8	16.7	20	22.6	25.8
CTR145_1	8	M	1.9	3.3	5.2	6.3	7	7.2	7.9	11.6	18.6	20.9	23
CTR145_2		M	1.7	3.8	5.1	5.8	7.5	7.7	7.3	Sacrificed
CTR145_3		M	2	3.8	4.6	6.7	6.8	8	8.5	Sacrificed
CTR145_4		M	1.8	3.6	5.2	6.7	6.7	7.1	7.9	Sacrificed
CTR149-2nd_1	7	M	2.3	3.9	5.4	6.4	6.5	8.2	7.8	14.8	17.8	22	24.2
CTR149-2nd_2		M	2.1	3.9	4.8	6.8	7.8	7.6	8.1	14.8	20	21.5	23.4
CTR149-2nd_3		M	2.2	3.6	5.7	6.8	7.4	6.6	7.9	12.4	20.6	21.9	24.8
CTR149-2nd_4		M	2.2	3.6	5.3	5.7	8	8.3	6.5	13.8	20.6	22.9	23.3
CTR149-2nd_5		M	2.2	3.7	5.8	6.8	7.6	7.8	7.3	11.2	19.8	20.9	25.5
CTR156_1	6	M	1.8	3.2	4.6	6.9	7.6	6.9	8.1	13.4	18.4	22.2	24.5
CTR156_2		M	2	3.8	5.6	6.4	8	8.1	7.8	11.4	20.8	21.8	26.8
CTR156_3		M	1.8	3.8	5.7	6.5	7.6	8	6.7	13.7	21.2	21.8	27
CTR156_4		M	2	3.5	5.4	5.3	6.3	Sacrificed
CTR155_1	8	M	1.6	2.6	3.5	3.9	7.3	7.6	7.6	13.3	11.8	21.3	23.8
CTR155_2		M	1.6	3	4.5	5.8	4.6	5.2	5.5	7.1(hydrocephalus)	15.8	10	Died P56
CTR157_1	8	M	1.8	3.3	5.6	6.5	5.9	7.5	8	14.2	21.4	23.6	27.3
CTR157_2		M	1.9	3.7	5.5	6.7	7.4	8.2	7.7	11.6	19.8	21.4	24.2
CTR157_3		M	2	3.5	5.2	6.8	7.7	7.8	7.7	16.1	22.8	21.2	23.5
CTR157_4		M	1.8	3.7	4.9	6.9	7.7	7.7	8.3	14.5	19.4	23.2	27.2
CTR157_5		M	1.9	3.2	5.3	6.3	7.1	7.3	8.6	15.4	19.8	23.1	25.8
CTR157_6		M	1.9	3.8	5.4	5	7.4	7.9	8	14.7	20.8	22.1	25.8
CTR157_7		M	1.6	3.6	5.6	6.4	7.6	7.9	7.9	16	19.6	23	26.2
CTR157_8		M	1.9	3.6	4.4	6.8	7.5	6.2	6.3	14.5	20.8	23.6	26.8
CTR158_1	7	M	2	3.9	5.4	5.3	7.5	6.3	6	13.2	18.9	20.6	23.6
CTR158_2		M	2	3.3	4.7	6.6	7.7	7.7	7.4	12.4	18	20.4	23.6
CTR158_3		M	1.8	3.8	5.6	6.5	6.6	Sacrificed
CTR159_1	7	M	2	4	5.6	7.3	8.3	8.8	8.7	16	21.4	23.6	27
CTR159_2		M	2	4.2	5.8	7.2	8.5	Sacrificed
CTR196_1	8	M	2	4.3	5.8	7.2	8.3	9.1	9.9	N.D	N.D	22.2	Breed to produce F2 offspring
CTR196_2		M	2.5	4.3	5.5	6.7	8.2	8.4	8.7	N.D	N.D	20.6	Breed to produce F2 offspring
CTR196_3		M	2.7	4.6	5.8	7.3	7.8	9.2	9.6	N.D	N.D	22.6	Breed to produce F2 offspring
CTR196_4		M	2.6	4	6	7.1	7.6	8.5	9	Sacrificed
CTR196_5		M	2.7	4	4.2	6.5	6.9	8.5	7.8	N.D	N.D	17.1	Breed to produce F2 offspring
TRT062_1	8	M	1.9	3.9	5.2	7.1	7.6	5.8	5.4	9.8	20.3	N.D	26.8
TRT062_2		M	2.2	3.1	4.5	5.8	6.7	6.8	7.1	14.2	14.8	N.D	24.8
TRT104_1	7	M	2.2	3.2	5.2	6.7	8	7.9	8.3	15	21.7	23	25.6
TRT104_2		M	2	3.1	5.3	6	7.6	7.3	8.5	15.3	19.8	22.6	25.6
TRT104_3		M	2.3	3.4	4.7	6.5	6.9	8.4	7.2	13.4	21.8	22.8	25.8
TRT063_1	6	M	1.8	2.8	4.8	6.1	7.6	8	6	9	19.3	19.3	22.8
TRT063_2		M	1.7	3.3	4.7	6.6	5.6	5.4	9	12	23.2	23.2	24.8
TRT063_3		M	1.7	3.2	3.8	4.8	7.4	7.8	8.2	15.1	21.2	21.2	26.4
TRT063_4		M	Died P3
TRT063_5		M	Died P3
TRT100_1	8	M	1.9	3.6	5	6.8	7.8	8.1	6.9	12	20.9	21.6	24.8
TRT100_2		M	1.9	3.3	5.3	6.9	8.2	8.8	7.6	11.8	19	21.8	24.5
TRT100_3		M	1.7	3.8	5	5.8	7.1	7.7	8.6	15	18.8	20.9	23.6
TRT100_4		M	1.7	3.3	5.6	6.1	8.3	7.4	7.2	13.5	18.8	22.8	25.8
TRT100_5		M	Died P3
TRT100_6		M	Died P3
TRT102_1	6	M	2	3.9	5.2	6.8	8.5	8.2	7.5	15.1	20.6	23.6	26.4
TRT102_2		M	2.1	3.9	5.1	6.9	7.2	7	8.7	14	20	22.8	25.8
TRT102_3		M	2.2	3.6	5.5	6.1	7.9	8	8.2	13.5	21.6	23.8	27.8
TRT103_1	8	M	2.1	3.7	5.6	7	8	8	8	14.6	21.2	22.7	26.6
TRT103_2		M	2.2	3.6	4.7	6.9	6.3	6.9	8.5	14.5	19.2	22.6	25.8
TRT103_3		M	1.9	3.8	5.6	7.2	7.9	8.2	6.7	15.6	21.3	22.8	25.9
TRT103_4		M	1.9	3.3	5.4	5.4	8	8	7.8	13.1	20.8	21.5	25.2
TRT061_1	8	M	1.8	3.4	4.9	6.2	7.6	7.6	7.5	12.9	17.6	21.2	24.6
TRT061_2		M	2.1	3.5	4.8	6	6.8	7	6.8	11.9	17.8	20.3	26
TRT061_3		M	1.8	3	4.6	6.6	7	7.4	7.6	11.7	17.6	19.7	25.4
TRT061_4		M	2.7	3	4.6	6.2	7.1	7.4	7.2	11.8	18.2	20.3	24.3
TRT111_1	8	M	2	3.3	4.7	5.5	6.5	7.3	7.1	13.8	20	20.8	22.9
TRT111_2		M	1.8	3	5.3	6.5	7	7.6	7.7	13.8	16.8	22	23
TRT111_3		M	1.8	3	4.9	6.1	7.6	7.7	7.7	12.8	20	22.1	24.8
TRT111_4		M	1.8	2.7	4.7	6	7.6	7.7	6.5	11.5	19.8	19.8	24.4
TRT111_5		M	1.8	3	4.8	5.8	7.3	8	7	14.6	19.2	21.6	24.1
TRT111_6		M	1.6	3	4.3	6	6.9	6.9	7.3	13.3	20.8	22	25.2
TRT111_7		M	Died p3
TRT114_1	8	M	1.5	3.7	5	6.6	6	8.8	8.8	16.6	21.8	22	25.3
TRT114_2		M	1.8	3.3	5.8	6.1	7.8	7.7	8.8	13.9	18.3	22.5	25.9
TRT114_3		M	1.9	1.9	5	5.6	8.1	8.8	6.8	14.1	17.8	22.2	25
TRT114_4		M	2.3	3.7	5.4	7.1	7.2	6.6	7.6	12.3	18.8	24.2	26.8
TRT114_5		M	2.3	3.5	Died P9
TRT060-1st_1	6	M	1.7	3.2	5.3	6.5	7.3	6.8	8.6	13.8	18.5	20	22.1
TRT060-1st_2		M	1.7	3.4	5	6.7	7.8	8	8.3	14.6	18	20.8	23.2
TRT060-1st_3		M	2	3.6	5.1	5.4	7.4	8.3	8.2	13.8	19.6	20.1	22.5
TRT060-1st_4		M	2.1	3.7	4.4	6.2	7.5	7.9	8.4	Sacrificed
TRT060-1st_5		M	2	3.3	4.8	6.5	6.4	7.8	7.9	Sacrificed
TRT060-2nd_1	7	M	1.8	3	3.3	6.6	8.2	7.5	8.3	14.2	16.3	20.2	25.8
TRT060-2nd_2		M	1.7	3.5	5.4	6.4	7.8	8.2	6.3	13.4	20.3	22.8	25.8
TRT060-2nd_3		M	1.8	3.3	4.6	6.1	7.3	8.5	7.9	10.4	20.7	22.4	23.8
TRT060-2nd_4		M	1.8	3.4	4.8	4.6	5.6	6.2	8.3	Died p22
TRT081_1	7	M	1.8	2.9	4	5.5	6.6	7.5	6	10	17.5	19.6	22.4
TRT081_2		M	1.7	3	4.4	4.7	5.9	6.6	6.9	11.8	18.2	19.4	22
TRT081_3		M	1.8	2.5	4.2	5.7	6.2	7.1	7.1	10.7	16.2	19.2	22.8
TRT082_1	8	M	1.6	3.1	4.3	5.5	6.8	7.1	6.6	14.6	21.6	19.6	28.1
TRT082_2		M	2	3.5	4.9	6.2	8.6	7.5	6.1	10.5	17.3	24.8	24
TRT082_3		M	2.1	4	5.6	7.1	6.9	6.8	8.3	11.6	15.8	20.6	24.4
TRT082_4		M	2.2	3.8	4.8	5.8	7.2	8.2	6.6	10.2	17.8	21.6	25.5
TRT084_1	6	M	1.6	2.6	4.7	5.7	6.3	6.9	8.4	12.2	16.8	20.7	23.5
TRT084_2		M	2.2	3.3	5.1	6.7	7.6	7.8	7	13.6	17.7	20.1	23.2
TRT084_3		M	2	3.5	5	5.6	7	8.5	7.6	11.4	18.5	20.8	22.6
TRT133_1	7	M	2	3.3	5	6	7.4	8.2	8.4	Sacrificed
TRT133_2		M	1.9	3.6	5.1	6.7	7.5	8.3	8.5	Sacrificed
TRT132_1	8	M	1.6	2.6	3.9	6.3	2.5	2.6	7.6	Sacrificed
TRT132_2		M	1.6	1.9	2	5	7.6	8	6.6	Sacrificed
TRT132_3		M	1.5	2.9	4.5	2	6.8	7.5	Died P19
TRT132_4		M	Died P3
TRT154-1st_1	8	M	2	3.7	5.2	5.9	7.5	7.8	7	13.2	20.8	21.9	22.9
TRT154-1st_2		M	2	3.6	5.1	6.6	7	7.6	7.5	12.8	19.8	20.6	27.8
TRT154-1st_3		M	2	3.4	5.3	6.2	7.1	7.4	7.3	13.8	19.8	21.5	23.6
TRT154-1st_4		M	2.2	3.5	4.8	6	7.4	7.7	6.8	12.8	18.8	22.9	24.8
TRT154-1st_5		M	1.9	3.2	4.7	6.5	7.2	7.1	7.2	Sacrificed
TRT154-1st_6		M	1.9	3.3	4.7	6.3	7	7.9	6.9	Sacrificed
TRT150_1	5	M	1.8	3.7	5.7	7.2	7.5	7.5	8.2	13.5	19.6	20.8	25.8
TRT150_2		M	1.8	3.5	5.4	7	8.3	8.6	7.6	14.8	20.8	21.8	25.3
TRT153_1	7	M	2.3	3.8	5.8	6.6	6.9	6.7	7	14.8	19.3	22.2	25.8
TRT153_2		M	2.3	3.5	5.6	6.3	7.4	6.9	6.9	13.6	19.6	22.8	25.3
TRT153_3		M	2.2	3.6	5.5	6.2	7.6	6.8	7.4	13.8	18.7	22.8	25.6
TRT152_1	8	M	2.1	3.6	5.2	6.3	7	7.9	7.9	13.3	20.8	22.8	25.1
TRT152_2		M	2	3.6	5.1	6.6	7.4	7.6	8	13.6	20.6	22.2	25.3
TRT152_3		M	2.1	3.6	5.1	6.2	7.6	8	7.5	13.6	20.8	21.8	24.9
TRT154-2nd_1	7	M	1.8	2.7	3.5	4.4	3.4	4.8	3.1	Died P21
TRT154-2nd_2		M	1.8	2.7	3.5	5.2	4.4	3.6	Died P19
TRT154-2nd_3		M	1.8	2.7	3.9	3.7	4.7	Died P18
TRT160_1	6	M	1.9	2.8	4.6	6.1	7	6.8	6.8	11.8	19.7	21.6	24.9
TRT160_2		M	1.8	3	4.6	5.5	6.7	6.8	7.2	12	18.9	20.2	24.9
TRT160_3		M	1.8	2.9	5	5.6	6.6	7.4	7.5	13.6	18.8	20.8	24.6
TRT164_1	5	M	1.7	2.6	2	5.2	3.7	Sacrificed
TRT164_2		M	1.5	2.3	3.1	3.5	5	Sacrificed
TRT164_3		M	1.1	1.3	4	2.8	3	Sacrificed
TRT163_1	6	M	1.9	3	4.6	5.9	7.4	8.4	8.1	14.5	20.2	23.8	25.7
TRT163_2		M	1.8	3.2	4.5	6.6	7.2	8.1	7.7	15.8	20.2	21.1	28
TRT163_3		M	1.9	3.3	5.2	6	7.9	sacrificed
TRT197_1	8	M	1.8	3.2	4	5.8	7.1	7	7	N.D	N.D	19	Breed to produce F2 offspring
TRT197_2		M	1.9	3.1	3.8	5.6	7.3	7.6	7.1	N.D	N.D	18.7	Breed to produce F2 offspring
TRT197_3		M	1.7	2.9	4	5.6	6.7	7.4	7.3	Sacrificed
TRT199_1	8	M	2.2	3.9	4.4	5.7	7.8	7.1	7.4	N.D	N.D	22.9	Breed to produce F2 offspring
TRT199_2		M	1.9	3.2	5.4	6.2	7.2	8.2	8.6	N.D	N.D	21.5	Breed to produce F2 offspring
TRT199_3		M	2.1	3.5	5.3	6.7	7.4	7.7	8.6	N.D	N.D	23.9	Breed to produce F2 offspring
TRT199_4		M	2.3	3.9	4.5	7	6.7	7.6	7.6	N.D	N.D	21.8	Breed to produce F2 offspring
TRT199_5		M	1.3	1.6	1.7	2.1	2.7	3.2	3	Sacrificed
TRT198_1	8	M	2.3	3.2	4.5	5.6	7.3	6.9	8	7	Died at P35
TRT198_2		M	2.5	3.4	5	6.4	7	8	8.6	5.8	Died at P35
TRT198_3		M	2.3	3.5	4.8	6.3	7.3	7.8	7.6	Died P23
TRT198_4		M	2.4	3.6	5.1	6	6.4	7.6	7.5	Died P23

## Sheet: F1_female_6wk_CON-nABX Fig.2b
CTR=Control; TRT=nABX treament; P=Postnatal day; F=Female; N.D= No Data
Mice code	Litter size	Sex	P3	P6	P9	P12	P15	P18	P21	P28	P35	P42	P56
CTR085_4		F	1.7	2.7	4.4	6	7.7	7.6	7.4	13.4	16.6	17.9	19.1
CTR085_5		F	2	3.1	4.9	5.7	7.2	8.2	8	13.2	17.2	18.9	19.6
CTR085_6		F	Died P3
CTR087_2		F	2	3.6	5.5	6.1	8.7	7.7	7.5	12.3	17.1	19.4	20.2
CTR087_3		F	2	3.4	5.4	6.8	7.9	8.6	7.8	12.5	16.8	19	20.8
CTR087_4		F	1.9	3.2	5	6.5	8	8.4	8.4	11.8	17.1	19.2	19.6
CTR087_5		F	2	3.3	5.3	6.6	7.4	9	7.8	12	17.2	18.3	20
CTR089_5		F	2.1	2.7	4.8	6.1	7.2	7.7	7.2	10.2	13.8	16.8	19.8
CTR089_6		F	2.1	3.1	4.6	5.8	6.3	6.5	6.2	10.9	16.2	17.2	18.4
CTR089_7		F	1.7	3.1	3.9	4.7	7.1	6.9	7.3	11.5	14.8	18	18
CTR089_8		F	1.8	2.9	3.8	5	6	7.8	6.2	9	14.9	17.8	18.3
CTR056_6		F	2	3.3	4.7	6	6.8	6.8	6.4	12.5	15.8	16.7	17.5
CTR056_7		F	2.1	3.5	4.5	6	6.4	6.4	6.5	11.5	15.2	16.8	20
CTR056_8		F	2.1	3.5	4.7	5.7	6.4	6.4	6.9	11.2	15.6	16.8	18
CTR076_6		F	2.3	3.6	4.5	6	7	5.7	8	12.6	13.4	17.3	18.9
CTR076_7		F	2.1	3	3.5	4.9	6.8	7.1	6.1	8.5	16.9	18	17.9
CTR076_8		F	2.2	3.1	4.7	6.1	7	7.3	7.5	Died P28
CTR079_2		F	3	4.7	5.5	6.3	8.4	9.2	8.5	13.3	16.2	18	19.7
CTR079_3		F	2.7	4.7	5.9	7.1	7.8	8.5	9.2	13.2	15.8	19.5	19.5
CTR079_4		F	3.2	4.3	5.8	6.7	8	9	9.2	13.1	17	19.3	20.4
CTR079_5		F	3.4	5.2	5.5	7	8	8.7	9.2	13.7	17	18.5	20.4
CTR055-1st_5		F	1.8	2.8	5.5	5.8	N.D	5.8	7	10.2	15.2	15.7	17.4
CTR055-1st_6		F	2.2	2.9	4.3	6.1	N.D	6.4	6.8	11.2	14.9	18	19.5
CTR055-1st_7		F	2.5	2.9	4.6	5.4	N.D	6.4	6.8	Sacrificed
CTR055-1st_8		F	2.3	3.4	5.1	5.8	N.D	6.2	6.3	Sacrificed
CTR055-2nd_3		F	1.7	3	5.6	6.1	7.3	8.1	8.8	12.8	17.1	17.1	20.4
CTR055-2nd_4		F	1.9	3.6	5.7	6.7	7.7	7.2	8.9	12.7	15.8	15.8	19.8
CTR055-2nd_5		F	1.8	3.6	4.5	7.2	8.1	8.6	7.2	9.2	17.1	11.7	17
CTR055-2nd_6		F	Born dead
CTR108_7		F	2	2.8	4.8	6	6.7	6.6	7	13.3	17.6	17.8	20.1
CTR108_8		F	1.8	3	4.4	5.4	6.3	7.2	7.7	12.8	17.8	18.3	20.2
CTR086_4		F	2.7	3.3	4.9	7	7.8	8.5	8.9	9.6	16.9	19.2	19.8
CTR086_5		F	2.5	3.3	5.5	6.6	8	9	8.4	10.6	17.4	19.4	21.8
CTR086_6		F	2.6	3.3	5.2	7	8.2	8.9	9.2	10.2	17.1	19.7	20
CTR107_3		F	2	3.8	6	7.3	8	6.8	8.6	13.2	16.8	19.5	19.8
CTR107_4		F	1.8	3.8	5.7	5.9	6.8	8.2	8.5	11.8	18.6	19.5	20.6
CTR107_5		F	2	2.9	4.7	7.2	8.1	8.4	7.6	14	16.2	20.2	20.9
CTR106_3		F	2.1	3.6	5.1	5.9	7.4	7.4	7.4	13.5	17.2	17.6	20.1
CTR106_4		F	2.1	3.5	5	5.7	7.5	8.2	6.7	11.6	17.9	18.8	20.4
CTR106_5		F	2.1	3.2	5.5	5.6	6.9	7.4	7.3	11.6	15.3	19	18.2
CTR106_6		F	1.8	3.7	5	5.8	7.7	6.8	6.3	10.2	17.8	18.3	20.2
CTR106_7		F	1.9	3.5	4.8	6.2	7	7	6.2	12.8	14.2	17.9	19.6
CTR126_4		F	1.9	3.6	4.5	7.2	7.4	7.3	8.6	13.3	18.7	19.2	20.8
CTR126_5		F	1.9	3	4.6	7.1	8	8.4	7.2	11.8	15.8	18.3	19.9
CTR126_6		F	1.7	3.2	5.2	6.2	7	7.5	7.5	12.6	17.6	18.8	19.8
CTR126_7		F	1.6	2.9	4.8	5.9	8.2	8.8	8.4	11.1	16.8	18.9	19.8
CTR128_4		F	2	3.3	4.7	7.7	7.8	9	8.2	14.4	15.5	19.2	20.6
CTR128_5		F	2.5	4	6.1	7.3	7.2	7	8.6	13.3	18.7	19.5	17.6
CTR128_6		F	2.5	4	5.8	6	8.6	8.2	6.9	14.3	18	15.8	20.1
CTR128_7		F	2.6	4.4	5.6	7.1	8.9	8.1	9.6	11	17.3	19.8	21.8
CTR146_4		F	2.1	3.2	4.6	7.1	7.2	8.9	8	13	18.2	17.8	21.1
CTR146_5		F	2	3.6	5.5	6.6	7.9	7.9	8.9	14	19	20.1	19.7
CTR146_6		F	1.7	3.8	4.6	6.2	7.6	8	8.5	12.3	16.8	17.8	19.3
CTR146_7		F	1.7	3.3	5.3	6	7.1	8.6	8.2	13.8	16.8	19.1	20.5
CTR149-1st_8		F	2.1	3.5	4.6	5.6	6.4	6.9	6	12.1	20.7	18.7	20.1
CTR145_5		F	1.7	3.5	4.7	6	7.4	8.1	8.2	12.5	17	18.9	19.2
CTR145_6		F	2	3.6	5.1	6.5	7	7.5	7.4	12.9	16.2	20.1	20
CTR145_7		F	2	3.8	4.8	6.5	7.3	8	8.2	12	17.5	20.2	19.9
CTR145_8		F	1.5	3.6	5	6.6	7.3	8	7.3	Sacrificed
CTR147_1	7	F	2.2	3.8	5.6	6.7	7.9	7.9	7.4	12.2	17	18.8	19.9
CTR147_2		F	2.2	3.7	5	6.6	7	7.3	7.7	13	15.9	18.8	19.5
CTR147_3		F	2.3	4	5.3	6.9	7.8	7.9	7.9	11.9	14.5	18	19.9
CTR147_4		F	2.3	3.9	5.2	6.5	7.6	7.3	7.9	12.8	15.9	17.8	18
CTR147_5		F	2.5	3.8	5.5	6.4	7.5	7.2	7.7	12.8	17.5	18.2	18.9
CTR147_6		F	2.5	4.1	5.4	6.3	7.6	7.5	7.4	13.7	17.6	17.6	19.1
CTR147_7		F	2	4.1	5.5	6.2	7.6	7.7	7.6	13.8	18.1	18.9	19.3
CTR149-2nd_6		F	2.3	3.8	5.6	7.4	8	8.5	8	11.8	17.8	19.9	22.2
CTR149-2nd_7		F	2.3	4	6	7.1	8.3	8.2	7.9	13.8	17.8	18.8	19.8
CTR156_5		F	2.2	3.7	5.8	6.7	8.5	8.8	8.3	14.6	19.8	19.9	21.7
CTR156_6		F	2.2	4	5.7	7.3	7.7	Sacrificed
CTR155_3		F	1.9	2.9	4.6	6.1	7.4	7.5	7.6	12.8	17	18.2	20.2
CTR155_4		F	1.6	2.8	4.7	6	6.6	7.6	6.7	11.5	19.5	17.7	20.8
CTR155_5		F	1.7	2.7	4.7	6	7.1	6.8	7.5	11.6	17.5	18.4	19.8
CTR155_6		F	1.6	3.1	4.3	5.6	7.2	7.7	7.5	12	17.8	19.3	20.2
CTR155_7		F	1.7	3.2	4.5	6.2	7.2	7.5	7.4	11	15.9	18.2	19.4
CTR155_8		F	1.6	3	4.3	6	7.5	8.1	7.3	11	16.4	18.5	19.8
CTR158_4		F	2	3.7	5.6	6.8	7.5	6.7	6	12.5	19	19	19.8
CTR158_5		F	1.8	3.6	5.7	6.9	8.2	8.1	7.4	13.8	17.8	19	20
CTR158_6		F	2	3.8	5.8	5.6	7.8	7.9	8.5	10.8	16.3	17.6	19.8
CTR158_7		F	1.7	3.8	4.7	6.9	6.6	Sacrificed
CTR159_3		F	1.3	3.1	5.7	6.2	7.2	8.3	8.3	12.5	19.2	20.2	20.8
CTR159_4		F	2	3.6	5.6	3.8	8.3	7.7	7.4	14.6	19.6	17	21.7
CTR159_5		F	1.6	2.7	5.2	6.9	7.5	8.5	8.1	13.8	17.8	19.8	19.7
CTR159_6		F	1.6	4	4.8	7.4	7.8	Sacrificed
CTR159_7		F	2	3.9	3.4	7.2	4.2(Malocclusion)	4.3	3.9	7.2	12.8	15	18.2
CTR196_6		F	2.4	4	5.2	7	7.6	8.8	8.9	N.D	N.D	18.4	Breed to produce F2 offspring
CTR196_7		F	2.5	3.3	5.6	5.9	7.9	7.6	8.7	N.D	N.D	17.3	Breed to produce F2 offspring
CTR196_8		F	Died P3
TRT062_3		F	1.9	3.5	4.8	6.5	6.8	6	5.6	10.5	13.1	N.D	17.3
TRT062_4		F	1.9	3.4	4.9	6.4	7	6.2	5.9	9.5	13.8	N.D	17.8
TRT062_5		F	2.1	3.5	4.9	6.3	7.1	6.5	5.8	10.7	14.3	N.D	18.1
TRT062_6		F	2	3.5	4.6	6.5	6.9	6	5.8	10	15.1	N.D	18.4
TRT062_7		F	2	3.3	5	6.3	6.8	5.9	6.2	9.6	12.8	N.D	17.4
TRT062_8		F	2	3.3	4.9	6.1	7.4	6.2	5.8	8.9	14.5	N.D	18.9
TRT104_4		F	2.1	3.2	5.2	6.4	7.5	8	7.6	12.5	17.9	19	20
TRT104_5		F	2.1	3.4	5	6.3	7.7	8	7.8	12.9	18	18.7	20.2
TRT104_6		F	1.9	3.5	5.1	6.5	7.5	7.8	7.6	12.8	17.6	18.1	20
TRT104_7		F	2.2	3	5	6.4	7.5	8	7.7	13	17.6	19	20.4
TRT063_6		F	1.5	2.6	4.2	5.4	6.4	7.4	7.4	11.1	17	17	19.1
TRT100_7		F	1.8	3.4	4.6	5.4	6.7	6.8	8.8	10.6	17.5	19.8	20.8
TRT100_8		F	1.6	3.6	5.7	7.2	8.7	8.6	6.5	13.6	15.8	19.4	20.9
TRT102_4		F	2	3.7	5.2	6.8	7.6	7.6	8.5	11.7	19.2	19.2	20.2
TRT102_5		F	2.1	3.8	5.3	6.5	8	7.9	8.4	13.3	18.3	18.5	18.6
TRT102_6		F	2.1	3.7	5.6	6.9	8	8	7.6	12.7	16.6	19	19.8
TRT103_5		F	1.8	3.2	5.4	6.4	6.7	8	7.1	12.3	15	18.8	19.8
TRT103_6		F	1.8	3.4	5.3	5.9	7.1	7.3	7.2	13.3	17.8	16.8	19.9
TRT103_7		F	1.8	3.3	4.9	6.6	7.2	7.8	7.8	13	19	19.1	20
TRT103_8		F	1.9	3.6	5.2	6.3	7.9	7.2	7.3	10.9	18	18.9	17
TRT061_5		F	2.1	3.7	4.5	6.6	8	7.6	8.1	9.7	15.7	17.4	18.6
TRT061_6		F	1.8	2.9	5.3	6.8	7.8	6.3	6.2	10.8	16.8	16	19.8
TRT061_7		F	2.2	3.8	5.5	5.4	5.9	8	8.2	12.5	14.5	18.2	19.6
TRT061_8		F	Died P3
TRT111_8		F	1.8	2.8	4.9	6.5	7.4	8.1	7.5	13.6	18.8	19.2	20.6
TRT114_6		F	2.2	3.5	4.6	6.8	7.6	8.5	7.3	12.5	16.8	19.8	18.6
TRT114_7		F	2	3.5	5.5	6.6	8	9	8.9	14.2	18.8	20.2	19.8
TRT114_8		F	2	3.6	5.2	5.3	6.1	6.5	8.8	14.3	18.5	17.8	20.3
TRT060-1st_6		F	1.8	3.2	4.8	6.1	7.3	7.9	7.6	12.3	14.8	16.8	19.1
TRT060-2nd_5		F	1.9	3.3	5.2	4	8	8.6	6	13.1	13.7	16	19.5
TRT060-2nd_6		F	1.9	3.6	3.2	6.7	5.5	6	5.2	10.3	15.8	17.8	18.4
TRT060-2nd_7		F	1.7	3.5	3.2	4	5.2	5.4	8.5	8.6	14.9	16.3	17.8
TRT081_4		F	1.7	3.2	4.9	6.3	6.4	6.7	6.7	10.3	17.6	17.9	18.4
TRT081_5		F	2	2.8	4	5.4	6.2	7.3	6.5	11.6	14.3	16.7	19.1
TRT081_6		F	1.9	2.9	4.3	5.7	6.4	6.7	7.2	9.2	16.3	17.9	19.8
TRT081_7		F	1.7	3.3	4.1	5.2	7.2	7.9	7.6	11.2	16	16.8	19.6
TRT082_5		F	1.8	3.2	4.9	6.7	7.3	7.4	7.6	11.8	16.6	19.3	18.8
TRT082_6		F	2.1	3.8	4.2	5.5	6.5	6.4	6.9	12	15.4	N.D	19.6
TRT082_7		F	2.2	3.7	5.2	6.6	7.6	7.9	7.1	9.8	16.5	N.D	18.4
TRT082_8		F	2.1	3.4	5	6.4	7.8	8	6.2	12.1	13.8	N.D	17.8
TRT084_4		F	2.2	3.4	5.1	6.7	7.8	7.8	8.8	12.3	16.6	17.1	20
TRT084_5		F	1.8	3.2	4.2	5.8	7.1	8.5	8.2	11.6	16.2	19.4	18.5
TRT084_6		F	2	2.8	4.3	7	8.1	8.6	8	12.5	16.8	18	17.6
TRT130_1	7	F	2.2	3.7	5.2	5.9	7.5	7.5	6.7	11.2	15.8	17.3	18.8
TRT130_2		F	2.1	3.1	5.6	6.6	7.2	7.1	7.6	12	15.8	18	18.6
TRT130_3		F	2.2	3.6	4.9	5.7	7.3	7.3	7.6	11.6	16.3	16.8	19.3
TRT130_4		F	2.1	3.8	4.7	6.7	6.6	6.6	7.5	12.6	14.6	13.7	18.4
TRT130_5		F	2	3.5	5.7	6.5	7	7.5	7.5	10.9	17.6	17.9	Died P56
TRT130_6		F	1.9	3.6	5.2	6.9	6.9	7	7.2	Sacrificed
TRT130_7		F	2.1	3.5	5.2	6.6	7.5	6.8	7.6	Sacrificed
TRT133_3		F	1.9	3.5	5.5	7	6.7	7.2	8.7	14	17.7	19.4	21.8
TRT133_4		F	2.2	3.6	5.6	6.2	7	7.7	7.6	14.2	18.2	21.4	21.6
TRT133_5		F	2	3.2	5.2	5.8	7.9	7.9	7.5	Sacrificed
TRT133_6		F	1.8	3.4	4.7	6.6	7.2	8	8.4	Sacrificed
TRT133_7		N.D	Born dead
TRT132_5		F	1.6	2.7	4.4	5.7	7.8	7.7	7.4	Sacrificed
TRT132_6		F	1.5	2.9	4.2	6.2	7.6	8	7.2	Sacrificed
TRT132_7		F	Died P3
TRT132_8		F	Born dead
TRT154-1st_7		F	1.8	3.4	5.3	6.8	6.9	7.2	6.8	Sacrificed
TRT154-1st_8		F	2	3.8	4.9	6	7.8	8	7.5	Sacrificed
TRT150_3		F	1.8	3.5	4.4	6.7	6.7	7	6.7	11.8	16.8	17.8	19.8
TRT150_4		F	1.6	3	5.2	5.8	7.2	6.9	6.7	12.6	17.8	17.8	20.2
TRT150_5		N.D	Born dead
TRT153_4		F	2.4	3.4	6	6.2	7.3	6.8	7.3	12.5	15.6	18.4	19.5
TRT153_5		F	2.1	3.8	5.4	6.3	7	6.5	7.8	12.9	16.8	19.7	20.5
TRT153_6		F	2.4	3.5	5.5	6.6	7.8	6.9	6.8	12.6	16.4	17.5	18.7
TRT153_7		F	2.2	3.4	5.2	6.5	7	7.1	7	13	16.7	17.6	19
TRT152_4		F	2	3.6	5.1	6	6.8	7.5	7.7	11.3	16.2	17	18.3
TRT152_5		F	1.9	3.5	5.1	6.3	7.7	7.6	8	12.4	15.8	17.8	19.7
TRT152_6		F	2.1	3.5	5.3	6.7	7.6	8.2	7.7	12.8	15	17.4	18.3
TRT152_7		F	2.1	3.7	5.2	6.5	7.3	7	7.1	13.5	17	18.8	18.8
TRT152_8		F	2	3.4	5.3	6.4	7.3	8	7.5	12.6	14.8	18.8	20.7
TRT154-2nd_4		F	1.5	2.4	3.7	4.5	4.3	3.8	Died P19
TRT154-2nd_5		F	1.6	2.5	3.6	4.4	4.7	3.5	Died P20
TRT154-2nd_6		F	Died P3
TRT154-2nd_7		F	Died P3
TRT160_4		F	1.7	2.7	5	6.5	5.3	7.5	5	12.3	16.8	18	20.3
TRT160_5		F	2	3.2	3.8	4.4	7	5.2	7.5	Died P26
TRT160_6		F	Died P3
TRT164_4		F	1.4	2.4	3.7	4.6	4.3	Sacrificed
TRT164_5		F	1.6	2	3.1	5	4.5	Sacrificed
TRT163_4		F	1.3	2.6	4.2	5.7	7.2	7.3	7	11	16.1	18.3	20.3
TRT163_5		F	1.6	3.1	3.9	5.7	6.9	7.4	6.8	11.6	16.7	18.2	19.7
TRT163_6		F	1.6	2.5	4.3	5.4	7	sacrificed
TRT197_4		F	1.6	2.7	3.4	4.9	6	6.9	6.8	N.D	N.D	7.6	Breed to produce F2 offspring
TRT199_6		F	2.2	3.8	5.1	6.2	8	7	6.6	N.D	N.D	Died at P42
TRT199_7		F	1.8	3.7	4.5	7	6.7	8.5	8.7	N.D	N.D	Died at P41
TRT199_8		F	2.2	3.3	5.3	6.7	6.5	6.6	7.6	N.D	N.D	Died at P41
TRT198_5		F	2.2	3.2	4.8	6.2	6.9	7.5	7.6	12.6	18	19	Breed to produce F2 offspring
TRT198_6		F	2.3	3.2	4.8	5.8	7	7.6	7.2	12.4	16.8	18.4	Breed to produce F2 offspring
TRT198_7		F	2.3	3.3	4.7	6	6.9	7.5	7.8	12.6	16.3	17.8	Breed to produce F2 offspring
TRT198_8		F	2.3	3.5	4.9	6.1	7	7.6	7.7	12.9	18.3	N.D

## Sheet: 6wk_CON-nABX Fig.2c
CTR=Control; TRT=nABX treament; P=Postnatal day; F=Female; M=Male; N.D= No Data
Mice code	Litter size	Sex	P3	P6	P9	P12	P15	P18	P21	P28	P35	P42	P56
CTR085_1	6	M	1.7	2.9	4.5	5.8	7.5	7.5	7.6	14.2	19.1	20.9	24.7
CTR085_2		M	1.8	2.8	4.3	5.6	7.3	7.6	7.3	14.3	18.7	21.9	23.8
CTR085_3		M	Died P3
CTR085_4		F	1.7	2.7	4.4	6	7.7	7.6	7.4	13.4	16.6	17.9	19.1
CTR085_5		F	2	3.1	4.9	5.7	7.2	8.2	8	13.2	17.2	18.9	19.6
CTR085_6		F	Died P3
CTR087_1	5	M	2.2	3.7	5.7	7.4	8.5	9.4	9.4	17.3	22.2	23.2	26.2
CTR087_2		F	2	3.6	5.5	6.1	8.7	7.7	7.5	12.3	17.1	19.4	20.2
CTR087_3		F	2	3.4	5.4	6.8	7.9	8.6	7.8	12.5	16.8	19	20.8
CTR087_4		F	1.9	3.2	5	6.5	8	8.4	8.4	11.8	17.1	19.2	19.6
CTR087_5		F	2	3.3	5.3	6.6	7.4	9	7.8	12	17.2	18.3	20
CTR089_1	8	M	2.1	3.1	4.8	6.5	7	8	7.3	14.6	20.4	22.8	24
CTR089_2		M	2.1	3.2	5	5.8	7.5	7.8	7.3	14.8	20.1	22.5	25
CTR089_3		M	Died P3
CTR089_4		M	Died P3
CTR089_5		F	2.1	2.7	4.8	6.1	7.2	7.7	7.2	10.2	13.8	16.8	19.8
CTR089_6		F	2.1	3.1	4.6	5.8	6.3	6.5	6.2	10.9	16.2	17.2	18.4
CTR089_7		F	1.7	3.1	3.9	4.7	7.1	6.9	7.3	11.5	14.8	18	18
CTR089_8		F	1.8	2.9	3.8	5	6	7.8	6.2	9	14.9	17.8	18.3
CTR056_1	8	M	2.1	3.6	5	5.8	6.8	6.3	7.2	13.4	16.4	19	25.5
CTR056_2		M	2.1	3.8	4.8	6.3	6.5	6.5	6.4	13.3	18.7	20.8	24.8
CTR056_3		M	2.1	3.6	4.7	6	7.3	7.3	6.8	11.5	18.7	20.8	24.3
CTR056_4		M	2.1	3.4	4.6	6	6.8	6.8	6.9	12.6	18.9	20.6	24.6
CTR056_5		M	2	3.2	4.6	5.9	6.6	6.6	6.9	12.2	17.4	21.8	25.3
CTR056_6		F	2	3.3	4.7	6	6.8	6.8	6.4	12.5	15.8	16.7	17.5
CTR056_7		F	2.1	3.5	4.5	6	6.4	6.4	6.5	11.5	15.2	16.8	20
CTR056_8		F	2.1	3.5	4.7	5.7	6.4	6.4	6.9	11.2	15.6	16.8	18
CTR058_1	4	M	2.1	3.8	5.7	6.9	9	8.6	10.1	16.1	20.4	26.5	27.5
CTR058_2		M	2.1	3.7	5.1	7.4	8.1	8.1	9.7	15.2	20.1	23.7	26.5
CTR058_3		M	2.2	3.4	5.5	7.8	9	9.1	9.5	16	19.2	26.1	25.4
CTR058_4		M	2.4	3.6	5.4	7.7	8.7	8.8	10.2	14.2	20.2	25.4	26.8
CTR076_1	8	M	2.2	2.9	5	5.5	6.7	7.4	7.2	8.2	12.1	20.3	22.4
CTR076_2		M	2.1	2.8	4.1	5.8	7.1	6.9	7.6	13.1	17.6	20.5	23.3
CTR076_3		M	2.1	3	4.5	6.2	6.1	6.8	7.8	12.1	18.4	20	24
CTR076_4		M	2.1	3	4.5	6.1	6.2	7	6.5	13.1	18.2	20.6	24.6
CTR076_5		M	1.8	2.9	4.9	6.2	5.6	7.4	7.8	12.3	17.8	17.4	22.9
CTR076_6		F	2.3	3.6	4.5	6	7	5.7	8	12.6	13.4	17.3	18.9
CTR076_7		F	2.1	3	3.5	4.9	6.8	7.1	6.1	8.5	16.9	18	17.9
CTR076_8		F	2.2	3.1	4.7	6.1	7	7.3	7.5	Died P28
CTR079_1	5	M	3.5	4.8	5.9	6.8	7.9	9.1	9.6	16.2	21.2	23.2	25.8
CTR079_2		F	3	4.7	5.5	6.3	8.4	9.2	8.5	13.3	16.2	18	19.7
CTR079_3		F	2.7	4.7	5.9	7.1	7.8	8.5	9.2	13.2	15.8	19.5	19.5
CTR079_4		F	3.2	4.3	5.8	6.7	8	9	9.2	13.1	17	19.3	20.4
CTR079_5		F	3.4	5.2	5.5	7	8	8.7	9.2	13.7	17	18.5	20.4
CTR055-1st_1	8	M	2.4	3.6	4.8	6.1	N.D	6.7	8.1	13.2	18.5	19.4	24.5
CTR055-1st_2		M	1.8	3.7	5.2	6.7	N.D	7.4	8	11.8	16.7	21.3	22
CTR055-1st_3		M	2.3	3.6	4.2	6.1	N.D	6.7	7.5	Sacrificed
CTR055-1st_4		M	2.1	3.2	5.8	6.4	N.D	7	7.5	Sacrificed
CTR055-1st_5		F	1.8	2.8	5.5	5.8	N.D	5.8	7	10.2	15.2	15.7	17.4
CTR055-1st_6		F	2.2	2.9	4.3	6.1	N.D	6.4	6.8	11.2	14.9	18	19.5
CTR055-1st_7		F	2.5	2.9	4.6	5.4	N.D	6.4	6.8	Sacrificed
CTR055-1st_8		F	2.3	3.4	5.1	5.8	N.D	6.2	6.3	Sacrificed
CTR055-2nd_1	6	M	1.8	3.6	5.4	6.8	7.9	8.6	9.3	13.6	19.2	19.2	24.7
CTR055-2nd_2		M
CTR055-2nd_3		F	1.7	3	5.6	6.1	7.3	8.1	8.8	12.8	17.1	17.1	20.4
CTR055-2nd_4		F	1.9	3.6	5.7	6.7	7.7	7.2	8.9	12.7	15.8	15.8	19.8
CTR055-2nd_5		F	1.8	3.6	4.5	7.2	8.1	8.6	7.2	9.2	17.1	11.7	17
CTR055-2nd_6		F
CTR108_1	8	M	1.9	2.5	3.2	5.7	6.4	6.9	7.4	10.3	18.8	18.8	23.4
CTR108_2		M	1.8	2.5	4.3	5.5	6.2	6	7.2	9.3	20	21.5	21.5
CTR108_3		M	1.9	3	4.4	4.6	5.4	7.3	7.3	12.4	14.8	21.7	24.8
CTR108_4		M	1.8	2.9	3.8	4	5.4	6.8	6	13.4	16.8	18.6	24.5
CTR108_5		M	1.6	2.6	3	5.2	4.6	5.7	6.2	9.4	18.8	20.5	22.4
CTR108_6		M	1.8	2.7	4.5	3.6	6.9	5.2	5.6	12.8	15	20.8	24
CTR108_7		F	2	2.8	4.8	6	6.7	6.6	7	13.3	17.6	17.8	20.1
CTR108_8		F	1.8	3	4.4	5.4	6.3	7.2	7.7	12.8	17.8	18.3	20.2
CTR086_1	6	M	2.5	3.2	5.4	6.5	7.5	8.5	9.4	10.7	19.8	22.9	27.8
CTR086_2		M	2.5	3.3	4.8	7.1	8.3	9.2	8.9	11.6	20.8	23	24.8
CTR086_3		M	2.6	3.4	5.3	7	8.4	8.9	9.2	11	20.8	22.5	26
CTR086_4		F	2.7	3.3	4.9	7	7.8	8.5	8.9	9.6	16.9	19.2	19.8
CTR086_5		F	2.5	3.3	5.5	6.6	8	9	8.4	10.6	17.4	19.4	21.8
CTR086_6		F	2.6	3.3	5.2	7	8.2	8.9	9.2	10.2	17.1	19.7	20
CTR107_1	5	M	1.8	3.7	5.5	7.5	8.4	8.4	8.9	15.5	21.6	23.5	24.3
CTR107_2		M	2.2	3.3	5.7	7	8	8.7	9	15.2	21.6	23	25.6
CTR107_3		F	2	3.8	6	7.3	8	6.8	8.6	13.2	16.8	19.5	19.8
CTR107_4		F	1.8	3.8	5.7	5.9	6.8	8.2	8.5	11.8	18.6	19.5	20.6
CTR107_5		F	2	2.9	4.7	7.2	8.1	8.4	7.6	14	16.2	20.2	20.9
CTR106_1	7	M	2.1	3.4	5.1	5.8	7	7.2	7.3	13.4	17.2	20.3	23.6
CTR106_2		M	2	3.6	4.3	4.9	5.8	6.1	5.8	10.8	18.6	20.8	23.8
CTR106_3		F	2.1	3.6	5.1	5.9	7.4	7.4	7.4	13.5	17.2	17.6	20.1
CTR106_4		F	2.1	3.5	5	5.7	7.5	8.2	6.7	11.6	17.9	18.8	20.4
CTR106_5		F	2.1	3.2	5.5	5.6	6.9	7.4	7.3	11.6	15.3	19	18.2
CTR106_6		F	1.8	3.7	5	5.8	7.7	6.8	6.3	10.2	17.8	18.3	20.2
CTR106_7		F	1.9	3.5	4.8	6.2	7	7	6.2	12.8	14.2	17.9	19.6
CTR126_1	7	M	1.8	3.5	4.5	6.4	7	6.4	8.7	15.5	20.2	22.2	26.9
CTR126_2		M	2	3.2	4.7	7	7	6.7	7.5	13.5	20.8	22.5	25
CTR126_3		M	2	3.4	5.2	6.1	8.1	9	7.2	14.3	20	22.8	25.8
CTR126_4		F	1.9	3.6	4.5	7.2	7.4	7.3	8.6	13.3	18.7	19.2	20.8
CTR126_5		F	1.9	3	4.6	7.1	8	8.4	7.2	11.8	15.8	18.3	19.9
CTR126_6		F	1.7	3.2	5.2	6.2	7	7.5	7.5	12.6	17.6	18.8	19.8
CTR126_7		F	1.6	2.9	4.8	5.9	8.2	8.8	8.4	11.1	16.8	18.9	19.8
CTR128_1	7	M	2.5	4.2	5.4	7	7.1	8.4	6.8	12.2	17	19.6	20.7
CTR128_2		M	2.4	3.8	5	7.1	8.3	7.2	8.7	15.5	20.2	22.3	23.4
CTR128_3		M	2.7	4	6	6.2	8	8.5	8.7	16.2	21.8	24	25.8
CTR128_4		F	2	3.3	4.7	7.7	7.8	9	8.2	14.4	15.5	19.2	20.6
CTR128_5		F	2.5	4	6.1	7.3	7.2	7	8.6	13.3	18.7	19.5	17.6
CTR128_6		F	2.5	4	5.8	6	8.6	8.2	6.9	14.3	18	15.8	20.1
CTR128_7		F	2.6	4.4	5.6	7.1	8.9	8.1	9.6	11	17.3	19.8	21.8
CTR146_1	7	M	1.8	3.7	5.3	7.1	6.8	8.6	8.9	15.2	19.8	22.6	25.2
CTR146_2		M	1.7	3.3	4.6	7.1	8.3	7.6	7.8	13	20.8	21.6	26.7
CTR146_3		M	2	3.4	5.6	5.9	7.9	8.8	9	15.4	19	22.8	26.6
CTR146_4		F	2.1	3.2	4.6	7.1	7.2	8.9	8	13	18.2	17.8	21.1
CTR146_5		F	2	3.6	5.5	6.6	7.9	7.9	8.9	14	19	20.1	19.7
CTR146_6		F	1.7	3.8	4.6	6.2	7.6	8	8.5	12.3	16.8	17.8	19.3
CTR146_7		F	1.7	3.3	5.3	6	7.1	8.6	8.2	13.8	16.8	19.1	20.5
CTR149-1st_1	8	M	1.9	3.2	5.1	6.5	7.5	8.3	7.3	14.9	17	22.3	24.8
CTR149-1st_2		M	2.1	3.6	5	6.4	7.6	7.9	7.5	14.8	19	22.1	25.2
CTR149-1st_3		M	2	3.5	5	6.6	7.8	7.9	7.4	17.2	19.3	22.1	26
CTR149-1st_4		M	2	3.5	5.2	6	7.4	8	7.4	15	20.6	22.8	25.1
CTR149-1st_5		M	2.2	3.5	5.2	6.6	8	7.8	8.5	15.2	21.5	24.4	25.6
CTR149-1st_6		M	2.2	3.5	5	6.7	8.2	8.3	7.6	15.3	21.9	22.6	25.9
CTR149-1st_7		M	2	3.5	4.7	6.7	7.5	7.9	8	16.7	20	22.6	25.8
CTR149-1st_8		F	2.1	3.5	4.6	5.6	6.4	6.9	6	12.1	20.7	18.7	20.1
CTR145_1	8	M	1.9	3.3	5.2	6.3	7	7.2	7.9	11.6	18.6	20.9	23
CTR145_2		M	1.7	3.8	5.1	5.8	7.5	7.7	7.3	Sacrificed
CTR145_3		M	2	3.8	4.6	6.7	6.8	8	8.5	Sacrificed
CTR145_4		M	1.8	3.6	5.2	6.7	6.7	7.1	7.9	Sacrificed
CTR145_5		F	1.7	3.5	4.7	6	7.4	8.1	8.2	12.5	17	18.9	19.2
CTR145_6		F	2	3.6	5.1	6.5	7	7.5	7.4	12.9	16.2	20.1	20
CTR145_7		F	2	3.8	4.8	6.5	7.3	8	8.2	12	17.5	20.2	19.9
CTR145_8		F	1.5	3.6	5	6.6	7.3	8	7.3	Sacrificed
CTR147_1	7	F	2.2	3.8	5.6	6.7	7.9	7.9	7.4	12.2	17	18.8	19.9
CTR147_2		F	2.2	3.7	5	6.6	7	7.3	7.7	13	15.9	18.8	19.5
CTR147_3		F	2.3	4	5.3	6.9	7.8	7.9	7.9	11.9	14.5	18	19.9
CTR147_4		F	2.3	3.9	5.2	6.5	7.6	7.3	7.9	12.8	15.9	17.8	18
CTR147_5		F	2.5	3.8	5.5	6.4	7.5	7.2	7.7	12.8	17.5	18.2	18.9
CTR147_6		F	2.5	4.1	5.4	6.3	7.6	7.5	7.4	13.7	17.6	17.6	19.1
CTR147_7		F	2	4.1	5.5	6.2	7.6	7.7	7.6	13.8	18.1	18.9	19.3
CTR149-2nd_1	7	M	2.3	3.9	5.4	6.4	6.5	8.2	7.8	14.8	17.8	22	24.2
CTR149-2nd_2		M	2.1	3.9	4.8	6.8	7.8	7.6	8.1	14.8	20	21.5	23.4
CTR149-2nd_3		M	2.2	3.6	5.7	6.8	7.4	6.6	7.9	12.4	20.6	21.9	24.8
CTR149-2nd_4		M	2.2	3.6	5.3	5.7	8	8.3	6.5	13.8	20.6	22.9	23.3
CTR149-2nd_5		M	2.2	3.7	5.8	6.8	7.6	7.8	7.3	11.2	19.8	20.9	25.5
CTR149-2nd_6		F	2.3	3.8	5.6	7.4	8	8.5	8	11.8	17.8	19.9	22.2
CTR149-2nd_7		F	2.3	4	6	7.1	8.3	8.2	7.9	13.8	17.8	18.8	19.8
CTR156_1	6	M	1.8	3.2	4.6	6.9	7.6	6.9	8.1	13.4	18.4	22.2	24.5
CTR156_2		M	2	3.8	5.6	6.4	8	8.1	7.8	11.4	20.8	21.8	26.8
CTR156_3		M	1.8	3.8	5.7	6.5	7.6	8	6.7	13.7	21.2	21.8	27
CTR156_4		M	2	3.5	5.4	5.3	6.3	Sacrificed
CTR156_5		F	2.2	3.7	5.8	6.7	8.5	8.8	8.3	14.6	19.8	19.9	21.7
CTR156_6		F	2.2	4	5.7	7.3	7.7	Sacrificed
CTR155_1	8	M	1.6	2.6	3.5	3.9	7.3	7.6	7.6	13.3	11.8	21.3	23.8
CTR155_2		M	1.6	3	4.5	5.8	4.6	5.2	5.5	7.1(hydrocephalus)	15.8	10	Died P56
CTR155_3		F	1.9	2.9	4.6	6.1	7.4	7.5	7.6	12.8	17	18.2	20.2
CTR155_4		F	1.6	2.8	4.7	6	6.6	7.6	6.7	11.5	19.5	17.7	20.8
CTR155_5		F	1.7	2.7	4.7	6	7.1	6.8	7.5	11.6	17.5	18.4	19.8
CTR155_6		F	1.6	3.1	4.3	5.6	7.2	7.7	7.5	12	17.8	19.3	20.2
CTR155_7		F	1.7	3.2	4.5	6.2	7.2	7.5	7.4	11	15.9	18.2	19.4
CTR155_8		F	1.6	3	4.3	6	7.5	8.1	7.3	11	16.4	18.5	19.8
CTR157_1	8	M	1.8	3.3	5.6	6.5	5.9	7.5	8	14.2	21.4	23.6	27.3
CTR157_2		M	1.9	3.7	5.5	6.7	7.4	8.2	7.7	11.6	19.8	21.4	24.2
CTR157_3		M	2	3.5	5.2	6.8	7.7	7.8	7.7	16.1	22.8	21.2	23.5
CTR157_4		M	1.8	3.7	4.9	6.9	7.7	7.7	8.3	14.5	19.4	23.2	27.2
CTR157_5		M	1.9	3.2	5.3	6.3	7.1	7.3	8.6	15.4	19.8	23.1	25.8
CTR157_6		M	1.9	3.8	5.4	5	7.4	7.9	8	14.7	20.8	22.1	25.8
CTR157_7		M	1.6	3.6	5.6	6.4	7.6	7.9	7.9	16	19.6	23	26.2
CTR157_8		M	1.9	3.6	4.4	6.8	7.5	6.2	6.3	14.5	20.8	23.6	26.8
CTR158_1	7	M	2	3.9	5.4	5.3	7.5	6.3	6	13.2	18.9	20.6	23.6
CTR158_2		M	2	3.3	4.7	6.6	7.7	7.7	7.4	12.4	18	20.4	23.6
CTR158_3		M	1.8	3.8	5.6	6.5	6.6	Sacrificed
CTR158_4		F	2	3.7	5.6	6.8	7.5	6.7	6	12.5	19	19	19.8
CTR158_5		F	1.8	3.6	5.7	6.9	8.2	8.1	7.4	13.8	17.8	19	20
CTR158_6		F	2	3.8	5.8	5.6	7.8	7.9	8.5	10.8	16.3	17.6	19.8
CTR158_7		F	1.7	3.8	4.7	6.9	6.6	Sacrificed
CTR159_1	7	M	2	4	5.6	7.3	8.3	8.8	8.7	16	21.4	23.6	27
CTR159_2		M	2	4.2	5.8	7.2	8.5	Sacrificed
CTR159_3		F	1.3	3.1	5.7	6.2	7.2	8.3	8.3	12.5	19.2	20.2	20.8
CTR159_4		F	2	3.6	5.6	3.8	8.3	7.7	7.4	14.6	19.6	17	21.7
CTR159_5		F	1.6	2.7	5.2	6.9	7.5	8.5	8.1	13.8	17.8	19.8	19.7
CTR159_6		F	1.6	4	4.8	7.4	7.8	Sacrificed
CTR159_7		F	2	3.9	3.4	7.2	4.2(Malocclusion)	4.3	3.9	7.2	12.8	15	18.2
CTR196_1	8	M	2	4.3	5.8	7.2	8.3	9.1	9.9	N.D	N.D	22.2	Breed to produce F2 offspring
CTR196_2		M	2.5	4.3	5.5	6.7	8.2	8.4	8.7	N.D	N.D	20.6	Breed to produce F2 offspring
CTR196_3		M	2.7	4.6	5.8	7.3	7.8	9.2	9.6	N.D	N.D	22.6	Breed to produce F2 offspring
CTR196_4		M	2.6	4	6	7.1	7.6	8.5	9	Sacrificed
CTR196_5		M	2.7	4	4.2	6.5	6.9	8.5	7.8	N.D	N.D	17.1	Breed to produce F2 offspring
CTR196_6		F	2.4	4	5.2	7	7.6	8.8	8.9	N.D	N.D	18.4	Breed to produce F2 offspring
CTR196_7		F	2.5	3.3	5.6	5.9	7.9	7.6	8.7	N.D	N.D	17.3	Breed to produce F2 offspring
CTR196_8		F	Died P3
TRT062_1	8	M	1.9	3.9	5.2	7.1	7.6	5.8	5.4	9.8	20.3	N.D	26.8
TRT062_2		M	2.2	3.1	4.5	5.8	6.7	6.8	7.1	14.2	14.8	N.D	24.8
TRT062_3		F	1.9	3.5	4.8	6.5	6.8	6	5.6	10.5	13.1	N.D	17.3
TRT062_4		F	1.9	3.4	4.9	6.4	7	6.2	5.9	9.5	13.8	N.D	17.8
TRT062_5		F	2.1	3.5	4.9	6.3	7.1	6.5	5.8	10.7	14.3	N.D	18.1
TRT062_6		F	2	3.5	4.6	6.5	6.9	6	5.8	10	15.1	N.D	18.4
TRT062_7		F	2	3.3	5	6.3	6.8	5.9	6.2	9.6	12.8	N.D	17.4
TRT062_8		F	2	3.3	4.9	6.1	7.4	6.2	5.8	8.9	14.5	N.D	18.9
TRT104_1	7	M	2.2	3.2	5.2	6.7	8	7.9	8.3	15	21.7	23	25.6
TRT104_2		M	2	3.1	5.3	6	7.6	7.3	8.5	15.3	19.8	22.6	25.6
TRT104_3		M	2.3	3.4	4.7	6.5	6.9	8.4	7.2	13.4	21.8	22.8	25.8
TRT104_4		F	2.1	3.2	5.2	6.4	7.5	8	7.6	12.5	17.9	19	20
TRT104_5		F	2.1	3.4	5	6.3	7.7	8	7.8	12.9	18	18.7	20.2
TRT104_6		F	1.9	3.5	5.1	6.5	7.5	7.8	7.6	12.8	17.6	18.1	20
TRT104_7		F	2.2	3	5	6.4	7.5	8	7.7	13	17.6	19	20.4
TRT063_1	6	M	1.8	2.8	4.8	6.1	7.6	8	6	9	19.3	19.3	22.8
TRT063_2		M	1.7	3.3	4.7	6.6	5.6	5.4	9	12	23.2	23.2	24.8
TRT063_3		M	1.7	3.2	3.8	4.8	7.4	7.8	8.2	15.1	21.2	21.2	26.4
TRT063_4		M	Died P3
TRT063_5		M	Died P3
TRT063_6		F	1.5	2.6	4.2	5.4	6.4	7.4	7.4	11.1	17	17	19.1
TRT100_1	8	M	1.9	3.6	5	6.8	7.8	8.1	6.9	12	20.9	21.6	24.8
TRT100_2		M	1.9	3.3	5.3	6.9	8.2	8.8	7.6	11.8	19	21.8	24.5
TRT100_3		M	1.7	3.8	5	5.8	7.1	7.7	8.6	15	18.8	20.9	23.6
TRT100_4		M	1.7	3.3	5.6	6.1	8.3	7.4	7.2	13.5	18.8	22.8	25.8
TRT100_5		M	Died P3
TRT100_6		M	Died P3
TRT100_7		F	1.8	3.4	4.6	5.4	6.7	6.8	8.8	10.6	17.5	19.8	20.8
TRT100_8		F	1.6	3.6	5.7	7.2	8.7	8.6	6.5	13.6	15.8	19.4	20.9
TRT102_1	6	M	2	3.9	5.2	6.8	8.5	8.2	7.5	15.1	20.6	23.6	26.4
TRT102_2		M	2.1	3.9	5.1	6.9	7.2	7	8.7	14	20	22.8	25.8
TRT102_3		M	2.2	3.6	5.5	6.1	7.9	8	8.2	13.5	21.6	23.8	27.8
TRT102_4		F	2	3.7	5.2	6.8	7.6	7.6	8.5	11.7	19.2	19.2	20.2
TRT102_5		F	2.1	3.8	5.3	6.5	8	7.9	8.4	13.3	18.3	18.5	18.6
TRT102_6		F	2.1	3.7	5.6	6.9	8	8	7.6	12.7	16.6	19	19.8
TRT103_1	8	M	2.1	3.7	5.6	7	8	8	8	14.6	21.2	22.7	26.6
TRT103_2		M	2.2	3.6	4.7	6.9	6.3	6.9	8.5	14.5	19.2	22.6	25.8
TRT103_3		M	1.9	3.8	5.6	7.2	7.9	8.2	6.7	15.6	21.3	22.8	25.9
TRT103_4		M	1.9	3.3	5.4	5.4	8	8	7.8	13.1	20.8	21.5	25.2
TRT103_5		F	1.8	3.2	5.4	6.4	6.7	8	7.1	12.3	15	18.8	19.8
TRT103_6		F	1.8	3.4	5.3	5.9	7.1	7.3	7.2	13.3	17.8	16.8	19.9
TRT103_7		F	1.8	3.3	4.9	6.6	7.2	7.8	7.8	13	19	19.1	20
TRT103_8		F	1.9	3.6	5.2	6.3	7.9	7.2	7.3	10.9	18	18.9	17
TRT061_1	8	M	1.8	3.4	4.9	6.2	7.6	7.6	7.5	12.9	17.6	21.2	24.6
TRT061_2		M	2.1	3.5	4.8	6	6.8	7	6.8	11.9	17.8	20.3	26
TRT061_3		M	1.8	3	4.6	6.6	7	7.4	7.6	11.7	17.6	19.7	25.4
TRT061_4		M	2.7	3	4.6	6.2	7.1	7.4	7.2	11.8	18.2	20.3	24.3
TRT061_5		F	2.1	3.7	4.5	6.6	8	7.6	8.1	9.7	15.7	17.4	18.6
TRT061_6		F	1.8	2.9	5.3	6.8	7.8	6.3	6.2	10.8	16.8	16	19.8
TRT061_7		F	2.2	3.8	5.5	5.4	5.9	8	8.2	12.5	14.5	18.2	19.6
TRT061_8		F	Died P3
TRT111_1	8	M	2	3.3	4.7	5.5	6.5	7.3	7.1	13.8	20	20.8	22.9
TRT111_2		M	1.8	3	5.3	6.5	7	7.6	7.7	13.8	16.8	22	23
TRT111_3		M	1.8	3	4.9	6.1	7.6	7.7	7.7	12.8	20	22.1	24.8
TRT111_4		M	1.8	2.7	4.7	6	7.6	7.7	6.5	11.5	19.8	19.8	24.4
TRT111_5		M	1.8	3	4.8	5.8	7.3	8	7	14.6	19.2	21.6	24.1
TRT111_6		M	1.6	3	4.3	6	6.9	6.9	7.3	13.3	20.8	22	25.2
TRT111_7		M	Died p3
TRT111_8		F	1.8	2.8	4.9	6.5	7.4	8.1	7.5	13.6	18.8	19.2	20.6
TRT114_1	8	M	1.5	3.7	5	6.6	6	8.8	8.8	16.6	21.8	22	25.3
TRT114_2		M	1.8	3.3	5.8	6.1	7.8	7.7	8.8	13.9	18.3	22.5	25.9
TRT114_3		M	1.9	1.9	5	5.6	8.1	8.8	6.8	14.1	17.8	22.2	25
TRT114_4		M	2.3	3.7	5.4	7.1	7.2	6.6	7.6	12.3	18.8	24.2	26.8
TRT114_5		M	2.3	3.5	Died P9
TRT114_6		F	2.2	3.5	4.6	6.8	7.6	8.5	7.3	12.5	16.8	19.8	18.6
TRT114_7		F	2	3.5	5.5	6.6	8	9	8.9	14.2	18.8	20.2	19.8
TRT114_8		F	2	3.6	5.2	5.3	6.1	6.5	8.8	14.3	18.5	17.8	20.3
TRT060-1st_1	6	M	1.7	3.2	5.3	6.5	7.3	6.8	8.6	13.8	18.5	20	22.1
TRT060-1st_2		M	1.7	3.4	5	6.7	7.8	8	8.3	14.6	18	20.8	23.2
TRT060-1st_3		M	2	3.6	5.1	5.4	7.4	8.3	8.2	13.8	19.6	20.1	22.5
TRT060-1st_4		M	2.1	3.7	4.4	6.2	7.5	7.9	8.4	Sacrificed
TRT060-1st_5		M	2	3.3	4.8	6.5	6.4	7.8	7.9	Sacrificed
TRT060-1st_6		F	1.8	3.2	4.8	6.1	7.3	7.9	7.6	12.3	14.8	16.8	19.1
TRT060-2nd_1	7	M	1.8	3	3.3	6.6	8.2	7.5	8.3	14.2	16.3	20.2	25.8
TRT060-2nd_2		M	1.7	3.5	5.4	6.4	7.8	8.2	6.3	13.4	20.3	22.8	25.8
TRT060-2nd_3		M	1.8	3.3	4.6	6.1	7.3	8.5	7.9	10.4	20.7	22.4	23.8
TRT060-2nd_4		M	1.8	3.4	4.8	4.6	5.6	6.2	8.3	Died p22
TRT060-2nd_5		F	1.9	3.3	5.2	4	8	8.6	6	13.1	13.7	16	19.5
TRT060-2nd_6		F	1.9	3.6	3.2	6.7	5.5	6	5.2	10.3	15.8	17.8	18.4
TRT060-2nd_7		F	1.7	3.5	3.2	4	5.2	5.4	8.5	8.6	14.9	16.3	17.8
TRT081_1	7	M	1.8	2.9	4	5.5	6.6	7.5	6	10	17.5	19.6	22.4
TRT081_2		M	1.7	3	4.4	4.7	5.9	6.6	6.9	11.8	18.2	19.4	22
TRT081_3		M	1.8	2.5	4.2	5.7	6.2	7.1	7.1	10.7	16.2	19.2	22.8
TRT081_4		F	1.7	3.2	4.9	6.3	6.4	6.7	6.7	10.3	17.6	17.9	18.4
TRT081_5		F	2	2.8	4	5.4	6.2	7.3	6.5	11.6	14.3	16.7	19.1
TRT081_6		F	1.9	2.9	4.3	5.7	6.4	6.7	7.2	9.2	16.3	17.9	19.8
TRT081_7		F	1.7	3.3	4.1	5.2	7.2	7.9	7.6	11.2	16	16.8	19.6
TRT082_1	8	M	1.6	3.1	4.3	5.5	6.8	7.1	6.6	14.6	21.6	19.6	28.1
TRT082_2		M	2	3.5	4.9	6.2	8.6	7.5	6.1	10.5	17.3	24.8	24
TRT082_3		M	2.1	4	5.6	7.1	6.9	6.8	8.3	11.6	15.8	20.6	24.4
TRT082_4		M	2.2	3.8	4.8	5.8	7.2	8.2	6.6	10.2	17.8	21.6	25.5
TRT082_5		F	1.8	3.2	4.9	6.7	7.3	7.4	7.6	11.8	16.6	19.3	18.8
TRT082_6		F	2.1	3.8	4.2	5.5	6.5	6.4	6.9	12	15.4	N.D	19.6
TRT082_7		F	2.2	3.7	5.2	6.6	7.6	7.9	7.1	9.8	16.5	N.D	18.4
TRT082_8		F	2.1	3.4	5	6.4	7.8	8	6.2	12.1	13.8	N.D	17.8
TRT084_1	6	M	1.6	2.6	4.7	5.7	6.3	6.9	8.4	12.2	16.8	20.7	23.5
TRT084_2		M	2.2	3.3	5.1	6.7	7.6	7.8	7	13.6	17.7	20.1	23.2
TRT084_3		M	2	3.5	5	5.6	7	8.5	7.6	11.4	18.5	20.8	22.6
TRT084_4		F	2.2	3.4	5.1	6.7	7.8	7.8	8.8	12.3	16.6	17.1	20
TRT084_5		F	1.8	3.2	4.2	5.8	7.1	8.5	8.2	11.6	16.2	19.4	18.5
TRT084_6		F	2	2.8	4.3	7	8.1	8.6	8	12.5	16.8	18	17.6
TRT130_1	7	F	2.2	3.7	5.2	5.9	7.5	7.5	6.7	11.2	15.8	17.3	18.8
TRT130_2		F	2.1	3.1	5.6	6.6	7.2	7.1	7.6	12	15.8	18	18.6
TRT130_3		F	2.2	3.6	4.9	5.7	7.3	7.3	7.6	11.6	16.3	16.8	19.3
TRT130_4		F	2.1	3.8	4.7	6.7	6.6	6.6	7.5	12.6	14.6	13.7	18.4
TRT130_5		F	2	3.5	5.7	6.5	7	7.5	7.5	10.9	17.6	17.9	Died P56
TRT130_6		F	1.9	3.6	5.2	6.9	6.9	7	7.2	Sacrificed
TRT130_7		F	2.1	3.5	5.2	6.6	7.5	6.8	7.6	Sacrificed
TRT133_1	7	M	2	3.3	5	6	7.4	8.2	8.4	Sacrificed
TRT133_2		M	1.9	3.6	5.1	6.7	7.5	8.3	8.5	Sacrificed
TRT133_3		F	1.9	3.5	5.5	7	6.7	7.2	8.7	14	17.7	19.4	21.8
TRT133_4		F	2.2	3.6	5.6	6.2	7	7.7	7.6	14.2	18.2	21.4	21.6
TRT133_5		F	2	3.2	5.2	5.8	7.9	7.9	7.5	Sacrificed
TRT133_6		F	1.8	3.4	4.7	6.6	7.2	8	8.4	Sacrificed
TRT133_7		N.D
TRT132_1	8	M	1.6	2.6	3.9	6.3	2.5	2.6	7.6	Sacrificed
TRT132_2		M	1.6	1.9	2	5	7.6	8	6.6	Sacrificed
TRT132_3		M	1.5	2.9	4.5	2	6.8	7.5	Died P19
TRT132_4		M	Died P3
TRT132_5		F	1.6	2.7	4.4	5.7	7.8	7.7	7.4	Sacrificed
TRT132_6		F	1.5	2.9	4.2	6.2	7.6	8	7.2	Sacrificed
TRT132_7		F	Died P3
TRT132_8		F
TRT154-1st_1	8	M	2	3.7	5.2	5.9	7.5	7.8	7	13.2	20.8	21.9	22.9
TRT154-1st_2		M	2	3.6	5.1	6.6	7	7.6	7.5	12.8	19.8	20.6	27.8
TRT154-1st_3		M	2	3.4	5.3	6.2	7.1	7.4	7.3	13.8	19.8	21.5	23.6
TRT154-1st_4		M	2.2	3.5	4.8	6	7.4	7.7	6.8	12.8	18.8	22.9	24.8
TRT154-1st_5		M	1.9	3.2	4.7	6.5	7.2	7.1	7.2	Sacrificed
TRT154-1st_6		M	1.9	3.3	4.7	6.3	7	7.9	6.9	Sacrificed
TRT154-1st_7		F	1.8	3.4	5.3	6.8	6.9	7.2	6.8	Sacrificed
TRT154-1st_8		F	2	3.8	4.9	6	7.8	8	7.5	Sacrificed
TRT150_1	5	M	1.8	3.7	5.7	7.2	7.5	7.5	8.2	13.5	19.6	20.8	25.8
TRT150_2		M	1.8	3.5	5.4	7	8.3	8.6	7.6	14.8	20.8	21.8	25.3
TRT150_3		F	1.8	3.5	4.4	6.7	6.7	7	6.7	11.8	16.8	17.8	19.8
TRT150_4		F	1.6	3	5.2	5.8	7.2	6.9	6.7	12.6	17.8	17.8	20.2
TRT150_5		N.D	Born dead
TRT153_1	7	M	2.3	3.8	5.8	6.6	6.9	6.7	7	14.8	19.3	22.2	25.8
TRT153_2		M	2.3	3.5	5.6	6.3	7.4	6.9	6.9	13.6	19.6	22.8	25.3
TRT153_3		M	2.2	3.6	5.5	6.2	7.6	6.8	7.4	13.8	18.7	22.8	25.6
TRT153_4		F	2.4	3.4	6	6.2	7.3	6.8	7.3	12.5	15.6	18.4	19.5
TRT153_5		F	2.1	3.8	5.4	6.3	7	6.5	7.8	12.9	16.8	19.7	20.5
TRT153_6		F	2.4	3.5	5.5	6.6	7.8	6.9	6.8	12.6	16.4	17.5	18.7
TRT153_7		F	2.2	3.4	5.2	6.5	7	7.1	7	13	16.7	17.6	19
TRT152_1	8	M	2.1	3.6	5.2	6.3	7	7.9	7.9	13.3	20.8	22.8	25.1
TRT152_2		M	2	3.6	5.1	6.6	7.4	7.6	8	13.6	20.6	22.2	25.3
TRT152_3		M	2.1	3.6	5.1	6.2	7.6	8	7.5	13.6	20.8	21.8	24.9
TRT152_4		F	2	3.6	5.1	6	6.8	7.5	7.7	11.3	16.2	17	18.3
TRT152_5		F	1.9	3.5	5.1	6.3	7.7	7.6	8	12.4	15.8	17.8	19.7
TRT152_6		F	2.1	3.5	5.3	6.7	7.6	8.2	7.7	12.8	15	17.4	18.3
TRT152_7		F	2.1	3.7	5.2	6.5	7.3	7	7.1	13.5	17	18.8	18.8
TRT152_8		F	2	3.4	5.3	6.4	7.3	8	7.5	12.6	14.8	18.8	20.7
TRT154-2nd_1	7	M	1.8	2.7	3.5	4.4	3.4	4.8	3.1	Died P21
TRT154-2nd_2		M	1.8	2.7	3.5	5.2	4.4	3.6	Died P19
TRT154-2nd_3		M	1.8	2.7	3.9	3.7	4.7	Died P18
TRT154-2nd_4		F	1.5	2.4	3.7	4.5	4.3	3.8	Died P19
TRT154-2nd_5		F	1.6	2.5	3.6	4.4	4.7	3.5	Died P20
TRT154-2nd_6		F	Died P3
TRT154-2nd_7		F	Died P3
TRT160_1	6	M	1.9	2.8	4.6	6.1	7	6.8	6.8	11.8	19.7	21.6	24.9
TRT160_2		M	1.8	3	4.6	5.5	6.7	6.8	7.2	12	18.9	20.2	24.9
TRT160_3		M	1.8	2.9	5	5.6	6.6	7.4	7.5	13.6	18.8	20.8	24.6
TRT160_4		F	1.7	2.7	5	6.5	5.3	7.5	5	12.3	16.8	18	20.3
TRT160_5		F	2	3.2	3.8	4.4	7	5.2	7.5	Died P26
TRT160_6		F	Died P3
TRT164_1	5	M	1.7	2.6	2	5.2	3.7	Sacrificed
TRT164_2		M	1.5	2.3	3.1	3.5	5	Sacrificed
TRT164_3		M	1.1	1.3	4	2.8	3	Sacrificed
TRT164_4		F	1.4	2.4	3.7	4.6	4.3	Sacrificed
TRT164_5		F	1.6	2	3.1	5	4.5	Sacrificed
TRT163_1	6	M	1.9	3	4.6	5.9	7.4	8.4	8.1	14.5	20.2	23.8	25.7
TRT163_2		M	1.8	3.2	4.5	6.6	7.2	8.1	7.7	15.8	20.2	21.1	28
TRT163_3		M	1.9	3.3	5.2	6	7.9	sacrificed
TRT163_4		F	1.3	2.6	4.2	5.7	7.2	7.3	7	11	16.1	18.3	20.3
TRT163_5		F	1.6	3.1	3.9	5.7	6.9	7.4	6.8	11.6	16.7	18.2	19.7
TRT163_6		F	1.6	2.5	4.3	5.4	7	sacrificed
TRT197_1	8	M	1.8	3.2	4	5.8	7.1	7	7	N.D	N.D	19	Breed to produce F2 offspring
TRT197_2		M	1.9	3.1	3.8	5.6	7.3	7.6	7.1	N.D	N.D	18.7	Breed to produce F2 offspring
TRT197_3		M	1.7	2.9	4	5.6	6.7	7.4	7.3	Sacrificed
TRT197_4		F	1.6	2.7	3.4	4.9	6	6.9	6.8	N.D	N.D	7.6	Breed to produce F2 offspring
TRT197_5		N.D	Died P3
TRT197_6		N.D	Died P3
TRT197_7		N.D	Died P3
TRT197_8		N.D	Died P3
TRT199_1	8	M	2.2	3.9	4.4	5.7	7.8	7.1	7.4	N.D	N.D	22.9	Breed to produce F2 offspring
TRT199_2		M	1.9	3.2	5.4	6.2	7.2	8.2	8.6	N.D	N.D	21.5	Breed to produce F2 offspring
TRT199_3		M	2.1	3.5	5.3	6.7	7.4	7.7	8.6	N.D	N.D	23.9	Breed to produce F2 offspring
TRT199_4		M	2.3	3.9	4.5	7	6.7	7.6	7.6	N.D	N.D	21.8	Breed to produce F2 offspring
TRT199_5		M	1.3	1.6	1.7	2.1	2.7	3.2	3	Sacrificed
TRT199_6		F	2.2	3.8	5.1	6.2	8	7	6.6	N.D	N.D	Died at P42
TRT199_7		F	1.8	3.7	4.5	7	6.7	8.5	8.7	N.D	N.D	Died at P41
TRT199_8		F	2.2	3.3	5.3	6.7	6.5	6.6	7.6	N.D	N.D	Died at P41
TRT198_1	8	M	2.3	3.2	4.5	5.6	7.3	6.9	8	7	Died at P35
TRT198_2		M	2.5	3.4	5	6.4	7	8	8.6	5.8	Died at P35
TRT198_3		M	2.3	3.5	4.8	6.3	7.3	7.8	7.6	Died P23
TRT198_4		M	2.4	3.6	5.1	6	6.4	7.6	7.5	Died P23
TRT198_5		F	2.2	3.2	4.8	6.2	6.9	7.5	7.6	12.6	18	19	Breed to produce F2 offspring
TRT198_6		F	2.3	3.2	4.8	5.8	7	7.6	7.2	12.4	16.8	18.4	Breed to produce F2 offspring
TRT198_7		F	2.3	3.3	4.7	6	6.9	7.5	7.8	12.6	16.3	17.8	Breed to produce F2 offspring
TRT198_8		F	2.3	3.5	4.9	6.1	7	7.6	7.7	12.9	18.3	N.D

## Sheet: Cohen'D 6wk_CON-nABX Fig.2d
CTR=Control; TRT=nABX treament; P=Postnatal day; F=Female; M=Male; N.D= No Data
Mice code	Litter size	Sex	P3	P15	P21
CTR085_1	6	M	1.7	7.5	7.6			Cohen's D formula
CTR085_2		M	1.8	7.3	7.3			Mean of pups from Treated/Total	1.25	Treated (Mean)- Control total (Mean)	-0.07
CTR085_3		M	Died P3					Mean of pups Control/Total	1.32	SD Pooled	0.0258495
CTR085_4		F	1.7	7.7	7.4			Pups from Control SD/Total	0.15	√SD Pooled	0.160778
CTR085_5		F	2	7.2	8			Pups from Treated SD/Total	0.17	Effect Size Cohen D	-0.435383
CTR085_6		F	Died P3
CTR087_1	5	M	2.2	8.5	9.4			Total number of pups from Control(n)	103
CTR087_2		F	2	8.7	7.5			Total number of pups from Treated (n)	113
CTR087_3		F	2	7.9	7.8
CTR087_4		F	1.9	8	8.4			P3
CTR087_5		F	2	7.4	7.8			Mean of pups from Treated/Total	1.93
CTR089_1	8	M	2.1	7	7.3			Mean of pups Control/Total	2.06
CTR089_2		M	2.1	7.5	7.3			Pups from Control SD/Total	0.33
CTR089_3		M	Died P3					Pups from Treated SD/Total	0.25
CTR089_4		M	Died P3					Total number of pups from Control(n)	172
CTR089_5		F	2.1	7.2	7.2			Total number of pups from Treated (n)	181
CTR089_6		F	2.1	6.3	6.2			Effect Size Cohen D	-0.445621
CTR089_7		F	1.7	7.1	7.3
CTR089_8		F	1.8	6	6.2			P15
CTR056_1	8	M	2.1	6.8	7.2			Mean of pups from Treated/Total	6.98
CTR056_2		M	2.1	6.5	6.4			Mean of pups Control/Total	7.38
CTR056_3		M	2.1	7.3	6.8			Pups from Control SD/Total	0.8
CTR056_4		M	2.1	6.8	6.9			Pups from Treated SD/Total	1.04
CTR056_5		M	2	6.6	6.9			Total number of pups from Control(n)	164
CTR056_6		F	2	6.8	6.4			Total number of pups from Treated (n)	180
CTR056_7		F	2.1	6.4	6.5			Effect Size Cohen D	-0.426692
CTR056_8		F	2.1	6.4	6.9
CTR058_1	4	M	2.1	9	10.1			P21
CTR058_2		M	2.1	8.1	9.7			Mean of pups from Treated/Total	7.75
CTR058_3		M	2.2	9	9.5			Mean of pups Control/Total	7.38
CTR058_4		M	2.4	8.7	10.2			Pups from Control SD/Total	1
CTR076_1	8	M	2.2	6.7	7.2			Pups from Treated SD/Total	0.93
CTR076_2		M	2.1	7.1	7.6			Total number of pups from Control(n)	166
CTR076_3		M	2.1	6.1	7.8			Total number of pups from Treated (n)	168
CTR076_4		M	2.1	6.2	6.5			Effect Size Cohen D	-0.383251
CTR076_5		M	1.8	5.6	7.8
CTR076_6		F	2.3	7	8
CTR076_7		F	2.1	6.8	6.1
CTR076_8		F	2.2	7	7.5
CTR079_1	5	M	3.5	7.9	9.6
CTR079_2		F	3	8.4	8.5
CTR079_3		F	2.7	7.8	9.2
CTR079_4		F	3.2	8	9.2
CTR079_5		F	3.4	8	9.2
CTR055-1st_1	8	M	2.4	N.D	8.1
CTR055-1st_2		M	1.8	N.D	8
CTR055-1st_3		M	2.3	N.D	7.5
CTR055-1st_4		M	2.1	N.D	7.5
CTR055-1st_5		F	1.8	N.D	7
CTR055-1st_6		F	2.2	N.D	6.8
CTR055-1st_7		F	2.5	N.D	6.8
CTR055-1st_8		F	2.3	N.D	6.3
CTR055-2nd_1	6	M	1.8	7.9	9.3
CTR055-2nd_2		M
CTR055-2nd_3		F	1.7	7.3	8.8
CTR055-2nd_4		F	1.9	7.7	8.9
CTR055-2nd_5		F	1.8	8.1	7.2
CTR055-2nd_6		F
CTR108_1	8	M	1.9	6.4	7.4
CTR108_2		M	1.8	6.2	7.2
CTR108_3		M	1.9	5.4	7.3
CTR108_4		M	1.8	5.4	6
CTR108_5		M	1.6	4.6	6.2
CTR108_6		M	1.8	6.9	5.6
CTR108_7		F	2	6.7	7
CTR108_8		F	1.8	6.3	7.7
CTR086_1	6	M	2.5	7.5	9.4
CTR086_2		M	2.5	8.3	8.9
CTR086_3		M	2.6	8.4	9.2
CTR086_4		F	2.7	7.8	8.9
CTR086_5		F	2.5	8	8.4
CTR086_6		F	2.6	8.2	9.2
CTR107_1	5	M	1.8	8.4	8.9
CTR107_2		M	2.2	8	9
CTR107_3		F	2	8	8.6
CTR107_4		F	1.8	6.8	8.5
CTR107_5		F	2	8.1	7.6
CTR106_1	7	M	2.1	7	7.3
CTR106_2		M	2	5.8	5.8
CTR106_3		F	2.1	7.4	7.4
CTR106_4		F	2.1	7.5	6.7
CTR106_5		F	2.1	6.9	7.3
CTR106_6		F	1.8	7.7	6.3
CTR106_7		F	1.9	7	6.2
CTR126_1	7	M	1.8	7	8.7
CTR126_2		M	2	7	7.5
CTR126_3		M	2	8.1	7.2
CTR126_4		F	1.9	7.4	8.6
CTR126_5		F	1.9	8	7.2
CTR126_6		F	1.7	7	7.5
CTR126_7		F	1.6	8.2	8.4
CTR128_1	7	M	2.5	7.1	6.8
CTR128_2		M	2.4	8.3	8.7
CTR128_3		M	2.7	8	8.7
CTR128_4		F	2	7.8	8.2
CTR128_5		F	2.5	7.2	8.6
CTR128_6		F	2.5	8.6	6.9
CTR128_7		F	2.6	8.9	9.6
CTR146_1	7	M	1.8	6.8	8.9
CTR146_2		M	1.7	8.3	7.8
CTR146_3		M	2	7.9	9
CTR146_4		F	2.1	7.2	8
CTR146_5		F	2	7.9	8.9
CTR146_6		F	1.7	7.6	8.5
CTR146_7		F	1.7	7.1	8.2
CTR149-1st_1	8	M	1.9	7.5	7.3
CTR149-1st_2		M	2.1	7.6	7.5
CTR149-1st_3		M	2	7.8	7.4
CTR149-1st_4		M	2	7.4	7.4
CTR149-1st_5		M	2.2	8	8.5
CTR149-1st_6		M	2.2	8.2	7.6
CTR149-1st_7		M	2	7.5	8
CTR149-1st_8		F	2.1	6.4	6
CTR145_1	8	M	1.9	7	7.9
CTR145_2		M	1.7	7.5	7.3
CTR145_3		M	2	6.8	8.5
CTR145_4		M	1.8	6.7	7.9
CTR145_5		F	1.7	7.4	8.2
CTR145_6		F	2	7	7.4
CTR145_7		F	2	7.3	8.2
CTR145_8		F	1.5	7.3	7.3
CTR147_1	7	F	2.2	7.9	7.4
CTR147_2		F	2.2	7	7.7
CTR147_3		F	2.3	7.8	7.9
CTR147_4		F	2.3	7.6	7.9
CTR147_5		F	2.5	7.5	7.7
CTR147_6		F	2.5	7.6	7.4
CTR147_7		F	2	7.6	7.6
CTR149-2nd_1	7	M	2.3	6.5	7.8
CTR149-2nd_2		M	2.1	7.8	8.1
CTR149-2nd_3		M	2.2	7.4	7.9
CTR149-2nd_4		M	2.2	8	6.5
CTR149-2nd_5		M	2.2	7.6	7.3
CTR149-2nd_6		F	2.3	8	8
CTR149-2nd_7		F	2.3	8.3	7.9
CTR156_1	6	M	1.8	7.6	8.1
CTR156_2		M	2	8	7.8
CTR156_3		M	1.8	7.6	6.7
CTR156_4		M	2	6.3
CTR156_5		F	2.2	8.5	8.3
CTR156_6		F	2.2	7.7
CTR155_1	8	M	1.6	7.3	7.6
CTR155_2		M	1.6	4.6	5.5
CTR155_3		F	1.9	7.4	7.6
CTR155_4		F	1.6	6.6	6.7
CTR155_5		F	1.7	7.1	7.5
CTR155_6		F	1.6	7.2	7.5
CTR155_7		F	1.7	7.2	7.4
CTR155_8		F	1.6	7.5	7.3
CTR157_1	8	M	1.8	5.9	8
CTR157_2		M	1.9	7.4	7.7
CTR157_3		M	2	7.7	7.7
CTR157_4		M	1.8	7.7	8.3
CTR157_5		M	1.9	7.1	8.6
CTR157_6		M	1.9	7.4	8
CTR157_7		M	1.6	7.6	7.9
CTR157_8		M	1.9	7.5	6.3
CTR158_1	7	M	2	7.5	6
CTR158_2		M	2	7.7	7.4
CTR158_3		M	1.8	6.6
CTR158_4		F	2	7.5	6
CTR158_5		F	1.8	8.2	7.4
CTR158_6		F	2	7.8	8.5
CTR158_7		F	1.7	6.6
CTR159_1	7	M	2	8.3	8.7
CTR159_2		M	2	8.5
CTR159_3		F	1.3	7.2	8.3
CTR159_4		F	2	8.3	7.4
CTR159_5		F	1.6	7.5	8.1
CTR159_6		F	1.6	7.8
CTR159_7		F	2	4.2	3.9
CTR196_1	8	M	2	8.3	9.9
CTR196_2		M	2.5	8.2	8.7
CTR196_3		M	2.7	7.8	9.6
CTR196_4		M	2.6	7.6	9
CTR196_5		M	2.7	6.9	7.8
CTR196_6		F	2.4	7.6	8.9
CTR196_7		F	2.5	7.9	8.7
CTR196_8		F	Died P3
Average F1 body weight			2.06337	7.37988	7.75181
Standard deviation			0.336644	0.806354	1.00825
TRT062_1	8	M	1.9	7.6	5.4
TRT062_2		M	2.2	6.7	7.1
TRT062_3		F	1.9	6.8	5.6
TRT062_4		F	1.9	7	5.9
TRT062_5		F	2.1	7.1	5.8
TRT062_6		F	2	6.9	5.8
TRT062_7		F	2	6.8	6.2
TRT062_8		F	2	7.4	5.8
TRT104_1	7	M	2.2	8	8.3
TRT104_2		M	2	7.6	8.5
TRT104_3		M	2.3	6.9	7.2
TRT104_4		F	2.1	7.5	7.6
TRT104_5		F	2.1	7.7	7.8
TRT104_6		F	1.9	7.5	7.6
TRT104_7		F	2.2	7.5	7.7
TRT063_1	6	M	1.8	7.6	6
TRT063_2		M	1.7	5.6	9
TRT063_3		M	1.7	7.4	8.2
TRT063_4		M	Died P3
TRT063_5		M	Died P3
TRT063_6		F	1.5	6.4	7.4
TRT100_1	8	M	1.9	7.8	6.9
TRT100_2		M	1.9	8.2	7.6
TRT100_3		M	1.7	7.1	8.6
TRT100_4		M	1.7	8.3	7.2
TRT100_5		M	Died P3
TRT100_6		M	Died P3
TRT100_7		F	1.8	6.7	8.8
TRT100_8		F	1.6	8.7	6.5
TRT102_1	6	M	2	8.5	7.5
TRT102_2		M	2.1	7.2	8.7
TRT102_3		M	2.2	7.9	8.2
TRT102_4		F	2	7.6	8.5
TRT102_5		F	2.1	8	8.4
TRT102_6		F	2.1	8	7.6
TRT103_1	8	M	2.1	8	8
TRT103_2		M	2.2	6.3	8.5
TRT103_3		M	1.9	7.9	6.7
TRT103_4		M	1.9	8	7.8
TRT103_5		F	1.8	6.7	7.1
TRT103_6		F	1.8	7.1	7.2
TRT103_7		F	1.8	7.2	7.8
TRT103_8		F	1.9	7.9	7.3
TRT061_1	8	M	1.8	7.6	7.5
TRT061_2		M	2.1	6.8	6.8
TRT061_3		M	1.8	7	7.6
TRT061_4		M	2.7	7.1	7.2
TRT061_5		F	2.1	8	8.1
TRT061_6		F	1.8	7.8	6.2
TRT061_7		F	2.2	5.9	8.2
TRT061_8		F	Died P3
TRT111_1	8	M	2	6.5	7.1
TRT111_2		M	1.8	7	7.7
TRT111_3		M	1.8	7.6	7.7
TRT111_4		M	1.8	7.6	6.5
TRT111_5		M	1.8	7.3	7
TRT111_6		M	1.6	6.9	7.3
TRT111_7		M	Died p3
TRT111_8		F	1.8	7.4	7.5
TRT114_1	8	M	1.5	6	8.8
TRT114_2		M	1.8	7.8	8.8
TRT114_3		M	1.9	8.1	6.8
TRT114_4		M	2.3	7.2	7.6
TRT114_5		M	2.3	died P9
TRT114_6		F	2.2	7.6	7.3
TRT114_7		F	2	8	8.9
TRT114_8		F	2	6.1	8.8
TRT060-1st_1	6	M	1.7	7.3	8.6
TRT060-1st_2		M	1.7	7.8	8.3
TRT060-1st_3		M	2	7.4	8.2
TRT060-1st_4		M	2.1	7.5	8.4
TRT060-1st_5		M	2	6.4	7.9
TRT060-1st_6		F	1.8	7.3	7.6
TRT060-2nd_1	7	M	1.8	8.2	8.3
TRT060-2nd_2		M	1.7	7.8	6.3
TRT060-2nd_3		M	1.8	7.3	7.9
TRT060-2nd_4		M	1.8	5.6	8.3
TRT060-2nd_5		F	1.9	8	6
TRT060-2nd_6		F	1.9	5.5	5.2
TRT060-2nd_7		F	1.7	5.2	8.5
TRT081_1	7	M	1.8	6.6	6
TRT081_2		M	1.7	5.9	6.9
TRT081_3		M	1.8	6.2	7.1
TRT081_4		F	1.7	6.4	6.7
TRT081_5		F	2	6.2	6.5
TRT081_6		F	1.9	6.4	7.2
TRT081_7		F	1.7	7.2	7.6
TRT082_1	8	M	1.6	6.8	6.6
TRT082_2		M	2	8.6	6.1
TRT082_3		M	2.1	6.9	8.3
TRT082_4		M	2.2	7.2	6.6
TRT082_5		F	1.8	7.3	7.6
TRT082_6		F	2.1	6.5	6.9
TRT082_7		F	2.2	7.6	7.1
TRT082_8		F	2.1	7.8	6.2
TRT084_1	6	M	1.6	6.3	8.4
TRT084_2		M	2.2	7.6	7
TRT084_3		M	2	7	7.6
TRT084_4		F	2.2	7.8	8.8
TRT084_5		F	1.8	7.1	8.2
TRT084_6		F	2	8.1	8
TRT130_1	7	F	2.2	7.5	6.7
TRT130_2		F	2.1	7.2	7.6
TRT130_3		F	2.2	7.3	7.6
TRT130_4		F	2.1	6.6	7.5
TRT130_5		F	2	7	7.5
TRT130_6		F	1.9	6.9	7.2
TRT130_7		F	2.1	7.5	7.6
TRT133_1	7	M	2	7.4	8.4
TRT133_2		M	1.9	7.5	8.5
TRT133_3		F	1.9	6.7	8.7
TRT133_4		F	2.2	7	7.6
TRT133_5		F	2	7.9	7.5
TRT133_6		F	1.8	7.2	8.4
TRT133_7		N.D
TRT132_1	8	M	1.6	2.5	7.6
TRT132_2		M	1.6	7.6	6.6
TRT132_3		M	1.5	6.8	Died P19
TRT132_4		M	Died P3
TRT132_5		F	1.6	7.8	7.4
TRT132_6		F	1.5	7.6	7.2
TRT132_7		F	Died P3
TRT132_8		F
TRT154-1st_1	8	M	2	7.5	7
TRT154-1st_2		M	2	7	7.5
TRT154-1st_3		M	2	7.1	7.3
TRT154-1st_4		M	2.2	7.4	6.8
TRT154-1st_5		M	1.9	7.2	7.2
TRT154-1st_6		M	1.9	7	6.9
TRT154-1st_7		F	1.8	6.9	6.8
TRT154-1st_8		F	2	7.8	7.5
TRT150_1	5	M	1.8	7.5	8.2
TRT150_2		M	1.8	8.3	7.6
TRT150_3		F	1.8	6.7	6.7
TRT150_4		F	1.6	7.2	6.7
TRT150_5		N.D	Born dead
TRT153_1	7	M	2.3	6.9	7
TRT153_2		M	2.3	7.4	6.9
TRT153_3		M	2.2	7.6	7.4
TRT153_4		F	2.4	7.3	7.3
TRT153_5		F	2.1	7	7.8
TRT153_6		F	2.4	7.8	6.8
TRT153_7		F	2.2	7	7
TRT152_1	8	M	2.1	7	7.9
TRT152_2		M	2	7.4	8
TRT152_3		M	2.1	7.6	7.5
TRT152_4		F	2	6.8	7.7
TRT152_5		F	1.9	7.7	8
TRT152_6		F	2.1	7.6	7.7
TRT152_7		F	2.1	7.3	7.1
TRT152_8		F	2	7.3	7.5
TRT154-2nd_1	7	M	1.8	3.4	3.1
TRT154-2nd_2		M	1.8	4.4	Died P19
TRT154-2nd_3		M	1.8	4.7
TRT154-2nd_4		F	1.5	4.3	Died P19
TRT154-2nd_5		F	1.6	4.7	Died P20
TRT154-2nd_6		F	Died P3
TRT154-2nd_7		F	Died P3
TRT160_1	6	M	1.9	7	6.8
TRT160_2		M	1.8	6.7	7.2
TRT160_3		M	1.8	6.6	7.5
TRT160_4		F	1.7	5.3	5
TRT160_5		F	2	7	7.5
TRT160_6		F	Died P3
TRT164_1	5	M	1.7	3.7
TRT164_2		M	1.5	5
TRT164_3		M	1.1	3
TRT164_4		F	1.4	4.3
TRT164_5		F	1.6	4.5
TRT163_1	6	M	1.9	7.4	8.1
TRT163_2		M	1.8	7.2	7.7
TRT163_3		M	1.9	7.9
TRT163_4		F	1.3	7.2	7
TRT163_5		F	1.6	6.9	6.8
TRT163_6		F	1.6	7
TRT197_1	8	M	1.8	7.1	7
TRT197_2		M	1.9	7.3	7.1
TRT197_3		M	1.7	6.7	7.3
TRT197_4		F	1.6	6	6.8
TRT197_5		N.D	Died P3
TRT197_6		N.D	Died P3
TRT197_7		N.D	Died P3
TRT197_8		N.D	Died P3
TRT199_1	8	M	2.2	7.8	7.4
TRT199_2		M	1.9	7.2	8.6
TRT199_3		M	2.1	7.4	8.6
TRT199_4		M	2.3	6.7	7.6
TRT199_5		M	1.3	2.7	3
TRT199_6		F	2.2	8	6.6
TRT199_7		F	1.8	6.7	8.7
TRT199_8		F	2.2	6.5	7.6
TRT198_1	8	M	2.3	7.3	8
TRT198_2		M	2.5	7	8.6
TRT198_3		M	2.3	7.3	7.6
TRT198_4		M	2.4	6.4	7.5
TRT198_5		F	2.2	6.9	7.6
TRT198_6		F	2.3	7	7.2
TRT198_7		F	2.3	6.9	7.8
TRT198_8		F	2.3	7	7.7
Average F1 body weight			1.93039	6.98111	7.38393
Standard deviation			0.247463	1.03836	0.929125
