# Supplementary material for: Paternal microbiome perturbations impact offspring fitness
Source: Nature. 2024 May 1;629(8012):652–9. doi: 10.1038/s41586-024-07336-w (PMC11096121; doi:10.1038/s41586-024-07336-w)
Supplement: Supplementary file 9 — Source Data Extended Data Fig. 3 [file 41586_2024_7336_MOESM9_ESM.xlsx]

## Sheet: F1_growth-phenotype Fig 3a,b 
F1 offspring growth phenotype at P3 and P15 (Fig.3a) and kurtosis at P15 (Fig.3b)
CTR=Control; TRT=nABX treament; P=Postnatal day; F=Female; M=Male; N.D= No Data
	6wk nABX treatment							6wk+4rec nABX treatment							6wk+8rec nABX treatment
Mice code	Litter size	Sex	P3	P15	P21		Mice code	Litter size	Sex	P3	P15	P21		Mice code	Litter size	Sex	P3	P15	P21
CTR085_1	6	M	1.7	7.5	7.6		CTR088_1	6	M	1.8	6.8	7.6		CTR078_1	7	M	2.3	8	7.3
CTR085_2		M	1.8	7.3	7.3		CTR088_2		M	1.9	7.1	7.5		CTR078_2		M	2.1	7.3	7.3
CTR085_3		M	Died P3				CTR088_3		M	1.5	7	7.4		CTR078_3		M	2.3	7.8	7.2
CTR085_4		F	1.7	7.7	7.4		CTR088_4		F	1.9	7.1	6.8		CTR078_4		F	2.1	7.6	7.8
CTR085_5		F	2	7.2	8		CTR088_5		F	1.7	6	7.2		CTR078_5		F	2	7.8	8.2
CTR085_6		F	Died P3				CTR088_6		F	1.8	6.5	7.7		CTR078_6		F	2.4	6.5	6.2
CTR087_1	5	M	2.2	8.5	9.4		CTR033-1st_1	8	M	2.1	7.7	7.5		CTR078_7		F	2.1	6.8	6
CTR087_2		F	2	8.7	7.5		CTR033-1st_2		M	2.1	7.9	8.2		CTR058_1	8	M	2.1	7.3	7.6
CTR087_3		F	2	7.9	7.8		CTR033-1st_3		M	2	8	8.7		CTR058_2		M	1.9	7.5	7.2
CTR087_4		F	1.9	8	8.4		CTR033-1st_4		M	2.2	6.8	8.8		CTR058_3		M	2	7.6	7.7
CTR087_5		F	2	7.4	7.8		CTR033-1st_5		F	1.8	7.7	8.7		CTR058_4		M	2	7.8	7.5
CTR089_1	8	M	2.1	7	7.3		CTR033-1st_6		F	2.3	8.3	7.8		CTR058_5		M	2	7.2	7
CTR089_2		M	2.1	7.5	7.3		CTR033-1st_7		F	2	8.2	8.3		CTR058_6		M	Died at P3
CTR089_3		M	Died P3				CTR033-1st_8		F	1.9	7.7	8.7		CTR058_7		F	2	6.7	6.3
CTR089_4		M	Died P3				CTR035-1st_1	7	M	2.1	8	7.7		CTR058_8		F	1.8	7.1	6.7
CTR089_5		F	2.1	7.2	7.2		CTR035-1st_2		M	2.1	7.5	8.3		CTR056_1	8	M	2.1	6.9	8.4
CTR089_6		F	2.1	6.3	6.2		CTR035-1st_3		M	2	7.1	8.3		CTR056_2		M	2.1	6.6	7.5
CTR089_7		F	1.7	7.1	7.3		CTR035-1st_4		M	2.2	7.6	7.5		CTR056_3		M	2.1	7.5	7.5
CTR089_8		F	1.8	6	6.2		CTR035-1st_5		M	1.8	7.3	7.4		CTR056_4		F	2	6.5	8.2
CTR056_1	8	M	2.1	6.8	7.2		CTR035-1st_6		F	2.3	7.9	8		CTR056_5		F	2.1	7.3	8
CTR056_2		M	2.1	6.5	6.4		CTR035-1st_7		F	2	7.9	8.5		CTR056_6		F	2.1	7.5	8
CTR056_3		M	2.1	7.3	6.8		CTR035-2nd_1	8	M	2.2	7.3	7.8		CTR056_7		F	1.6	7.5	6
CTR056_4		M	2.1	6.8	6.9		CTR035-2nd_2		F	2	6.6	7.1		CTR056_8		F	1.6	5.8	6.8
CTR056_5		M	2	6.6	6.9		CTR035-2nd_3		F	1.6	6.1	5.9		CTR037_1	7	M	1.8	7.1	7.8
CTR056_6		F	2	6.8	6.4		CTR035-2nd_4		F	1.8	5.8	6		CTR037_2		M	1.5	7	7.7
CTR056_7		F	2.1	6.4	6.5		CTR035-2nd_5		F	1.6	6.5	7.3		CTR037_3		F	1.7	7.1	7.3
CTR056_8		F	2.1	6.4	6.9		CTR035-2nd_6		F	2	6.3	6.6		CTR037_4		F	1.6	6.7	7.7
CTR058_1	4	M	2.1	9	10.1		CTR035-2nd_7		F	1.8	5.8	6.5		CTR037_5		F	1.6	6.5	6.9
CTR058_2		M	2.1	8.1	9.7		CTR035-2nd_8		F	1.6	6.9	6.6		CTR037_6		F	1.6	6.6	7.1
CTR058_3		M	2.2	9	9.5		CTR034-1st_1	5	M	2.2	8.7	10		CTR037_7		F	1.7	7.2	7.7
CTR058_4		M	2.4	8.7	10.2		CTR034-1st_2		M	2.3	9.3	9.4		CTR034_1	6	M	2.7	8.1	8.4
CTR076_1	8	M	2.2	6.7	7.2		CTR034-1st_3		M	2.3	9	10.6		CTR034_2		M	2.7	8.2	8.7
CTR076_2		M	2.1	7.1	7.6		CTR034-1st_4		M	2.5	8.7	9.8		CTR034_3		M	2.7	8.2	9.1
CTR076_3		M	2.1	6.1	7.8		CTR034-1st_5		M	2.4	8.7	9.8		CTR034_4		M	2.8	8.2	8.8
CTR076_4		M	2.1	6.2	6.5		CTR034-2nd_1	6	M	1.6	7.3	8.6		CTR034_5		F	2.6	8.2	9.4
CTR076_5		M	1.8	5.6	7.8		CTR034-2nd_2		M	1.8	6.4	7.9		CTR034_6		F	2.8	8.2	9
CTR076_6		F	2.3	7	8		CTR034-2nd_3		M	1.9	7.3	8.2		CTR085_1	8	M	1.9	6.9	7.2
CTR076_7		F	2.1	6.8	6.1		CTR034-2nd_4		M	1.4	7.5	7.2		CTR085_2		F	2.1	6.8	8.3
CTR076_8		F	2.2	7	7.5		CTR034-2nd_5		F	1.8	7.7	7.9		CTR085_3		F	1.6	7.2	7.8
CTR079_1	5	M	3.5	7.9	9.6		CTR034-2nd_6		F	1.9	7.1	8.5		CTR085_4		F	1.8	7.2	7.8
CTR079_2		F	3	8.4	8.5		CTR089_1	6	M	2.5	8.4	9.9		CTR085_5		F	1.8	7.2	8.7
CTR079_3		F	2.7	7.8	9.2		CTR089_2		M	2.2	8.1	9		CTR085_6		F	1.9	7.7	7.5
CTR079_4		F	3.2	8	9.2		CTR089_3		M	2.6	8.1	8.8		CTR085_7		F	2	7.2	7.7
CTR079_5		F	3.4	8	9.2		CTR089_4		M	Died at P3				CTR085_8		F	2	6.8	8
CTR055-1st_1	8	M	2.4	N.D	8.1		CTR089_5		F	2.2	8.4	9.3		CTR087_1	5	M	1.9	6.1	9
CTR055-1st_2		M	1.8	N.D	8		CTR089_6		F	2	8.4	8.5		CTR087_2		M	2	8.5	6.7
CTR055-1st_3		M	2.3	N.D	7.5		CTR087_1	8	M	2.5	7.2	8		CTR087_3		F	1.9	7.9	8.4
CTR055-1st_4		M	2.1	N.D	7.5		CTR087_2		M	2.4	6.8	8		CTR087_4		F	2	8.2	8.9
CTR055-1st_5		F	1.8	N.D	7		CTR087_3		M	2.2	7.2	8		CTR087_5		F	2	7.5	8.1
CTR055-1st_6		F	2.2	N.D	6.8		CTR087_4		F	2.6	7.8	9		CTR089_1	6	M	2.3	8.2	11
CTR055-1st_7		F	2.5	N.D	6.8		CTR087_5		F	2.2	7.1	8.2		CTR089_2		M	2.5	8.3	10
CTR055-1st_8		F	2.3	N.D	6.3		CTR087_6		F	2.3	7.7	8.8		CTR089_3		M	2.5	8.9	9.8
CTR055-2nd_1	6	M	1.8	7.9	9.3		CTR087_7		F	2.1	7.2	8.5		CTR089_4		M	2.6	8.3	10
CTR055-2nd_2		M					CTR087_8		F	2.1	7	8		CTR089_5		M	2.3	8.9	10.2
CTR055-2nd_3		F	1.7	7.3	8.8		CTR036_1	8	M	2.3	7.5	8.8		CTR089_6		F	2.4	8.5	9.9
CTR055-2nd_4		F	1.9	7.7	8.9		CTR036_2		M	2.1	7.7	7.9		CTR099_1	5	M	2	8	7.8
CTR055-2nd_5		F	1.8	8.1	7.2		CTR036_3		M	2.5	8.6	7.8		CTR099_2		M	2	7.5	7.4
CTR055-2nd_6		F					CTR036_4		M	2.5	8.1	8.3		CTR099_3		M	1.6	8.1	8.8
CTR108_1	8	M	1.9	6.4	7.4		CTR036_5		F	2.4	7.6	7		CTR099_4		M	1.9	8.3	7
CTR108_2		M	1.8	6.2	7.2		CTR036_6		F	2.2	7.5	7.4		CTR099_5		M	1.9	4.4	4
CTR108_3		M	1.9	5.4	7.3		CTR036_7		F	2.2	7.5	7.4		CTR108_1	6	M	2.7	8.6	8
CTR108_4		M	1.8	5.4	6		CTR036_8		F	2.1	7.6	6.9		CTR108_2		M	2.4	8.2	8.2
CTR108_5		M	1.6	4.6	6.2		CTR033-2nd-1	7	M	2.2	6.8	7.4		CTR108_3		M	2.4	8.1	8.3
CTR108_6		M	1.8	6.9	5.6		CTR033-2nd-2		M	2	7.2	7		CTR108_4		F	1.9	8.6	8.3
CTR108_7		F	2	6.7	7		CTR033-2nd-3		M	1.9	7	7.4		CTR108_5		F	2.7	8.9	5.4
CTR108_8		F	1.8	6.3	7.7		CTR033-2nd-4		M	2	7.2	7		CTR108_6		F	2.6	5.7	8.5
CTR086_1	6	M	2.5	7.5	9.4		CTR033-2nd-5		F	2.1	7.2	7.6		CTR129_1	6	M	2.2	8.2	8.6
CTR086_2		M	2.5	8.3	8.9		CTR033-2nd-6		F	2	6.9	7.6		CTR129_2		M	2.2	7.2	7.5
CTR086_3		M	2.6	8.4	9.2		CTR033-2nd-7		F	2	7.3	7.2		CTR129_3		M	2.2	6.8	8.9
CTR086_4		F	2.7	7.8	8.9		CTR085_1	5	M	2.9	7.8	9.8		CTR129_4		M	2	7.8	7.2
CTR086_5		F	2.5	8	8.4		CTR085_2		M	2.7	7.7	9.2		CTR129_5		F	2.1	7.6	7.8
CTR086_6		F	2.6	8.2	9.2		CTR085_3		F	2.8	7.8	9		CTR129_6		F	2.1	7.8	8.3
CTR107_1	5	M	1.8	8.4	8.9		CTR085_4		F	2.7	7.6	8.4		CTR149_1	8	M	2.2	7.5	8.5
CTR107_2		M	2.2	8	9		CTR085_5		F	2.2	7.8	8.6		CTR149_2		M	1.9	6.4	6.7
CTR107_3		F	2	8	8.6		CTR055_1	7	M	1.6	6.8	7.2		CTR149_3		M	1.8	5.7	8.8
CTR107_4		F	1.8	6.8	8.5		CTR055_2		M	1.5	6.6	7.1		CTR149_4		M	1.8	7.2	7.9
CTR107_5		F	2	8.1	7.6		CTR055_3		F	1.5	7	5.5		CTR149_5		M	2	7	7.6
CTR106_1	7	M	2.1	7	7.3		CTR055_4		F	1.5	6.5	6.8		CTR149_6		M	1.8	7.8	7.9
CTR106_2		M	2	5.8	5.8		CTR055_5		F	1.2	6.5	7.1		CTR149_7		F	2	7	6.6
CTR106_3		F	2.1	7.4	7.4		CTR055_6		F	1.2	5.5	6.7		CTR149_8		F	1.4	6.3	8.1
CTR106_4		F	2.1	7.5	6.7		CTR055_7		F	1.3	6.3	6.6		CTR148_1	8	M	2.2	7.3	8.8
CTR106_5		F	2.1	6.9	7.3		CTR058_1	5	M	1.7	7.6	8.2		CTR148_2		M	2.1	7.5	9.4
CTR106_6		F	1.8	7.7	6.3		CTR058_2		M	1.6	7.2	8		CTR148_3		M	2	8.5	8.9
CTR106_7		F	1.9	7	6.2		CTR058_3		F	1.8	8.2	9.2		CTR148_4		M	2.1	7.4	7.8
CTR126_1	7	M	1.8	7	8.7		CTR058_4		F	2	8	8.8		CTR148_5		F	2	8.5	7.8
CTR126_2		M	2	7	7.5		CTR058_5		F	1.8	8.1	8.2		CTR148_6		F	2	7.5	9
CTR126_3		M	2	8.1	7.2		CTR076_1	8	M	2.5	10.2	9.8		CTR148_7		F	2.2	7.2	8.2
CTR126_4		F	1.9	7.4	8.6		CTR076_2		M	2.2	10.6	10.8		CTR148_8		F	1.9	7.2	Died at P21
CTR126_5		F	1.9	8	7.2		CTR076_3		M	2.6	9.8	11.8		Average F1 body weight			2.07356	7.44828	7.94186
CTR126_6		F	1.7	7	7.5		CTR076_4		M	2.4	8.8	11.2		Standard deviation			0.314554	0.801287	1.08741
CTR126_7		F	1.6	8.2	8.4		CTR076_5		M	Died at P3
CTR128_1	7	M	2.5	7.1	6.8		CTR076_6		F	2.5	10.4	11.6		TRT062_1	7	M	2.1	7.2	8
CTR128_2		M	2.4	8.3	8.7		CTR076_7		F	Died at P3				TRT062_2		M	2.2	6.6	7.5
CTR128_3		M	2.7	8	8.7		CTR076_8		F	Died at P3				TRT062_3		M	2.1	7.2	8.5
CTR128_4		F	2	7.8	8.2		CTR079_1	8	M	2	8.2	5.5		TRT062_4		M	2.1	7.6	8.8
CTR128_5		F	2.5	7.2	8.6		CTR079_2		M	1.8	5.3	9.1		TRT062_5		F	2.1	7.5	8.2
CTR128_6		F	2.5	8.6	6.9		CTR079_3		M	Born dead				TRT062_6		F	2	7	7.2
CTR128_7		F	2.6	8.9	9.6		CTR079_4		M	Born dead				TRT062_7		F	2.2	6.4	7.7
CTR146_1	7	M	1.8	6.8	8.9		CTR079_5		F	1.7	7.6	7.6		TRT063_1	5	M	2.7	9.1	8.7
CTR146_2		M	1.7	8.3	7.8		CTR079_6		F	1.6	7.7	8		TRT063_2		M	2.6	8.5	9
CTR146_3		M	2	7.9	9		CTR079_7		F	1.8	7.6	8.2		TRT063_3		M	2.7	7.9	9.4
CTR146_4		F	2.1	7.2	8		CTR079_8		F	1.9	7.4	7.4		TRT063_4		F	2.7	8.7	8.9
CTR146_5		F	2	7.9	8.9		CTR096_1	8	M	2	7.1	7.8		TRT063_5		F	2.8	8.2	8.5
CTR146_6		F	1.7	7.6	8.5		CTR096_2		M	2	7.1	7.7		TRT083_1	8	M	2.3	7.2	7.8
CTR146_7		F	1.7	7.1	8.2		CTR096_3		F	2	7.5	7.3		TRT083_2		M	2.1	6.5	6.5
CTR149-1st_1	8	M	1.9	7.5	7.3		CTR096_4		F	2.2	7.7	7.8		TRT083_3		M	1.9	6.7	7
CTR149-1st_2		M	2.1	7.6	7.5		CTR096_5		F	2	7.6	8.4		TRT083_4		M	1.8	5.2	6.9
CTR149-1st_3		M	2	7.8	7.4		CTR096_6		F	2.2	7.2	7.5		TRT083_5		M	1.9	6.1	5.4
CTR149-1st_4		M	2	7.4	7.4		CTR096_7		F	1.8	7	8.2		TRT083_6		F	1.9	7.1	7.2
CTR149-1st_5		M	2.2	8	8.5		CTR096_8		F	2	7.2	7.8		TRT083_7		F	1.9	6.6	6.6
CTR149-1st_6		M	2.2	8.2	7.6		CTR106_1	8	M	2	7.4	6.9		TRT083_8		F	2	6.5	6.8
CTR149-1st_7		M	2	7.5	8		CTR106_2		M	2.1	5.9	7.3		TRT061_1	7	M	2.3	8.5	8.2
CTR149-1st_8		F	2.1	6.4	6		CTR106_3		M	1.9	6.7	5.8		TRT061_2		M	2.6	7.8	8.7
CTR145_1	8	M	1.9	7	7.9		CTR106_4		M	2	7.2	7		TRT061_3		M	2.6	8.2	7.6
CTR145_2		M	1.7	7.5	7.3		CTR106_5		F	1.8	6.7	6.8		TRT061_4		M	2.4	8.2	8.9
CTR145_3		M	2	6.8	8.5		CTR106_6		F	2	6.7	7.2		TRT061_5		F	2.4	7.7	6.2
CTR145_4		M	1.8	6.7	7.9		CTR106_7		F	2.2	7.2	6.2		TRT061_6		F	2.4	6.9	7.3
CTR145_5		F	1.7	7.4	8.2		CTR106_8		F	1.7	7.1	7.3		TRT061_7		F	2	7	6.9
CTR145_6		F	2	7	7.4		CTR109_1	8	M	1.8	6.6	5.8		TRT039_1	8	M	2.8	6.2	7.1
CTR145_7		F	2	7.3	8.2		CTR109_2		M	1.6	5.8	5.8		TRT039_2		M	2.6	5.9	7.7
CTR145_8		F	1.5	7.3	7.3		CTR109_3		M	2.2	5.6	5.7		TRT039_3		M	2.7	6.7	7.6
CTR147_1	7	F	2.2	7.9	7.4		CTR109_4		F	1.8	7.2	7.5		TRT039_4		F	2.7	5.8	6.8
CTR147_2		F	2.2	7	7.7		CTR109_5		F	2	5.6	6.2		TRT039_5		F	2.7	4.8	7.4
CTR147_3		F	2.3	7.8	7.9		CTR109_6		F	2.1	6.2	6.2		TRT039_6		F	2.6	6.4	6
CTR147_4		F	2.3	7.6	7.9		CTR109_7		F	2	6	6		TRT039_7		F	2.5	5.8	7
CTR147_5		F	2.5	7.5	7.7		CTR109_8		F	2.1	6	6.3		TRT039_8		F	1.8	6.1	7.3
CTR147_6		F	2.5	7.6	7.4		CTR099_1	6	M	1.9	8.2	7.7		TRT042_1	8	M	2.5	6.8	8
CTR147_7		F	2	7.6	7.6		CTR099_2		M	2.4	8	9.1		TRT042_2		M	2.5	6.5	6.7
CTR149-2nd_1	7	M	2.3	6.5	7.8		CTR099_3		M	2.4	7	8.3		TRT042_3		M	2.5	7.3	8.3
CTR149-2nd_2		M	2.1	7.8	8.1		CTR099_4		F	1.9	9	8.9		TRT042_4		M	2.4	6.3	6.9
CTR149-2nd_3		M	2.2	7.4	7.9		CTR099_5		F	2.2	8.4	9.2		TRT042_5		M	2.3	7.3	6.8
CTR149-2nd_4		M	2.2	8	6.5		CTR099_6		F	2	9.1	9.6		TRT042_6		M	2.5	7	6.9
CTR149-2nd_5		M	2.2	7.6	7.3		CTR108_1	8	M	1.6	7.2	8.3		TRT042_7		F	2.4	6.9	6.8
CTR149-2nd_6		F	2.3	8	8		CTR108_2		M	1.7	8	8.8		TRT042_8		F	2.5	6.4	7.1
CTR149-2nd_7		F	2.3	8.3	7.9		CTR108_3		F	1.7	6.4	8.2		TRT041_1	8	M	2.4	8.5	10.5
CTR156_1	6	M	1.8	7.6	8.1		CTR108_4		F	1.6	8.2	8.4		TRT041_2		M	2.6	7.7	9.1
CTR156_2		M	2	8	7.8		CTR108_5		F	1.5	8.2	8.2		TRT041_3		F	2.2	7.6	8.5
CTR156_3		M	1.8	7.6	6.7		CTR108_6		F	1.6	7.9	6.8		TRT041_4		F	2.2	8.1	8.6
CTR156_4		M	2	6.3			CTR108_7		F	Died at P3				TRT041_5		F	2.3	7.7	9.4
CTR156_5		F	2.2	8.5	8.3		CTR108_8		F	Died at P3				TRT041_6		F	2.3	8.3	8.8
CTR156_6		F	2.2	7.7			CTR127_1	5	M	2.1	8.2	8.9		TRT041_7		F	2.1	7.6	9.3
CTR155_1	8	M	1.6	7.3	7.6		CTR127_2		M	2.2	8	8.3		TRT041_8		F	2.3	7.4	9.1
CTR155_2		M	1.6	4.6	5.5		CTR127_3		M	1.9	8.2	8.7		TRT090_1	8	M	1.7	6.7	7
CTR155_3		F	1.9	7.4	7.6		CTR127_4		F	1.9	7.6	7.6		TRT090_2		M	1.5	7.2	6.3
CTR155_4		F	1.6	6.6	6.7		CTR127_5		F	2	7.9	7.6		TRT090_3		M	1.6	6.4	7.8
CTR155_5		F	1.7	7.1	7.5		CTR147-1st_1	7	M	2.6	7.6	8.6		TRT090_4		M	1.5	7.2	7.4
CTR155_6		F	1.6	7.2	7.5		CTR147-1st_2		M	2.6	7.6	8.2		TRT090_5		M	1.4	5.6	8.2
CTR155_7		F	1.7	7.2	7.4		CTR147-1st_3		M	2.6	7.2	8		TRT090_6		F	1.5	6.6	7
CTR155_8		F	1.6	7.5	7.3		CTR147-1st_4		M	2.5	7.2	8.7		TRT090_7		F	1.5	6.2	6.6
CTR157_1	8	M	1.8	5.9	8		CTR147-1st_5		M	2.8	7.3	8		TRT090_8		F	1.8	6.5	7.2
CTR157_2		M	1.9	7.4	7.7		CTR147-1st_6		M	2.6	7.3	8.6		TRT104_1	7	M	2.6	7.5	9.1
CTR157_3		M	2	7.7	7.7		CTR147-1st_7		F	2.7	8	7.8		TRT104_2		M	2.5	8.2	8.2
CTR157_4		M	1.8	7.7	8.3		CTR145_1	8	M	2.1	7.7	8		TRT104_3		M	2.2	7.2	7.6
CTR157_5		M	1.9	7.1	8.6		CTR145_2		M	2.1	6.7	8		TRT104_4		M	2.3	8	8.3
CTR157_6		M	1.9	7.4	8		CTR145_3		M	2	7.6	8		TRT104_5		M	Died at P3
CTR157_7		M	1.6	7.6	7.9		CTR145_4		M	2.2	6.9	9		TRT104_6		F	2.4	7.3	8
CTR157_8		M	1.9	7.5	6.3		CTR145_5		M	1.8	7.5	8.2		TRT104_7		F	2.3	8.3	8.3
CTR158_1	7	M	2	7.5	6		CTR145_6		M	2.3	6.8	8.8		TRT101_1	8	M	2.4	8	9.2
CTR158_2		M	2	7.7	7.4		CTR145_7		M	2	7.7	8.5		TRT101_2		M	2.5	8.2	9.3
CTR158_3		M	1.8	6.6			CTR145_8		F	1.9	7.1	8		TRT101_3		M	2.3	7.9	9
CTR158_4		F	2	7.5	6		CTR147-2nd_1	8	M	2	8	7.4		TRT101_4		F	Died at P3
CTR158_5		F	1.8	8.2	7.4		CTR147-2nd_2		M	1.8	7.9	7.6		TRT101_5		F	2.3	7.3	8.6
CTR158_6		F	2	7.8	8.5		CTR147-2nd_3		M	2.1	7.6	8.3		TRT101_6		F	2.5	8	7.7
CTR158_7		F	1.7	6.6			CTR147-2nd_4		M	2	7.6	8.2		TRT101_7		F	2.5	7.8	8.8
CTR159_1	7	M	2	8.3	8.7		CTR147-2nd_5		M	2.2	6.9	6.6		TRT101_8		F	2.4	8	8.8
CTR159_2		M	2	8.5			CTR147-2nd_6		M	1.9	7.6	8.2		TRT132_1	7	M	1.3	7.6	7.1
CTR159_3		F	1.3	7.2	8.3		CTR147-2nd_7		F	1.8	7.8	8		TRT132_2		M	1.7	6.9	7.2
CTR159_4		F	2	8.3	7.4		CTR147-2nd_8		F	1.9	8	7.8		TRT132_3		M	1.8	6.7	7
CTR159_5		F	1.6	7.5	8.1		Average F1 body weight			2.03875	7.45125	7.9625		TRT132_4		F	1.8	6.7	7.2
CTR159_6		F	1.6	7.8			Standard deviation			0.327173	0.876599	1.11405		TRT132_5		F	1.7	6.7	7.8
CTR159_7		F	2	4.2	3.9									TRT132_6		F	1.6	7.3	7.5
CTR196_1	8	M	2	8.3	9.9		TRT090_1	7	M	2.1	8.4	9.4		TRT132_7		F	Died at P3
CTR196_2		M	2.5	8.2	8.7		TRT090_2		M	2.1	7.9	9.4		TRT130_1	5	M	1.8	7	7.3
CTR196_3		M	2.7	7.8	9.6		TRT090_3		M	2	7.9	9.4		TRT130_2		F	1.7	8.2	8.1
CTR196_4		M	2.6	7.6	9		TRT090_4		M	2.1	7.8	9.5		TRT130_3		F	1.9	7.6	7
CTR196_5		M	2.7	6.9	7.8		TRT090_5		M	1.9	7.7	9.7		TRT130_4		F	1.8	7.1	6.3
CTR196_6		F	2.4	7.6	8.9		TRT090_6		M	2.1	7.9	9		TRT130_5		F	1.9	6.2	7.2
CTR196_7		F	2.5	7.9	8.7		TRT090_7		F	1.8	7.2	8.8		TRT152_1	7	M	2	8.6	9
CTR196_8		F	Died P3				TRT039_1	5	M	1.8	7.1	7.4		TRT152_2		M	2	8	8.8
Average F1 body weight			2.06337	7.37988	7.75181		TRT039_2		M	1.6	6.9	7.2		TRT152_3		M	1.8	8	9.2
Standard deviation			0.336644	0.806354	1.00825		TRT039_3		M	1.6	7	8.1		TRT152_4		F	1.7	7.4	7.7
							TRT039_4		F	1.8	7.2	7.1		TRT152_5		F	1.8	9.1	6.6
TRT062_1	8	M	1.9	7.6	5.4		TRT039_5		F	1.8	7.1	7.3		TRT152_6		F	1.8	6	8.8
TRT062_2		M	2.2	6.7	7.1		TRT042-1st_1	5	M	2	8	7.9		TRT152_7		F	Died at P3
TRT062_3		F	1.9	6.8	5.6		TRT042-1st_2		M	1.8	7.6	7.8		Average F1 body weight			2.16854	7.21798	7.80112
TRT062_4		F	1.9	7	5.9		TRT042-1st_3		F	1.8	7.5	7.1		Standard deviation			0.375256	0.868719	0.977066
TRT062_5		F	2.1	7.1	5.8		TRT042-1st_4		F	2.2	7.5	7.4
TRT062_6		F	2	6.9	5.8		TRT042-1st_5		F	2	7.6	7.7
TRT062_7		F	2	6.8	6.2		TRT091_1	8	M	2.2	7.4	7.8
TRT062_8		F	2	7.4	5.8		TRT091_2		M	2.1	7.4	7.4
TRT104_1	7	M	2.2	8	8.3		TRT091_3		M	1.9	7.2	6.8
TRT104_2		M	2	7.6	8.5		TRT091_4		M	1.8	7.3	7.4
TRT104_3		M	2.3	6.9	7.2		TRT091_5		F	1.8	6.5	7.6
TRT104_4		F	2.1	7.5	7.6		TRT091_6		F	2	6.8	6.8
TRT104_5		F	2.1	7.7	7.8		TRT091_7		F	1.9	7.4	6
TRT104_6		F	1.9	7.5	7.6		TRT091_8		F	2.1	5.8	8.4
TRT104_7		F	2.2	7.5	7.7		TRT042-2nd-1	8	M	1.8	7.2	8.1
TRT063_1	6	M	1.8	7.6	6		TRT042-2nd-2		M	1.7	6.9	7.7
TRT063_2		M	1.7	5.6	9		TRT042-2nd-3		M	1.9	7.1	8
TRT063_3		M	1.7	7.4	8.2		TRT042-2nd-4		M	1.8	7.1	7.6
TRT063_4		M	Died P3				TRT042-2nd-5		M	1.9	7.2	6.2
TRT063_5		M	Died P3				TRT042-2nd-6		M	1.8	5	7.5
TRT063_6		F	1.5	6.4	7.4		TRT042-2nd-7		M	1.6	6.1	7
TRT100_1	8	M	1.9	7.8	6.9		TRT042-2nd-8		F	1.9	7.6	8.2
TRT100_2		M	1.9	8.2	7.6		TRT041_1	7	M	1.5	6.6	5.8
TRT100_3		M	1.7	7.1	8.6		TRT041_2		M	1.9	6	7.6
TRT100_4		M	1.7	8.3	7.2		TRT041_3		F	1.6	6.8	6.7
TRT100_5		M	Died P3				TRT041_4		F	1.6	6.8	7.5
TRT100_6		M	Died P3				TRT041_5		F	1.9	6.9	6
TRT100_7		F	1.8	6.7	8.8		TRT041_6		F	1.7	7.1	7.5
TRT100_8		F	1.6	8.7	6.5		TRT041_7		F	1.6	6.5	7.6
TRT102_1	6	M	2	8.5	7.5		TRT040_1	7	M	1.9	6.5	7.4
TRT102_2		M	2.1	7.2	8.7		TRT040_2		M	2	6.8	7.4
TRT102_3		M	2.2	7.9	8.2		TRT040_3		M	2.1	7.1	7.8
TRT102_4		F	2	7.6	8.5		TRT040_4		M	1.9	7.2	7.5
TRT102_5		F	2.1	8	8.4		TRT040_5		F	1.6	6.5	6.6
TRT102_6		F	2.1	8	7.6		TRT040_6		F	1.7	6.8	6.8
TRT103_1	8	M	2.1	8	8		TRT040_7		F	1.6	6.3	7.1
TRT103_2		M	2.2	6.3	8.5		TRT061_1	8	M	1.3	3.6	3.3
TRT103_3		M	1.9	7.9	6.7		TRT061_2		M	1.4	3.1
TRT103_4		M	1.9	8	7.8		TRT061_3		M	Died at P3
TRT103_5		F	1.8	6.7	7.1		TRT061_4		M	Died at P3
TRT103_6		F	1.8	7.1	7.2		TRT061_5		F	1.3	3.5	3.6
TRT103_7		F	1.8	7.2	7.8		TRT061_6		F	1.4	3.1
TRT103_8		F	1.9	7.9	7.3		TRT061_7		F	Died at P3
TRT061_1	8	M	1.8	7.6	7.5		TRT061_8		F	Died at P3
TRT061_2		M	2.1	6.8	6.8		TRT063_1	7	M	1.3	4.6	6.4
TRT061_3		M	1.8	7	7.6		TRT063_2		M	1.3	4.9	6.5
TRT061_4		M	2.7	7.1	7.2		TRT063_3		M	1.6	4.7
TRT061_5		F	2.1	8	8.1		TRT063_4		M	Died at P3
TRT061_6		F	1.8	7.8	6.2		TRT063_5		F	1.6	5.5	6.9
TRT061_7		F	2.2	5.9	8.2		TRT063_6		F	1.3	5	7.1
TRT061_8		F	Died P3				TRT063_7		F	1.8	5.4
TRT111_1	8	M	2	6.5	7.1		TRT062_1	7	M	1.9	5.8	7.3
TRT111_2		M	1.8	7	7.7		TRT062_2		M	1.6	6.9	7.8
TRT111_3		M	1.8	7.6	7.7		TRT062_3		M	1.7	7.2	6.2
TRT111_4		M	1.8	7.6	6.5		TRT062_4		F	1.6	6.6	7.1
TRT111_5		M	1.8	7.3	7		TRT062_5		F	1.4	6.1	5.2
TRT111_6		M	1.6	6.9	7.3		TRT062_6		F	1.5	6.8	6.6
TRT111_7		M	Died p3				TRT062_7		F	Born dead
TRT111_8		F	1.8	7.4	7.5		TRT060_1	7	M	1.8	7.8	8.8
TRT114_1	8	M	1.5	6	8.8		TRT060_2		M	1.8	8.2	9.4
TRT114_2		M	1.8	7.8	8.8		TRT060_3		M	1.6	6.9
TRT114_3		M	1.9	8.1	6.8		TRT060_4		M	Died at P3
TRT114_4		M	2.3	7.2	7.6		TRT060_5		F	2	6.9	8.7
TRT114_5		M	2.3	died P9			TRT060_6		F	2	8.2	8.7
TRT114_6		F	2.2	7.6	7.3		TRT060_7		F	1.5	7.8
TRT114_7		F	2	8	8.9		TRT092_1	8	M	Born dead
TRT114_8		F	2	6.1	8.8		TRT092_2		M	Born dead
TRT060-1st_1	6	M	1.7	7.3	8.6		TRT092_3		M	Born dead
TRT060-1st_2		M	1.7	7.8	8.3		TRT092_4		M	Born dead
TRT060-1st_3		M	2	7.4	8.2		TRT092_5		M	Born dead
TRT060-1st_4		M	2.1	7.5	8.4		TRT092_6		F	Born dead
TRT060-1st_5		M	2	6.4	7.9		TRT092_7		F	Born dead
TRT060-1st_6		F	1.8	7.3	7.6		TRT092_8		F	Born dead
TRT060-2nd_1	7	M	1.8	8.2	8.3		TRT104_1	8	M	1.5	6.7	6.8
TRT060-2nd_2		M	1.7	7.8	6.3		TRT104_2		M	1.6	7.6	7.7
TRT060-2nd_3		M	1.8	7.3	7.9		TRT104_3		M	1.7	4.2	7.4
TRT060-2nd_4		M	1.8	5.6	8.3		TRT104_4		M	1.6	7.3	3.9
TRT060-2nd_5		F	1.9	8	6		TRT104_5		M	Died at P3
TRT060-2nd_6		F	1.9	5.5	5.2		TRT104_6		F	1.6	7	7.5
TRT060-2nd_7		F	1.7	5.2	8.5		TRT104_7		F	1.7	6.9	7.1
TRT081_1	7	M	1.8	6.6	6		TRT104_8		F	1.5	7.6	6.9
TRT081_2		M	1.7	5.9	6.9		TRT084_1	8	M	2.1	6.6	6.9
TRT081_3		M	1.8	6.2	7.1		TRT084_2		M	2	6.7	7
TRT081_4		F	1.7	6.4	6.7		TRT084_3		F	1.8	7.1	7.1
TRT081_5		F	2	6.2	6.5		TRT084_4		F	2.2	6.9	7.1
TRT081_6		F	1.9	6.4	7.2		TRT084_5		F	2.1	7.1	7.2
TRT081_7		F	1.7	7.2	7.6		TRT084_6		F	1.3	6.2	7
TRT082_1	8	M	1.6	6.8	6.6		TRT084_7		F	1.8	6.7	6.9
TRT082_2		M	2	8.6	6.1		TRT084_8		F	1.7	7	6.2
TRT082_3		M	2.1	6.9	8.3		TRT111_1	7	M	1.9	6.3	6.8
TRT082_4		M	2.2	7.2	6.6		TRT111_2		M	1.9	6.5	6.1
TRT082_5		F	1.8	7.3	7.6		TRT111_3		M	1.8	6.5	6.5
TRT082_6		F	2.1	6.5	6.9		TRT111_4		F	1.9	6.4	6.8
TRT082_7		F	2.2	7.6	7.1		TRT111_5		F	2	5.3	5.5
TRT082_8		F	2.1	7.8	6.2		TRT111_6		F	1.9	6.6	6.9
TRT084_1	6	M	1.6	6.3	8.4		TRT111_7		F	1.6	6.5	6.5
TRT084_2		M	2.2	7.6	7		TRT112_1	6	M	2.2	7.5	7.6
TRT084_3		M	2	7	7.6		TRT112_2		F	2.2	8.2	7.8
TRT084_4		F	2.2	7.8	8.8		TRT112_3		F	2.1	8.2	7.3
TRT084_5		F	1.8	7.1	8.2		TRT112_4		F	2.2	8.3	7.8
TRT084_6		F	2	8.1	8		TRT112_5		F	2.3	8.5	8.5
TRT130_1	7	F	2.2	7.5	6.7		TRT112_6		F	2.2	8.2	7.9
TRT130_2		F	2.1	7.2	7.6		TRT130_1	6	M	2.7	8.9	8
TRT130_3		F	2.2	7.3	7.6		TRT130_2		M	2.3	8	8.9
TRT130_4		F	2.1	6.6	7.5		TRT130_3		M	2.3	8.2	7.9
TRT130_5		F	2	7	7.5		TRT130_4		F	2.2	8.7	8.6
TRT130_6		F	1.9	6.9	7.2		TRT130_5		F	2.2	8.4	9.6
TRT130_7		F	2.1	7.5	7.6		TRT130_6		F	2.2	8.7	8.6
TRT133_1	7	M	2	7.4	8.4		TRT132_1	8	M	1.9	7.4	8.2
TRT133_2		M	1.9	7.5	8.5		TRT132_2		M	1.9	7.1	8.3
TRT133_3		F	1.9	6.7	8.7		TRT132_3		M	1.8	7.6	7.6
TRT133_4		F	2.2	7	7.6		TRT132_4		M	1.8	7.5	7.9
TRT133_5		F	2	7.9	7.5		TRT132_5		F	2	8	7.7
TRT133_6		F	1.8	7.2	8.4		TRT132_6		F	1.6	7.2	8.2
TRT133_7		N.D					TRT132_7		F	1.8	7.5	7.6
TRT132_1	8	M	1.6	2.5	7.6		TRT132_8		F	1.6	7	7.6
TRT132_2		M	1.6	7.6	6.6		TRT133_1	7	M	1.7	7	6.3
TRT132_3		M	1.5	6.8	Died P19		TRT133_2		M	1.7	5.8	7.7
TRT132_4		M	Died P3				TRT133_3		M	1.8	7	7.6
TRT132_5		F	1.6	7.8	7.4		TRT133_4		M	1.7	7.2	7.5
TRT132_6		F	1.5	7.6	7.2		TRT133_5		N.D	Born dead
TRT132_7		F	Died P3				TRT133_6		N.D	Died at P3
TRT132_8		F					TRT133_7		N.D	Died at P3
TRT154-1st_1	8	M	2	7.5	7		TRT152_1	8	M	2.2	6.8	5.8
TRT154-1st_2		M	2	7	7.5		TRT152_2		M	2.1	6.9	5.9
TRT154-1st_3		M	2	7.1	7.3		TRT152_3		M	2.2	7.2	5.9
TRT154-1st_4		M	2.2	7.4	6.8		TRT152_4		M	2.1	7.4	6.2
TRT154-1st_5		M	1.9	7.2	7.2		TRT152_5		F	2	7.6	7
TRT154-1st_6		M	1.9	7	6.9		TRT152_6		F	2.2	7.9	6.5
TRT154-1st_7		F	1.8	6.9	6.8		TRT152_7		F	2.2	7.4	6.5
TRT154-1st_8		F	2	7.8	7.5		TRT152_8		F	2.3	7.2	5.6
TRT150_1	5	M	1.8	7.5	8.2		TRT153_1	8	M	2	5.4	6
TRT150_2		M	1.8	8.3	7.6		TRT153_2		M	1.8	5.5	6.1
TRT150_3		F	1.8	6.7	6.7		TRT153_3		F	1.8	6.1	6.9
TRT150_4		F	1.6	7.2	6.7		TRT153_4		F	1.8	5.4	6.4
TRT150_5		N.D	Born dead				TRT153_5		F	1.9	5	6.1
TRT153_1	7	M	2.3	6.9	7		TRT153_6		F	1.9	5.4	6.7
TRT153_2		M	2.3	7.4	6.9		TRT153_7		F	1.7	5.3	Died at P21
TRT153_3		M	2.2	7.6	7.4		TRT153_8		F	1.8	Died at P6
TRT153_4		F	2.4	7.3	7.3		TRT153_1	8	M	2.1	7.6	7.2
TRT153_5		F	2.1	7	7.8		TRT153_2		M	2	7.1	7.5
TRT153_6		F	2.4	7.8	6.8		TRT153_3		M	2.2	7.8	6.2
TRT153_7		F	2.2	7	7		TRT153_4		M	1.6	7.5	7.5
TRT152_1	8	M	2.1	7	7.9		TRT153_5		M	2	6.5	7.2
TRT152_2		M	2	7.4	8		TRT153_6		M	1.9	8	7.7
TRT152_3		M	2.1	7.6	7.5		TRT153_7		F	1.8	7.3	6.8
TRT152_4		F	2	6.8	7.7		TRT153_8		F	2	6.8	7.8
TRT152_5		F	1.9	7.7	8		TRT154_1	7	M	2	7.6	8.8
TRT152_6		F	2.1	7.6	7.7		TRT154_2		M	1.9	7.8	8
TRT152_7		F	2.1	7.3	7.1		TRT154_3		M	2.1	7.8	8.4
TRT152_8		F	2	7.3	7.5		TRT154_4		F	1.8	6.4	7.6
TRT154-2nd_1	7	M	1.8	3.4	3.1		TRT154_5		F	1.6	7.4	7.7
TRT154-2nd_2		M	1.8	4.4	Died P19		TRT154_6		F	1.9	7.4	6
TRT154-2nd_3		M	1.8	4.7			TRT154_7		F	1.8	7.8	7.8
TRT154-2nd_4		F	1.5	4.3	Died P19		Average F1 body weight			1.85137	6.89586	7.28913
TRT154-2nd_5		F	1.6	4.7	Died P20		Standard deviation			0.253591	1.07632	1.07117
TRT154-2nd_6		F	Died P3
TRT154-2nd_7		F	Died P3
TRT160_1	6	M	1.9	7	6.8
TRT160_2		M	1.8	6.7	7.2
TRT160_3		M	1.8	6.6	7.5
TRT160_4		F	1.7	5.3	5
TRT160_5		F	2	7	7.5
TRT160_6		F	Died P3
TRT164_1	5	M	1.7	3.7
TRT164_2		M	1.5	5
TRT164_3		M	1.1	3
TRT164_4		F	1.4	4.3
TRT164_5		F	1.6	4.5
TRT163_1	6	M	1.9	7.4	8.1
TRT163_2		M	1.8	7.2	7.7
TRT163_3		M	1.9	7.9
TRT163_4		F	1.3	7.2	7
TRT163_5		F	1.6	6.9	6.8
TRT163_6		F	1.6	7
TRT197_1	8	M	1.8	7.1	7
TRT197_2		M	1.9	7.3	7.1
TRT197_3		M	1.7	6.7	7.3
TRT197_4		F	1.6	6	6.8
TRT197_5		N.D	Died P3
TRT197_6		N.D	Died P3
TRT197_7		N.D	Died P3
TRT197_8		N.D	Died P3
TRT199_1	8	M	2.2	7.8	7.4
TRT199_2		M	1.9	7.2	8.6
TRT199_3		M	2.1	7.4	8.6
TRT199_4		M	2.3	6.7	7.6
TRT199_5		M	1.3	2.7	3
TRT199_6		F	2.2	8	6.6
TRT199_7		F	1.8	6.7	8.7
TRT199_8		F	2.2	6.5	7.6
TRT198_1	8	M	2.3	7.3	8
TRT198_2		M	2.5	7	8.6
TRT198_3		M	2.3	7.3	7.6
TRT198_4		M	2.4	6.4	7.5
TRT198_5		F	2.2	6.9	7.6
TRT198_6		F	2.3	7	7.2
TRT198_7		F	2.3	6.9	7.8
TRT198_8		F	2.3	7	7.7
Average F1 body weight			1.93039	6.98111	7.38393
Standard deviation			0.247463	1.03836	0.929125
