# Supplementary material for: Paternal microbiome perturbations impact offspring fitness
Source: Nature. 2024 May 1;629(8012):652–9. doi: 10.1038/s41586-024-07336-w (PMC11096121; doi:10.1038/s41586-024-07336-w)
Supplement: Supplementary file 10 — Source Data Extended Data Fig. 4 [file 41586_2024_7336_MOESM10_ESM.xlsx]

## Sheet: F2 GrowthPhenotype Fig4c,d,e,f 
CON F2 =F1 CON x F1 CON		nABX F2 =F1 nABX x F1 nABX
CTR=Control; TRT=nABX treament; P=Postnatal day; F=Female; M=Male; N.D= No Data
F2 generation	Litter size	Sex	P3	P6	P9	P12	P15	P18	P21
CTR055-F2_1	6	M	1.9	3.5	5.2	7	7.8	7.6	8.7
CTR055-F2_2		M	1.7	3.2	4.9	6.3	7.4	7.2	8.1
CTR055-F2_3		M	1.7	3.5	4.9	6.5	7	8	7.5
CTR055-F2_4		M	1.9	3.2	5	6.5	7.8	8	7.9
CTR055-F2_5		F	1.5	3.3	4.5	6.3	6.8	7.2	7.1
CTR055-F2_6		F	1.8	2.9	4.9	5.8	7.2	7.6	7.9
CTR195-F2_1	8	M	1.7	3.1	4.1	5.8	6.8	7.4	7.8
CTR195-F2_2		M	1.4	3	4.2	5.6	6.6	6.9	8
CTR195-F2_3		M	1.6	2.9	4.4	5.8	6.7	7.2	7.1
CTR195-F2_4		M	1.6	3.1	4.4	6	7	7.3	7.7
CTR195-F2_5		M	1.5	3.1	4.3	6.3	7.2	6.9	7.2
CTR195-F2_6		M	Died P3
CTR195-F2_7		F	1.7	3.2	4.5	6.1	7.1	6.9	8.1
CTR195-F2_8		F	1.6	3.4	4.6	6.2	7.2	7.5	7.7
CTR196-F2_1	6	M	2.6	3.2	5.5	5.2	8.3	ND	9.5
CTR196-F2_2		M	2.7	4.3	4.3	6.7	6.1	ND	8
CTR196-F2_3		M	2.5	3.8	5.8	6.2	7.6	ND	10
CTR196-F2_4		M	2.1	4	5.7	6.7	7.7	ND	9.8
CTR196-F2_5		F	2.3	3.5	5.2	6.2	7.2	ND	9
CTR196-F2_6		F	2.2	3.8	5.1	6.5	7.3	ND	8.7
CTR196-F2_2nd_1	5	M	1.8	3.5	5.2	6.1	7.6	ND	8.5
CTR196-F2_2nd_2		M	1.8	3.5	5.2	6.8	7.2	ND	10.1
CTR196-F2_2nd_3		M	Died P3					ND
CTR196-F2_2nd_4		F	1.8	3.7	5.6	7.2	7.7	ND	9.4
CTR196-F2_2nd_5		F	2	3.7	5.6	7.5	8.7	ND	10.6
CTR055-F2_2nd_1	8	M	2	3.9	5.1	7.1	8	8.2	8.1
CTR055-F2_2nd_2		M	1.9	3.8	5.3	6.6	6.9	8.8	8.6
CTR055-F2_2nd_3		M	2.1	3.6	5.7	6.2	7.6	8	8.8
CTR055-F2_2nd_4		M	1.9	3.4	5.2	6.5	7.5	7.7	9.3
CTR055-F2_2nd_5		F	1.7	3.7	4.6	5.3	7.9	8.4	8.4
CTR055-F2_2nd_6		F	2	3.4	4.1	6.1	6.1	7.3	7.8
CTR055-F2_2nd_7		F	1.7	2.6	5.6	6.6	6.9	6.7	6.7
CTR055-F2_2nd_8		F	2	3.1	5.2	5.8	6.8	7.8	7.9
CTR055-F2_3rd_1	8	M	2.3	3.9	5.4	6.4	7	7.9	7.9
CTR055-F2_3rd_2		M	2.2	3.7	5.4	6.5	7.8	8	8
CTR055-F2_3rd_3		M	2.2	3.9	5.5	6.8	7.8	8.4	7.9
CTR055-F2_3rd_4		M	2.2	3.7	5.1	6.8	7.6	7.9	8.3
CTR055-F2_3rd_5		F	2	3.3	5.7	6.2	8.3	7.8	7.6
CTR055-F2_3rd_6		F	2.1	3.5	4.8	6.6	7.6	8.7	8.6
CTR055-F2_3rd_7		F	2.2	3.7	5.3	6.7	7.9	8.2	7.6
CTR055-F2_3rd_8		F	2	4.1	4.7	5.8	7.2	7.7	8.6
TRT063-F2_1	8	M	1.8	3.5	4.7	6.1	7	7.1	7.6
TRT063-F2_2		F	1.9	3.3	4.9	5.9	7	7.3	7.3
TRT063-F2_3		F	1.8	3	4.6	5.9	6.9	7.7	6.5
TRT063-F2_4		F	1.5	3.3	4.6	6	7	7.2	7.8
TRT063-F2_5		F	1.7	3	4.2	5.5	6.4	7.1	6.6
TRT063-F2_6		F	1.8	3.6	4.3	6.2	7	6.7	6.7
TRT063-F2_7		F	1.8	3.5	4.4	5.8	6.9	7.3	6.3
TRT063-F2_8		F	1.5	3	4.6	5.6	6.2	7.5	7
TRT132-F2 _1	4	M	1.3	2.1	3.4	4.8	6	6.2	6.5
TRT132-F2 _2		F	1.3	2.1	3	4.6	6.1	6.1	6
TRT132-F2 _3		F	Died P3
TRT132-F2 _4		F	Died P3
TRT133-F2_1	4	M	2.3	4.3	5.3	8.4	9.8	10.4	10.2
TRT133-F2_2		M	1.9	3.6	6.6	7.6	8.8	10.7	10.2
TRT133-F2_3		M	2.3	4	5.4	7.3	9.8	9	9.8
TRT133-F2_4		F	2.1	4.2	6.2	8.3	9.8	9.9	9.7
TRT199-F2_1	8	M	2.1	4.1	5.4	7	7.9	8	8.8
TRT199-F2_2		M	2.2	4	5.5	7.2	7.9	7.9	9.3
TRT199-F2_3		M	Died P3
TRT199-F2_4		F	2.1	3.6	4.8	6.7	8	7.6	8.2
TRT199-F2_5		F	2	3.7	4.7	6.4	7.3	7.3	8.6
TRT199-F2_6		F	2	3.6	5.2	6.5	7.4	7.5	7.9
TRT199-F2_7		F	1.9	3.8	5.2	6.3	7.2	7.2	8.3
TRT199-F2_8		F	Died P3
TRT199-F2_2nd_1	6	M	1.9	3.4	4.9	6.6	7.7	7.4	7.8
TRT199-F2_2nd_2		M	2	3.3	5.1	6.2	6.8	8	9
TRT199-F2_2nd_3		F	1.7	3	4.7	6.1	6.8	7.2	7.8
TRT199-F2_2nd_4		F	1.8	3.3	4.6	6	7.4	7.4	7.8
TRT199-F2_2nd_5		F	1.6	3.1	4.2	6.3	7	7	7.5
TRT199-F2_2nd_6		F	1.7	3.2	4.7	6.1	7.4	7.2	7.7
TRT197-F2_1	5	M	1.7	2.7	4.2	5.2	6.1	6.1	6.3
TRT197-F2_2		M	Died P3
TRT197-F2_3		F	1.7	2.6	3.6	5.8	6.2	5.6	4.4
TRT197-F2_4		F	1.8	2.9	4.6	5.2	5.8	6	5.2
TRT197-F2_5		F	1.4	3.1	4.5	4.6	5.3	5.1	6.3
TRT198-F2_1	7	M	1.6	1.4	3.6	4.9	6.1	7	6.8
TRT198-F2_2		M	1.5	2.9	4.1	5.4	6.1	6.8	7.1
TRT198-F2_3		F	1.6	2.5	3.5	5.4	6.3	6.7	7.4
TRT198-F2_4		F	1.3	2.2	3.7	4.9	6	6.5	6.7
TRT198-F2_5		F	1.6	2.7	4	5	6.1	6.7	7.1
TRT198-F2_6		F	1.5	2.9	3.9	5.5	6.3	6.8	6.8
TRT198-F2_7		F	1.5	2.9	4	4.8	6	6.9	7.8
TRT197-F2_2nd_1	7	M	1.9	2.7	ND	4.9	5.6	ND	6.3
TRT197-F2_2nd_2		M	2.1	2.3	ND	5.4	5.9	ND	7.2
TRT197-F2_2nd_3		M	Died P3
TRT197-F2_2nd_4		M	Died P3
TRT197-F2_2nd_5		F	1.9	2.2	ND	4.5	5.2	ND	6.1
TRT197-F2_2nd_6		F	Died P3
TRT197-F2_2nd_7		F	Died P3
TRT061-F2_1	5	M	2.1	4.2	6.5	8.5	9.8	11.2	11.4
TRT061-F2_2		F	2.2	4.4	6.3	8.2	9.6	10	11
TRT061-F2_3		F	2.2	4.4	6.1	7.6	9.8	10.8	11
TRT061-F2_4		F	1.9	4.1	6.2	8.1	8.9	10.8	10.9
TRT061-F2_5		F	Died P3
TRT061-F2_2nd_1	6	M	1.9	3.8	5.2	6.3	7.9	8	8.4
TRT061-F2_2nd_2		M	1.9	3.7	4.9	6.7	7.5	8.2	9
TRT061-F2_2nd_3		M	2	3.9	5.5	6.2	7.7	8.5	9
TRT061-F2_2nd_4		M	2.2	3.5	5.1	6.3	8.2	8.8	9.5
TRT061-F2_2nd_5		F	2	3.3	5.3	6.5	7.4	8	8.8
TRT061-F2_2nd_6		F	2.2	3.8	4.8	5.9	7.9	8.2	8
