# Supplementary material for: Paternal microbiome perturbations impact offspring fitness
Source: Nature. 2024 May 1;629(8012):652–9. doi: 10.1038/s41586-024-07336-w (PMC11096121; doi:10.1038/s41586-024-07336-w)
Supplement: Supplementary file 11 — Source Data Extended Data Fig. 6 [file 41586_2024_7336_MOESM11_ESM.xlsx]

## Sheet:  Cohousing Fig.6a,b,c,d
CTR F1 offspring born from= Plug negative Female co-housed with CON male x WT-male
TRT F1 offspring born from= Plug negative Female co-housed with nABX male x WT-male
CTR=Control; TRT=nABX treament; P=Postnatal day; F=Female; M=Male; N.D= No Data
Mice code	Litter size	Sex	P3	P6	P9	P12	P15	P18	P21
CTR345-WT002_1st_1	5	F	1.82	3.32	4.93	6.3	7	7.48	8.96
CTR345-WT002_1st_2		F	1.77	3.39	4.77	6.2	6.9	7.43	8.06
CTR345-WT002_1st_3		F	1.89	3.03	4.98	6.26	6.9	7.43	8.97
CTR345-WT002_1st_4		F	1.92	3.23	4.96	6.48	6.8	6.9	8.77
CTR345-WT002_1st_5		F	1.65	3.31	4.75	6.5	7.1	7.62	8.19
CTR345-WT001_2nd_1	6	M	2.04	3.62	5.55	6.65	7.93	8.67	10.02
CTR345-WT001_2nd_2		F	2.18	3.94	5.3	7.15	8.02	8.32	9.69
CTR345-WT001_2nd_3		F	2.28	3.65	5.54	6.82	7.77	8.19	8.12
CTR345-WT001_2nd_4		F	1.98	3.58	5.49	6.55	8.34	7.87	9.28
CTR345-WT001_2nd_5		F	2.21	3.93	5.22	6.62	8.3	8.91	9.85
CTR345-WT001_2nd_6		F	2.14	3.7	5.31	7.15	7.49	8.82	9.92
CTR345-WT001_3rd_1	8	M	1.97	3.48	4.82	6.53	6.04	6.42	9.51
CTR345-WT001_3rd_2		M	1.79	3.42	5.02	6.38	7.4	8.14	9.03
CTR345-WT001_3rd_3		M	1.94	3.04	5.08	5.04	7.33	7.96	9.54
CTR345-WT001_3rd_4		M	2.07	3.46	4.04	6.44	7.31	7.94	6.75
CTR345-WT001_3rd_5		F	1.85	3.33	4.92	6.33	7.71	7.74	9.03
CTR345-WT001_3rd_6		F	1.91	3.37	4.74	6.31	7.11	7.52	8.73
CTR345-WT001_3rd_7		F	2.01	3.51	4.89	6.38	7.67	7.87	8.77
CTR345-WT001_3rd_8		F	1.94	3.35	5.02	6.56	7.45	8.01	9.46
CTR346-WT004_1st_1	7	M	1.93	3.39	4.56	5.92	7.54	7.68	8.77
CTR346-WT004_1st_2		M	1.92	3.15	4.66	5.98	7.12	7.51	8.95
CTR346-WT004_1st_3		M	1.94	3.14	4.55	5.92	7.38	7.65	9.22
CTR346-WT004_1st_4		F	1.8	3.36	4.69	5.98	7.33	7.94	8.12
CTR346-WT004_1st_5		F	1.81	3.08	4.94	6.32	7.01	7.55	8.8
CTR346-WT004_1st_6		F	1.85	3.24	4.38	5.66	7.41	7.72	8.95
CTR346-WT004_1st_7		F	1.73	3.41	4.4	6.05	7.61	7.2	9.29
CTR346-WT003_2nd_1	7	M	2.16	3.72	5.54	7.08	8.14	8.88	9.98
CTR346-WT003_2nd_2		M	2.09	3.87	5.45	6.97	8.29	8.49	9.26
CTR346-WT003_2nd_3		M	2.07	3.82	5.42	7.16	8.47	8.74	10.12
CTR346-WT003_2nd_4		F	2.03	3.96	5.19	7.16	8.37	8.66	9.46
CTR346-WT003_2nd_5		F	2.12	3.56	5.62	7.29	8.1	8.6	9.87
CTR346-WT003_2nd_6		F	2.19	3.96	5.66	7.04	8.12	8.86	10.06
CTR346-WT003_2nd_7		F/M	Dead P1
TRT350-WT005_1st_1	6	M	2.07	3.68	4.8	5.37	7.72	8.25	9.51
TRT350-WT005_1st_2		M	2.07	2.98	4.33	6.03	7.62	8.08	10.28
TRT350-WT005_1st_3		M	1.93	3.42	4.86	6.06	6.76	8.62	9.7
TRT350-WT005_1st_4		M	1.91	3.62	4.76	6.66	8.19	7.24	7.87
TRT350-WT005_1st_5		M	1.88	3.48	5.2	6.29	7.14	7.61	9.28
TRT350-WT005_1st_6		F	1.61	3.22	5.04	6.2	7.35	7.67	8.93
TRT350-WT006_2nd_1	6	M	1.95	3.52	4.95	6.35	7.5	7.71	9.46
TRT350-WT006_2nd_2		F	2.08	3.48	4.77	6.14	7.23	7.45	8.39
TRT350-WT006_2nd_3		F	1.97	3.53	4.94	6.12	7.17	7.18	9.07
TRT350-WT006_2nd_4		F	1.95	3.41	5.07	6.42	7.42	7.73	8.35
TRT350-WT006_2nd_5		F	1.86	3.59	4.71	6.21	7.49	7.17	9.24
TRT350-WT006_2nd_6		F	1.96	3.27	5.22	6.5	7.58	7.58	8.95
TRT350-WT005_3rd_1	7	M	2.22	3.33	4.32	6.62	7.35	7.45	9.44
TRT350-WT005_3rd_2		M	2.26	3.74	4.64	5.69	6.8	7.45	8.18
TRT350-WT005_3rd_3		M	1.96	3.35	5.14	5.55	6.49	7.99	9.98
TRT350-WT005_3rd_4		M	1.86	3.93	5.59	6.9	7.82	6.9	9.35
TRT350-WT005_3rd_5		F	1.89	3.25	5.39	6.67	7.35	7.77	9.32
TRT350-WT005_3rd_6		F	2.05	3.25	4.85	6.48	6.86	7.89	9.03
TRT350-WT005_3rd_7		F	1.88	3.64	4.89	6.01	7.73	7.34	9.85
TRT351-WT007_1	8	M	2.24	3.78	5.32	6.56	7.09	7.4	9.84
TRT351-WT007_2		M	2.14	3.62	4.96	5.89	7.15	7.33	9.03
TRT351-WT007_3		M	2.08	3.46	4.52	6.28	7.36	7.88	9.71
TRT351-WT007_4		M	1.97	3.23	5.07	5.83	7.54	7.93	9.25
TRT351-WT007_5		F	1.97	3.5	4.45	5.74	7.03	7.05	8.44
TRT351-WT007_6		F	1.98	3.33	4.7	5.58	6.83	7.16	8.5
TRT351-WT007_7		F	2.11	3.29	4.42	5.98	6.82	7.15	8.83
TRT351-WT007_8		F	1.89	3.21	4.27	5.74	6.64	6.93	8.08

## Sheet: 6wk.IVF.CD1_CON-nABX Fig.6f
CTR=Control; TRT=nABX treament; P=Postnatal day; F=Female; M=Male; N.D= No Data
Mice code	Litter size	Sex	P3	P6	P9	P12	P15	P18	P21	P28	P35	P42	P56
CTR086_1	4	M	3.1	5.7	8.4	10.8	13.6	15.1	15.7	20.8	23.4	26.7	32.7
CTR086_2		M	2.9	5.5	8.4	11.1	13.6	15.3	16.7	18.6	25.5	28.8	28.3
CTR086_3		M	3.2	5	8.5	10.8	13.9	15.5	16	20.3	23.7	26.9	28.8
CTR086_4		F	2.6	5.2	7.4	10	13	14.6	15.2	16.2	17.1	19.2	21.1
CTR095_1	8	M	2.4	5	7.2	9.3	10.9	11.2	11.8	19.2	21.9	25.1	26.7
CTR095_2		M	2.5	4.8	6.7	10.1	10.4	10.7	10.9	20.2	25.2	25.9	28
CTR095_3		M	2.7	5	6.8	9.8	10.2	11.6	12	18.8	24.6	24.4	27.7
CTR095_4		M	2.5	4.6	7	9.2	10.2	10.8	12.1	17.8	23.3	25.7	26.8
CTR095_5		F	2.9	5	7.4	9.7	10.2	11.3	11.3	16.5	19.6	20.6	22.5
CTR095_6		F	2.4	5.3	7.5	9.6	10.5	10.9	12	15.8	19.3	18.8	22.8
CTR095_7		F	2.8	5	6.9	9.8	10.6	10.9	10.8	15.3	18	22	22
CTR095_8		F	2.6	5.1	7.2	9.5	10.6	11.1	11.2	15.9	19.8	21.8	20.6
CTR097_1	6	M	2.8	5.6	7.7	10.4	12.6	14	14.9	20.2	24.1	28.2	30
CTR097_2		M	2.8	5.7	8	10.5	12.3	13.7	15.2	21.5	26.2	26.8	30.2
CTR097_3		F	2.2	5.4	6.8	10.3	12	13.6	14.8	17.4	9.5	21.3	24.3
CTR097_4		F	2.8	5.6	8	9.4	11.5	13.1	14	17.5	20.8	21.2	22.3
CTR097_5		F	2.8	4.7	7.9	10.4	12.3	13.4	14.3	19.8	21.5	8.6 (sick)	22.1
CTR097_6		F	2.1	5	7.2	9.6	11.8	12.8	13.5	17.4	20.2	22.9	Died at P56
CTR126-1st_1	9	M	2.6	4.7	7.2	8.2	9.7	10.3	11.5	19.4	23.8	25.1	28.8
CTR126-1st_2		M	2.5	7.5	6.2	9.3	9.3	10.3	12	19	22.8	24.8	29.6
CTR126-1st_3		M	2.3	4	7	8.2	9.6	11.3	11.3	19.8	22.9	24.9	29.8
CTR126-1st_4		M	2.1	4.3	6.3	8.7	10.3	10.6	11.8	18.8	22.9	26.7	30.8
CTR126-1st_5		M	2.5	4.3	6.5	8.5	10.6	10.6	11.5	18.8	24.2	25.8	28.1
CTR126-1st_6		F	2.2	4.2	6.4	8.2	10	10.6	11.3	16.5	20.7	20.2	22.4
CTR126-1st_7		F	2.3	4	6.8	8.9	9.7	10.5	11	15.2	19.8	21.5	24.4
CTR126-1st_8		F	2.3	4.2	6.2	8.3	9.7	10.6	11.5	14.8	18.8	21.9	21.8
CTR126-1st_9		F	Born dead
CTR126-2nd-1	4	M	2.7	4.6	7	9.6	11.6	10.1	12.9	19	24.2	23.8	28.1
CTR126-2nd-2		M	2.5	4.2	6.8	9.6	11.8	12.8	13.3	18.3	23.8	25.9	30
CTR126-2nd-3		M	2.2	4.6	7.2	9.3	9.9	12.9	10.9	18.6	24.1	25	27.8
CTR126-2nd-4		M	2.5	4.8	6.9	9	12.6	13.4	12.8	18.2	24.6	24.2	29.4
CTR146_1	6	M	3	5	7.5	10.2	11.3	13	14	17.4	22.2	24	30.4
CTR146_2		M	2.8	5.3	7	9.7	11.8	12.5	13.3	17.3	21.8	24.9	27.3
CTR146_3		M	3	5.2	7.6	9.7	11.3	12.5	13.8	17	21.8	24.8	28.6
CTR146_4		M	2.6	4.9	7.3	10.1	11.8	12.3	13.6	19.3	22.1	24	27.2
CTR146_5		M	2.9	5.4	7.6	9.3	11.8	12.3	14	17.8	21.8	25.6	27.9
CTR146_6		F	2.9	5.3	7.6	9.7	11.3	12.2	12.9	16.2	18.8	21.1	21.2
CTR156_1	3	M	3.2	6.4	8.8	11.3	12.8	14.6	15.8	20.3	23.9	23.9	26.6
CTR156_2		M	3.5	5.8	9.6	11.3	13.2	14.8	15.3	21.8	24.8	24.8	26.2
CTR156_3		F	3.6	5.9	8.9	11.1	12.6	14.2	14.3	16.9	18.6	18.6	20.8
CTR159-1st_1	3	M	2.8	5.2	7.9	10.3	11.8	13.8	14.8	19	22.8	22.8	23.8
CTR159-1st_2		M	2.5	N.D	7.3	9.8	11.2	13.1	14.1	19.2	23.5	23.5	25.2
CTR159-1st_3		F	2.7	4.6	7.2	9.1	9.2	9.2	10.2	13.8	18	18	18.9
CTR159-2nd_1	3	M	2.9	5.2	7.8	10.3	11.1	11	11.2	13	18	20	N.D
CTR159-2nd_2		F	2.3	4.9	7.3	10.1	11.3	12.5	12.9	15.7	18.3	19.2	N.D
CTR159-2nd_3		F	Died at P3
CTR165-1st_1	9	M	3.3	5.3	6.9	9.2	11.4	11.2	11.6	18.6	18.3	21.4	26.8
CTR165-1st_2		M	2.5	4	6.3	9.5	9.7	11.8	12.5	17.8	21.3	24.8	26.8
CTR165-1st_3		M	3	5.2	7	8.2	10.8	10.6	11.8	14.8	22.7	24.2	28.8
CTR165-1st_4		M	3	4.7	7.2	9.1	10.4	12	11.2	17.8	21.1	24.6	27.1
CTR165-1st_5		M	2.8	3.8	5.3	7.4	8	9	8(malocclusion teeth)	Died at p26
CTR165-1st_6		F	3	5.1	7.1	8.3	11.5	12.1	12.8	18.3	22.8	23.8	29.8
CTR165-1st_7		F	2.6	4.5	6	8.2	9.6	9.8	9.3	15.8	20.3	20.8	23.8
CTR165-1st_8		F	2.7	5.3	6.2	9.2	11	12	12	16.5	19	23.6	22.3
CTR165-1st_9		F	Died at P3
CTR165-2nd_1	8	M	2.6	5.4	7.5	9	8.6	10.2	11	16.6	22.8	21.8	25.9
CTR165-2nd_2		M	2.9	5.1	5.2	8.3	10.1	10.6	11.8	16.9	20	21.3	28.9
CTR165-2nd_3		M	3.2	3.5	6.8	9.5	9.5	10.5	11	15.8	19	21.8	24.5
CTR165-2nd_4		M	2.3	5.1	6.9	8.6	9.6	9.1	10.2	13.6	20.8	24.8	25.5
CTR165-2nd_5		M	3	4.2	6.8	9.2	10.5	10	9.5	14.5	20.8	21.4	24.2
CTR165-2nd_6		F	2.1	5.1	7.7	8.2	10.4	10	10.4	13.8	15.5	19	20.2
CTR165-2nd_7		F	3.2	4.2	6.2	9.7	9.3	10.6	9.9	13.9	16.1	19.2	20
CTR165-2nd_8		F	2.6	4.5	7.1	7	9.8	9.2	11.1	13.8	16.8	18.6	20.2
CTR165-3rd_1	7	M	2.7	4.7	4.8	9.5	11.7	10	10.5	15.2	24.2	22.8	25.9
CTR165-3rd_2		M	2.6	4.6	7.2	9.4	8.9	12.9	13.6	19.8	20.9	26.1	28
CTR165-3rd_3		M	1.6	2.8	7.1	6.7	11.6	12.6	12.8	19.2	22.6	24.8	28.9
CTR165-3rd_4		F	2.5	4.8	6.9	9.2	11.6	12.4	12.8	15.8	18.3	22	22.8
CTR165-3rd_5		F	2.6	4.7	7.2	9.2	11.5	12.8	12.8	16.3	19.3	20	22.2
CTR165-3rd_6		F	2.8	4.6	7.3	9.7	11.6	11.8	12.3	15	19.8	21.8	23.8
CTR165-3rd_7		F	Died at P3
TRT094-1st_1	10	M	2.4	4.8	6.5	6.3	9.8	8.2	10.8	17.6	23.8	20.9	26.4
TRT094-1st_2		M	2.7	5	6.8	8.3	9.3	8.6	11.3	14.3	18.7	23.2	26
TRT094-1st_3		M	2.6	3.4	5.4	8.2	7.7	10	8.2	18.8	22.5	26.8	28.3
TRT094-1st_4		M	2.9	4.2	5	9	8	10	11.3	17.8	22.6	23.6	22.9
TRT094-1st_5		M	2.6	4.6	6.5	8.1	9.8	10.1	9	17	22	22.7	26.5
TRT094-1st_6		M	2.1	4.2	6.4	7.8	10.2	10.2	10.6	18.4	20	25.8	30.8
TRT094-1st_7		M	2.7	3.7	7.2	6.7	9.3	11.1	10.8	15.4	21.7	24	27.1
TRT094-1st_8		F	2.7	4.4	6.2	8.1	9.5	9.9	10.4	14.8	17.7	20.8	21.2
TRT094-1st_9		F	2.7	4.3	6.5	7.7	9.3	9.8	10	15.3	17.7	20.1	20.6
TRT094-1st_10		F	2.4	4.2	6.3	7.8	9.5	9.8	10.4	15.5	18.1	19.8	20.6
TRT094-2nd-1	3	M	2.1	3.6	6	8.5	9.8	12.2	13.4	17.6	20.5	22.9	25.8
TRT094-2nd-2		M	2.2	3.8	5.8	8.3	10.7	10.1	11.4	16.2	21.7	22.7	25.7
TRT094-2nd-3		F	1.9	3	5.7	8.4	11.5	13	14	14	18.6	20.8	21.3
TRT100-1st_1	6	M	2.7	5.2	7.1	9.1	10.7	11.8	12.5	18.8	24	25.4	27.7
TRT100-1st_2		M	2.8	4.8	7	9	10.5	12.3	12.5	18.2	22.5	25.8	28.8
TRT100-1st_3		M	2.8	5	7.2	8.9	10.8	12.3	12.4	19.2	22.5	27.1	28.8
TRT100-1st_4		F	2.7	4.8	7.1	8.8	11	12	12.2	16.8	19.8	20.8	22.9
TRT100-1st_5		F	2.7	5	7.4	9.2	10.4	12	12.7	11.5	20.8	21.2	23
TRT100-1st_6		F	2.9	5	6.9	9.3	10.7	11.5	11.6	15.8	13.3	14.6	18.2
TRT100-2nd_1	6	M	2.5	5	6.8	9	10	12.4	13.8	18.6	25.1	25.7	30
TRT100-2nd_2		M	2.2	4.4	7.2	8.6	12	13.6	11.6	19.3	22.2	25.9	28.5
TRT100-2nd_3		M	2.5	4.3	7.3	9.9	11.4	10.8	14	20.6	23.3	26.6	29.6
TRT100-2nd_4		M	2.8	4.9	6.8	9.8	11.9	13.3	12.7	Died at P28
TRT100-2nd_5		M	Born dead
TRT100-2nd_6		F	2.7	5.2	7.3	9.7	11.8	12.7	13.8	17.3	20	22	23.1
TRT082_1	9	M	2.3	4.9	7.1	9.2	10.8	10.9	11	18.3	23.8	25.6	26.4
TRT082_2		M	2.6	5.3	7.8	9.8	11.3	11.6	12.8	18.8	22.9	24.7	24.6
TRT082_3		F	2.6	5.1	7.5	9.5	10.9	11.2	12.6	17	20.9	20.6	20.4
TRT082_4		F	2.6	4.8	7.2	9.1	10.8	10.9	12.1	16.8	19.8	22.2	21.5
TRT082_5		F	2.4	4.8	7.2	8.8	10.5	10.5	12	16.8	18.3	22	19.6
TRT082_6		F	2.3	4.7	7	8.8	10.4	10.4	11.3	15.5	19.6	22.6	22.1
TRT082_7		F	2.2	4.6	7	8.8	10.4	10.2	11.1	15.2	20.4	18.3	21.2
TRT082_8		F	2.1	4.4	6.6	8.5	9.9	9.6	11	15.2	20	21.7	22.9
TRT082_9		F	1.5	3.2	4.4	5.2	6.2	6.4	7.3	10.5	15.2	20.8	21.7
TRT102_1	7	M	2.8	5.1	7.6	9.8	10.6	10.2	13	18.2	21.9	25.3	27.3
TRT102_2		M	2.7	5.2	7.4	9	10.5	12.3	12	19.8	24.1	26.6	28.9
TRT102_3		M	2.9	4.8	7.4	10	9.8	11.1	10.9	19.3	23.9	23.9	29.2
TRT102_4		M	2.9	5.4	6.8	10.2	11.3	11.8	11.6	16.2	21	26.1	30.6
TRT102_5		F	3	3.8	7.4	9.8	11	12.8	11.8	15.3	12.9	15.1	22.9
TRT102_6		F	2.7	5.2	7.7	9.8	10.4	11	11.6	10	19.6	22.8	16
TRT102_7		F	2.5	5.3	4.4	5.7	6.8	6.8	7.1	17	18.8	21.3	24.8
TRT131_1	7	M	2.6	4.8	7.2	9	10	10.5	11.6	14.6	18.5	26.3	29.8
TRT131_2		M	2.6	5	6.9	9.2	10.5	11.5	12.2	19.7	24.1	21.4	26.1
TRT131_3		M	2.8	4.8	7.3	9.2	10.8	10.6	11.3	18.6	22.5	24.9	28.7
TRT131_4		M	2.7	4.7	7	9.1	10.5	11.5	10.2	17.9	23	24.2	28.2
TRT131_5		F	2.4	4.9	6.1	9.5	9.4	11.6	10.2	14.6	19.2	21.2	17.5
TRT131_6		F	2.8	4.3	4.8	5.9	11	9.7	7.4	10	18.8	15.8	21.3
TRT131_7		F	2.4	4.1	7.4	8	6.6	7.2	11.8	16.8	14	20.1	22.8
TRT151_1	5	M	2.7	4.9	6.7	9	10.4	11.6	12.5	18.8	21.9	25.8	28.8
TRT151_2		M	2.6	4.7	6.7	8.9	10.7	11.3	12.2	17.8	23.8	24.3	26.9
TRT151_3		M	2.7	4.8	6.6	8.9	10.3	11.6	12	20	22.8	22.8	26.8
TRT151_4		F	2.6	4.6	6.9	9	10.6	11.8	12	16.6	18.9	21.3	22.2
TRT151_5		F	2.6	4.7	6.6	8.8	10.4	11.6	12.2	16.2	19.3	22.1	21.6
TRT160-1st_1	5	M	N.D	5.6	5.1	10	11.9	13	13.8	20.8	24.7	N.D	29.4
TRT160-1st_2		M	N.D	4.8	8	10.3	11.9	12.8	13.8	19.7	23.2	N.D	29.7
TRT160-1st_3		M	N.D	5	8.2	6.5	7.2	7.5	8.6	15	20.1	N.D	31
TRT160-1st_4		F	N.D	4.3	6.3	7.9	10	13.2	14	17.8	16.3	N.D	19
TRT160-1st_5		F	N.D	4.5	8.2	10.4	12	10.8	11.1	14	20.7	N.D	23.6
TRT160-2nd_1	5	M	2.5	5.6	7.6	11.3	13.9	12.1	13.1	19.9	21.3	N.D	29
TRT160-2nd_2		M	2.7	5.7	7	9.7	10.7	13.6	14.4	18.3	23.8	N.D	25.5
TRT160-2nd_3		M	2.5	4.2	8.4	8.7	12.3	15.2	15.7	16.8	24.8	N.D	29.6
TRT160-2nd_4		F	2.3	5.6	7	8.3	11.8	9.7	9.8	11.3	15.5	N.D	21
TRT160-2nd_5		F	2.2	4.2	6.1	9.5	9.7	13.3	14.4	15.8	20.2	N.D	25.8
TRT160_1	1	F	Died at P3
TRT161-1st_1	7	M	2.6	4.6	ND	9.1	8.3	8.9	11.4	17.9	19.8	23.8	26.5
TRT161-1st_2		M	2	4.3	ND	8.4	9.8	11.6	11.2	13.8	23.8	23.1	25.9
TRT161-1st_3		M	2.5	3.8	ND	6.5	10	10.8	9.1	17.6	22.8	24.8	25.8
TRT161-1st_4		M	2.2	4.8	ND	8.8	10.7	11	12.6	18.6	22.8	21.8	26.2
TRT161-1st_5		F	2.5	4.6	ND	8.1	9.7	11.5	11.5	14.8	18.8	19.9	21
TRT161-1st_6		F	1.8	3.6	ND	8.9	10.6	10.9	11.9	15.8	18.8	20.9	21.8
TRT161-1st_7		F	2.5	4.6	ND	9.2	10.6	11.4	11.8	15.4	19.2	21.8	22.2
TRT161-2nd_1	9	M	1.6	4.6	6.5	6.6	9.7	9.9	10.3	17.2	23.4	24.8	26.1
TRT161-2nd_2		M	2.4	4.7	7	8.2	7.9	8.6	9.2	16.6	19.3	22.1	25.8
TRT161-2nd_3		M	2.3	4.4	5.2	9.2	9.1	10.1	10.9	16.8	20.8	22.7	29.6
TRT161-2nd_4		M	2.6	3.2	6.6	8.2	9.6	10.3	10.4	18.6	21.9	24.8	28.8
TRT161-2nd_5		M	2.7	4.6	6.3	8.6	10.3	10.8	11.4	14.6	21.7	22.8	26.3
TRT161-2nd_6		F	2.5	4.4	6.9	8.6	9.4	10	10.9	15.2	17.9	20.8	21.9
TRT161-2nd_7		F	2.3	4.7	6.8	8.6	10.4	10	11.8	14.8	19.3	18.8	23.9
TRT161-2nd_8		F	2.4	4.7	6.8	8.2	9.5	10.7	10.2	16.8	20.8	19.8	19.6
TRT161-2nd_9		F	2.5	4.4	6.8	9.2	10.1	10.6	10.4	15.8	19.8	20.8	23.8
TRT161_1	2	M	Died at P3
TRT161_2		F	Died at P3
TRT175_1	2	M	2.4	3.6	7.7	8.6	11	12.9	13.4	18.2	21.8	24.8	30.8
TRT175_2		M	2.2	4.2	6.1	8.2	11.6	12.2	13.2	16.6	23.4	25.2	28.8

## Sheet: 6wk.IVF.BL6_CON-nABX Fig.6g
CTR=Control; TRT=nABX treament; P=Postnatal day; F=Female; M=Male; N.D= No Data
Mice code	Litter size	Sex	P0	P1	P2	P3	P6	P9	P12	P15	P18	P21
CTR001_1st_1	5	M/F	Died at P0
CTR001_1st_2		M				2.04	3.51	5.8	6.9	6.38	7.3	9.27
CTR001_1st_3		M				1.93	4.3	4.94	5.6	7.06	7.7	8.1
CTR001_1st_4		M				1.76	3.55	5.91	6.31	7.37	8.2	8.68
CTR001_1st_5		M				2.23	4.04	5.32	6.77	7.9	8.07	8.28
CTR001_3rd_1	6	M/F	Died at P0
CTR001_3rd_2		M/F	Died at P0
CTR001_3rd_3					Died at P1
CTR001_3rd_4		M				2.69	4.72	6.37	7.74	9.28	9.66	10.69
CTR001_3rd_5		M				2.44	4.64	6.85	8	9.55	9.63	11.12
CTR001_3rd_6		M				2.33	5.05	6.72	8.13	8.76	10.34	10.58
CTR003_2nd_1	7	M/F		Died at P1
CTR003_2nd_2		M				2.05	3.74	5.17	7.09	8.28	8.43	8.87
CTR003_2nd_3		M				2.35	4.04	5.26	7.37	8.24	9.44	10.67
CTR003_2nd_4		M				2.22	3.79	5.17	6.96	8.63	9.26	9.89
CTR003_2nd_5		M				1.98	3.69	5.65	7.03	8.33	8.9	9.48
CTR003_2nd_6		F				2.3	3.74	5.35	7.27	8.34	9.14	9.94
CTR003_2nd_7		F				2.04	4.1	5.72	7.45	8.51	9.25	10
CTR003_3rd_1	4	M/F		Died at P1
CTR003_3rd_2		M				2.67	4.9	7.07	8.83	10.38	9.95	10.88
CTR003_3rd_3		F				2.11	4.01	6	7.86	9.05	8.61	9.8
CTR003_3rd_4		F				2.39	3.94	6.2	7.55	8.88	8.53	10.23
CTR342_1st_1	5	M				1.85	3.37	5.13	6.95	8.22	8.27	9.65
CTR342_1st_2		F				2.02	3.73	5.83	7.48	8.7	8.13	9.32
CTR342_1st_3		F				1.6	3.09	5.66	6.94	8.6	8.07	8.73
CTR342_1st_4		F				1.98	3.72	4.93	6.65	7.94	8.76	9.86
CTR342_1st_5		F				2.07	3.48	5.17	7.35	8.04	8.67	10.26
CTR343_1st_1	7	M/F		Died at P1
CTR343_1st_2		M				2.12	3.48	5.93	7.17	8.8	8.87	11.14
CTR343_1st_3		M				2.1	3.98	4.9	7.52	9.05	8.45	9.26
CTR343_1st_4		M				1.94	3.63	5.47	6.42	7.83	8.62	10.22
CTR343_1st_5		M				2.11	3.02	5.55	7.57	8.38	7.77	8.44
CTR343_1st_6		M				1.61	3.83	5.76	7.06	8.42	9.32	10.23
CTR343_1st_7		F				1.9	3.34	5.41	7.23	8.38	8.32	9.34
CTR344_1st_1	5	M				1.74	3.01	4.82	5.71	6.79	7.9	8.57
CTR344_1st_2		F				1.88	3.13	4.88	6.01	7.03	7.85	8.52
CTR344_1st_3		F				1.74	3.22	4.99	5.86	7.01	8.15	9.17
CTR344_1st_4		F				1.74	2.76	4.38	6.2	6.95	7.88	8.67
CTR344_1st_5
CTR344_2nd_1	3	M		Died at P1
CTR344_2nd_2		F				2.76	4.65	6.89	8.94	11.2	12.71	13.14
CTR344_2nd_3		F				2.48	4.52	6.78	9.04	11.16	12.51	13.31
TRT007_2nd_1	13	M/F	Died at P0
TRT007_2nd_2		M/F	Died at P0
TRT007_2nd_3		M/F	Died at P0
TRT007_2nd_4		M/F	Died at P0
TRT007_2nd_5		M/F		Died at P1
TRT007_2nd_6		M				2.18	2.87	5.54	7.07	6.38	8.01	9.83
TRT007_2nd_7		M				1.63	3.96	4.32	5.38	8.06	6.66	7.72
TRT007_2nd_8		M				1.56	2.91	4.23	6	6.72	8.79	8.19
TRT007_2nd_9		M				1.6	2.84	4.57	5.67	7.21	7.7	8.72
TRT007_2nd_10		F				2.11	2.88	4.5	6.56	7.72	7.22	9.28
TRT007_2nd_11		F				1.68	2.89	5.45	5.72	7.29	7.69	8.05
TRT007_2nd_12		F				1.59	3.16	4.8	6.81	6.99	7.34	8.8
TRT007_2nd_13		F				1.45	3.78	4.35	6.04	7.49	8.22	8.42
TRT007_3rd_1	4			Died at P1
TRT007_3rd_2
TRT007_3rd_3
TRT007_3rd_4
TRT007_4th_1	7	M/F		Died at P1
TRT007_4th_2		M/F		Died at P1
TRT007_4th_3		M/F		Died at P1
TRT007_4th_4		M/F		Died at P1
TRT007_4th_5		M/F		Died at P1
TRT007_4th_6		M/F			Died at P2
TRT007_4th_7		M/F			Died at P2
TRT007_5th_1	7	M/F		Died at P1
TRT007_5th_2		M/F		Died at P1
TRT007_5th_3		M/F		Died at P1
TRT007_5th_4		M				1.8	2.98	4.74	6.08	6.86	7.15	8.27
TRT007_5th_5		M				1.72	3.34	4.42	6.23	7.17	6.59	8.2
TRT007_5th_6		F				1.54	2.91	4.32	5.9	6.62	6.81	7.63
TRT007_5th_7		F				1.69	3.05	4.49	5.85	6.83	6.99	8.01
TRT008_1st_1	5	M				2.31	4.31	5.65	7.64	8.91	9.29	10.26
TRT008_1st_2		M				2.5	4.2	5.58	7.59	8.29	8.53	10.62
TRT008_1st_3		M				2.11	3.68	5.93	7.22	8.92	9.13	10.71
TRT008_1st_4		F				2.46	4.43	5.38	7.96	8.6	8.86	10.65
TRT008_1st_5		F				2.03	3.94	6.12	7.33	9.01	9.27	10.02
TRT347_1st_1	6	M/F		Died at P1
TRT347_1st_2		M				1.58	3.18	5	6.44	7.98	8.44	8.28
TRT347_1st_3		M				1.54	2.91	4.9	6.52	7.72	8.06	9.22
TRT347_1st_4		F				1.66	3.36	5.38	6.84	8.12	8.13	8.34
TRT347_1st_5		F				1.54	3.38	4.8	6.27	7.46	8.83	9.14
TRT347_1st_6		F				1.7	3.05	5.27	6.86	8.27	8.42	8.82
TRT348_1st_1	7	M				2.03	3.42	4.89	6.72	8.07	8.26	9.84
TRT348_1st_2		M				1.8	3.9	5.17	5.96	8.36	8.75	8.87
TRT348_1st_3		M				2.13	3.64	5.65	6.75	7.09	8.39	9.94
TRT348_1st_4		M				1.92	3.31	5.39	7.11	7.96	7.34	8.66
TRT348_1st_5		F				2	3.61	5.3	6.88	8.36	8.46	9.92
TRT348_1st_6		F				1.91	3.65	5.42	6.83	8.23	8.54	9.74
TRT348_1st_7		F				2.05	3.62	5.34	7.12	8.12	8.61	10.18
TRT349_1st _1	4	M				1.96	3.86	5.94	7.71	9.16	10.56	11.64
TRT349_1st _2		M				1.78	2.94	5.78	7.51	9.31	10.25	10.52
TRT349_1st _3		M				1.84	3.67	4.2	4.82	5.86	6.43	7.49
TRT349_1st _4		F				1.92	3.6	5.7	7.44	8.84	9.5	10.62
TRT349_2nd _1	11	M/F	Died at P0
TRT349_2nd _2		M/F		Died at P1
TRT349_2nd _3		M/F		Died at P1
TRT349_2nd _4		M				2.01	2.5	4.99	6.54	7.53	8.47	9.24
TRT349_2nd _5		M				2	3.42	3.69	4.75	5.87	6.65	9.53
TRT349_2nd _6		M				1.38	3.59	5.1	6.11	7.23	8.07	7.16
TRT349_2nd _7		F				1.88	3.56	4.92	5.83	7.17	7.59	9.13
TRT349_2nd _8		F				1.8	3.32	4.63	6.51	7.54	7.6	8.39
TRT349_2nd _9		F				2.07	3.41	4.43	6.02	7.01	7.54	8.27
TRT349_2nd _10		F				1.92	3	4.73	5.96	7.41	8.15	8.06
TRT349_2nd _11		F				1.66	3.23	5.24	6.35	7.12	8.14	9.26
