# Supplementary material for: Paternal microbiome perturbations impact offspring fitness
Source: Nature. 2024 May 1;629(8012):652–9. doi: 10.1038/s41586-024-07336-w (PMC11096121; doi:10.1038/s41586-024-07336-w)
Supplement: Supplementary file 12 — Source Data Extended Data Fig. 7 [file 41586_2024_7336_MOESM12_ESM.xlsx]

## Sheet: Sire_6wk_sperm count Fig.7b
CTR=Control; TRT=nABX treament
Male mice code	Body weight (g) after 6 weeks treatment	Sperm count
CTR023	26.8	9.6*10^6
CTR024	28.7	10.5*10^6
CTR045	26.4	19*10^6
CTR048	26.4	16*10^6
CTR059	27.7	9.95*10^6
CTR095	29.6	14*10^6
CTR097	25.8	18*10^6
CTR105	25.78	13*10^6
CTR107	31.54	16.4*10^6
CTR126	24.8	16*10^6
CTR166	25.1	27.5*10^6
CTR167	27.3	17.5*10^6
CTR168	27.4	19.75*10^6
CTR169	27.2	9.25*10^6
CTR170	26.4	25.75*10^6
CTR171	25.2	24.75*10^6
CTR172	26.8	17.75*10^6
CTR173	26.9	26.25*10^6
CTR174	24.5	21*10^6
CTR255	27.2	24.15*10^6
CTR256	30.6	18.88*10^6
CTR257	31.8	16.95*10^6
CTR258	27.8	26.25*10^6
CTR259	23.3	28.93*10^6
CTR260	25	23.10*10^6
CTR284	26.1	14.85*10^6
CTR285	26.65	13.65*10^6
CTR286	24.05	14.85*10^6
CTR287	26.72	19.65*10^6
TRT028	27.3	18*10^6
TRT029	26.4	10.5*10^6
TRT053	26.5	15*10^6
TRT054	26.2	14*10^6
TRT064	26.2	10*10^6
TRT100	29.5	13.8*10^6
TRT102	26.15	14*10^6
TRT110	29.3	10.3*10^6
TRT114	28.58	11.7*10^6
TRT131	28.1	14*10^6
TRT176	25.9	20.5*10^6
TRT177	28.7	21.75*10^6
TRT178	26.2	22.25*10^6
TRT179	28.3	27*10^6
TRT180	28.9	14*10^6
TRT181	28	19.5*10^6
TRT182	29.3	11.25*10^6
TRT183	27.7	17*10^6
TRT184	28.7	22.5*10^6
TRT261	28.2	20.45*10^6
TRT262	28.6	22.7*10^6
TRT263	25.2	19.33*10^6
TRT264	27.6	24.8*10^6
TRT265	24.9	17.9*10^6
TRT266	23.2	22.68*10^6
TRT288	27.65	14.4*10^6
TRT289	25.406	14.95*10^6
TRT290	27.149	14.3*10^6
TRT291	24.61	13.55*10^6
TRT292	24.912	17.1*10^6
TRT293	24.156	13.5*10^6
TRT294	25.089	14.7*10^6
TRT295	26.6	15.75*10^6

## Sheet: Abnormal testis tubules Fig.7c
CTR=Control; TRT=nABX treament; Each column is a testis, each datapoint is percentage abnormality per testis section from proximal to distal of the tissue
CTR testis							nABX testis
4.09836	0	2.58621	2.24719	1.10497	0	0.645161	6.80628	8.04598	0	0.497512	0.632911	2.73973	5.04202	1.42349	3.51759	2.63158
1.03627	0	2.20994	1.38249	0.502513	0	0	9.43396	14.433	0.571429	3.13725	0	2.66667	1.60428	1.08696	1.42857	2.40964
0.888889	0	0.473934	0	0	0	0	7.07071	13.3803	0	2.15054	1.25523	0.947867	1.47059	0.704225	3.1746	0
0	0.862069	3.24074	0.395257	1.39535	0	0	9.84456	12.1387	0	0.749064	0.653595	2.25564	1.96078	0.711744	3.55731	1.29032
0.327869		1.24481	0	0.660066	0.413223	0	4.90196	6.28019	0.384615	0	0	0.729927	3.0303	0	4.65116	0.657895
0		0	0		0	0	8.71795	8.94309	0		1.42349		3.65854		2.36967
0		0			2.60417	0.421941	9.09091	7.35931			0.609756		1.58103		5.40541
0		0			1.69492	0.393701	14.966	6.82731							4.44444
0		1.28205			1.19048	0	19.685	4.31034							1.21951
0					0.584795	0.854701		3.68852
								6.19469
								4.46429
								4.97238
								4.83871

## Sheet: Epithelial diameter Fig.7d
CTR=Control; TRT=nABX treament; Each vlaue is mean epithelial diameter per seminferous tubule
CTR	TRT
0.153	0.196
0.161	0.148
0.179	0.183
0.182	0.145
0.171	0.187
0.182	0.159
0.154	0.118
0.158	0.137
0.149	0.128
0.164	0.147
0.188	0.14
0.154	0.127
0.174	0.163
0.163	0.177
0.176	0.103
0.178	0.148
0.148	0.155
0.152	0.17
0.214	0.13
0.174	0.147
0.217	0.18
0.182	0.147
0.203	0.123
0.157	0.123
0.214	0.175
0.146	0.174
0.181	0.154
0.21	0.131
0.178	0.157
0.148	0.167
0.114	0.167
0.141	0.143
0.168	0.142
0.155	0.129
0.165	0.122
0.175	0.114
0.162	0.051
0.146	0.145
0.147	0.214
0.169	0.206
0.19	0.208
0.176	0.178
0.214	0.138
0.189	0.163
0.183	0.127
0.193	0.26
0.178	0.172
0.197	0.206
0.2	0.133
0.182	0.231
0.16	0.247
0.218	0.159
0.18	0.147
0.193	0.174
0.158	0.032
0.194	0.094
0.224	0.132
0.228	0.206
0.225	0.11
0.213	0.124
0.163	0.14
0.185	0.094
0.169	0.142
0.188	0.163
0.211	0.132
0.177	0.122
0.226	0.177
0.203	0.123
0.146	0.165
0.167	0.024
0.23	0.1
0.262	0.088
0.17	0.128
0.227	0.124
0.195	0.124
0.303	0.09
0.193	0.163
0.22	0.168
0.282	0.148
0.222	0.235
0.198	0.145
0.189	0.235
0.159	0.152
0.202	0.183
0.158	0.238
0.175	0.181
0.177	0.207
0.191	0.148
0.219	0.18
0.197	0.167
0.146	0.146
0.198	0.184
0.194	0.15
0.15	0.177
0.161	0.148
0.158	0.171
0.201	0.236
0.232	0.054
0.208	0.125
0.252	0.142
0.191	0.034
0.176	0.148
0.182	0.16
0.237	0.141
0.229	0.154
0.193	0.146
0.214	0.134
0.178	0.126
0.34	0.198
0.241	0.232
0.147	0.145
0.164	0.188
0.221	0.033
0.163	0.082
0.16	0.144
0.18	0.13
0.147	0.092
0.171	0.145
0.202	0.134
0.207	0.177
0.172	0.134
0.179	0.098
0.165	0.14
0.156	0.06
0.173	0.178
0.156	0.138
0.183	0.138
0.189	0.155
0.176	0.046
0.178	0.214
0.163	0.158
0.173	0.14
0.162	0.159
0.197	0.177
0.167	0.143
0.187	0.186
0.176	0.194
0.175	0.091
0.169	0.157
0.207	0.16
0.169	0.133
0.157	0.136
0.173	0.163
0.257	0.126
0.258	0.237
0.167	0.229
0.214	0.124
0.205	0.179
0.188	0.072
0.211	0.176
0.212	0.171
0.183	0.136
0.223	0.203
0.172	0.125
0.162	0.157
0.167	0.175
0.162	0.137
0.224	0.145
0.137	0.096
0.15	0.132
0.164	0.154
0.191	0.137
0.168	0.128
0.137	0.169
0.165	0.189
0.223	0.119
0.173	0.137
0.203	0.269
0.186	0.216
0.136	0.14
0.207	0.138
0.145	0.136
0.171	0.16
0.156	0.158
0.177	0.158
0.192	0.058
0.16	0.084
0.175	0.126
0.175	0.131
0.167	0.164
0.175	0.032
0.212	0.169
0.169	0.125
0.17	0.211
0.147	0.215
0.166	0.114
0.184	0.024
0.174	0.112
0.172	0.093
0.212	0.175
0.178	0.158
0.202	0.175
0.205	0.194
0.158	0.191
0.171	0.172
0.189	0.214
0.166	0.106
0.181	0.156
0.171	0.159
0.147	0.183
0.195	0.192
0.187	0.155
0.143	0.162
0.192	0.15
0.209	0.154
0.178	0.109
0.251	0.226
0.233	0.146
0.18	0.138
0.207	0.232
0.175	0.18
0.198	0.123
0.171	0.166
0.216	0.222
0.214	0.178
0.195	0.181
0.249	0.175
0.188	0.173
0.215	0.159
0.184	0.168
0.209	0.162
0.17	0.174
0.186	0.216
0.167	0.187
0.191	0.177
0.153	0.197
0.16	0.085
0.178	0.14
0.16	0.165
0.175	0.146
0.129	0.113
0.227	0.17
0.205	0.156
0.203	0.17
0.166	0.182
0.147	0.224
0.15	0.226
0.148	0.179
0.186	0.148
0.17	0.246
0.191	0.178
0.162	0.235
0.171	0.151
0.17	0.204
0.186	0.14
0.179	0.174
0.154	0.147
0.145	0.257
0.147	0.174
0.199	0.1
0.183	0.15
0.252	0.134
0.189	0.193
0.187	0.19
0.134	0.26
0.159	0.039
0.208	0.184
0.161	0.184
0.19	0.136
0.164	0.181
0.259	0.218
0.165	0.295
0.178	0.217
0.242	0.211
0.202	0.148
0.203	0.137
0.151	0.109
0.168	0.176
0.153	0.183
0.157	0.134
0.149	0.175
0.155	0.185
0.157	0.144
0.158	0.163
0.171	0.15
0.147	0.222
0.147	0.118
0.164	0.157
0.187	0.103
0.16	0.113
0.178	0.124
0.14	0.182
0.19	0.22
0.178	0.231
0.169	0.149
0.165	0.14
0.188	0.207
0.18	0.19
0.182	0.175
0.183	0.193
0.207	0.166
0.164	0.18
0.143	0.23
0.183	0.218
0.142	0.197
0.125	0.176
0.155	0.19
0.141	0.236
0.151	0.174
0.167	0.115
0.163	0.212
0.159	0.15
0.129	0.167
0.15	0.151
0.175	0.144
0.202	0.141
0.191	0.068
0.179	0.132
0.152	0.145
0.205	0.143
0.19	0.136
0.204	0.207
0.172	0.16
0.137	0.14
0.16	0.191
0.197	0.149
0.177	0.105
0.205	0.149
0.141	0.213
0.153	0.211
0.145	0.165
0.169	0.21
0.167	0.164
0.198	0.144
0.207	0.186
0.162	0.179
0.182	0.152
0.134	0.172
0.207	0.157
0.229	0.146
0.193	0.178
0.156	0.218
0.152	0.102
0.175	0.112
0.213	0.169
0.157	0.165
0.235	0.136
0.192	0.143
0.212	0.183
0.148	0.168
0.205	0.158
0.226	0.097
0.202	0.179
0.173	0.15
0.159	0.175
0.149	0.192
0.171	0.185
0.151	0.125
0.154	0.129
0.2	0.121
0.152	0.215
0.186	0.191
0.202	0.167
0.137	0.217
0.173	0.176
0.173	0.164
0.179	0.202
0.218	0.189
0.166	0.214
0.157	0.123
0.211	0.153
0.195	0.119
0.136	0.165
0.137	0.208
0.19	0.161
0.163	0.271
0.184	0.174
0.158	0.164
0.186	0.179
0.145	0.177
0.168	0.176
0.167	0.195
0.148	0.174
0.163	0.132
0.16	0.15
0.176	0.157
0.16	0.154
0.135	0.191
0.137	0.211
0.152	0.146
0.221	0.131
0.221	0.15
0.211	0.179
0.178	0.173
0.187	0.165
0.216	0.213
0.155	0.218
0.16	0.222
0.148	0.227
0.159	0.14
0.216	0.187
0.183	0.233
0.115	0.169
0.176	0.112
0.228	0.127
0.22	0.221
0.219	0.142
0.21	0.166
0.282	0.14
0.151	0.15
0.2	0.152
0.158	0.162
0.181	0.16
0.162	0.175
0.173	0.187
0.172	0.145
0.169	0.159
0.123	0.111
0.191	0.173
0.131	0.173
0.212	0.172
0.204	0.197
0.169	0.164
0.22	0.183
0.203	0.156
0.195	0.188
0.181	0.174
0.214	0.206
0.145	0.154
0.16	0.16
0.17	0.134
0.17	0.152
0.189	0.087
0.224	0.151
0.235	0.171
0.179	0.176
0.21	0.145
0.18	0.17
0.0295	0.16
0.215	0.185
0.169	0.177
0.18	0.139
0.198	0.131
0.18	0.111
0.144	0.158
0.188	0.156
0.183	0.139
0.169	0.165
0.186	0.141
0.238	0.12
0.331	0.089
0.161	0.23
0.191	0.181
0.201	0.108
0.19	0.15
0.212	0.199
0.142	0.182
0.023	0.229
0.204	0.215
0.169	0.269
0.188	0.215
0.176	0.128
0.194	0.138
0.037	0.137
0.19	0.174
0.18	0.125
0.193	0.12
0.199	0.148
0.255	0.134
0.181	0.133
0.167	0.175
0.19	0.204
0.239	0.132
0.138	0.131
0.18	0.131
0.199	0.125
0.148	0.132
0.134	0.159
0.134	0.192
0.226	0.117
0.166	0.184
0.1	0.045
0.164	0.163
0.04	0.167
0.235	0.139
0.196	0.192
0.21	0.143
0.166	0.148
0.167	0.132
0.133	0.152
0.176	0.21
0.185	0.23
0.183	0.13
0.202	0.183
0.138	0.257
0.149	0.167
0.196	0.177
0.18	0.145
0.135	0.175
0.162	0.171
0.144	0.18
0.128	0.109
0.145	0.156
0.17	0.148
0.156	0.137
0.151	0.089
0.148	0.174
0.142	0.15
0.195	0.15
0.195	0.17
0.224	0.149
0.161	0.108
0.161	0.143
0.124	0.132
0.146	0.163
0.155	0.135
0.178	0.16
0.162	0.118
0.181	0.159079
0.208	0.0407266
0.166	0.17
0.17	0.167
0.174	0.199
0.177	0.144
0.151	0.169
0.192	0.159
0.135	0.161
0.177	0.215
0.152	0.175
0.179	0.219
0.173	0.152
0.183	0.148
0.158	0.183
0.138	0.179
0.171	0.18
0.239	0.164
0.231	0.185
0.175	0.162
0.195	0.192
0.133	0.134
0.194	0.166
0.135	0.168
0.208	0.224
0.16	0.199
0.188	0.155
0.139	0.176
0.161	0.17
0.198	0.189
0.234	0.173
0.211	0.144
0.202	0.179
0.207	0.197
0.202	0.148
0.217	0.154
0.201	0.198
0.291	0.176
0.225	0.22
0.211	0.214
0.25	0.179
0.091	0.17
0.189	0.119
0.08	0.145
0.043	0.131
0.192	0.184
0.169	0.193
0.174	0.174
0.182	0.174
0.122	0.178
0.202	0.132
0.178	0.157
0.057	0.162
0.084	0.175
0.156	0.167
0.086	0.176
0.221	0.119
0.182	0.212
0.2	0.102
0.179	0.186
0.188	0.05
0.143	0.063
0.195	0.137
0.158	0.049
0.194	0.2
0.206	0.193
0.187	0.184
0.184	0.192
0.213	0.203
0.19	0.172
0.199	0.151
0.193	0.19
0.234	0.143
0.169	0.198
0.105	0.172
0.19	0.15
0.156	0.128
0.133	0.162
0.204	0.219
0.235	0.173
0.143	0.203
0.174	0.182
0.043	0.179
0.188	0.216
0.248	0.15
0.179	0.13
0.236	0.147
0.177	0.175
0.236	0.171
0.179	0.214
0.274	0.23
0.211	0.202
0.205	0.187
0.173	0.137
0.191	0.15
0.181	0.153
0.206	0.164
0.181	0.191
0.177	0.219
0.199	0.163
0.208	0.16
0.219	0.141
0.253	0.184
0.225	0.167
0.176	0.127
0.196	0.155
0.218	0.167
0.143	0.176
0.204	0.135
0.193	0.152
0.177	0.148
0.149	0.205
0.223	0.119
0.198	0.215
0.216	0.193
0.191	0.133
0.178	0.173
0.239	0.212
0.222	0.193
0.211	0.172
0.132	0.162
0.182	0.144
0.158	0.162
0.167	0.2
0.141	0.198
0.16	0.194
0.193	0.215
0.198	0.147
0.167	0.207
0.25	0.25
0.23	0.235
0.224	0.159
0.204	0.184
0.202	0.163
0.171	0.149
0.226	0.182
0.205	0.133
0.208	0.14
0.18	0.158
0.195	0.181
0.203	0.14
0.135	0.163
0.174	0.195
0.137	0.143
0.167	0.151
0.167	0.154
0.198	0.14
0.206	0.17
0.194	0.206
0.171	0.168
0.196	0.151
0.164	0.2
0.197	0.168
0.184	0.152
0.174	0.141
0.177	0.189
0.149	0.194
0.297	0.138
0.215	0.163
0.146	0.147
0.247	0.131
0.203	0.205
0.182	0.161
0.158	0.158
0.16	0.177
0.227	0.207
0.18	0.188
0.207	0.152
0.177	0.135
0.203	0.16
0.169	0.133
0.26	0.175
0.236	0.15
0.196	0.161
0.225	0.184
0.202	0.236
0.194	0.223
0.188	0.156
0.17	0.186
0.241	0.197
0.239	0.217
0.247	0.192
0.174	0.136
0.335	0.183
0.296	0.185
0.235	0.184
0.215	0.158
0.269	0.198
0.184	0.166
0.217	0.21
0.197	0.164
0.258	0.095
0.23	0.142
0.194	0.172
0.228	0.247
0.243	0.235
0.24	0.201
0.237	0.189
0.316	0.186
0.176	0.199
0.163	0.176
0.147	0.166
0.159	0.174
0.244	0.142
0.176	0.173
0.244	0.204
0.262	0.171
0.227	0.104
0.202	0.128
0.037	0.125
0.16	0.118
0.141	0.119
0.187	0.175
0.201	0.168
0.165	0.165
0.183	0.162
0.215	0.136
0.21	0.208
0.2	0.176
0.229	0.217
0.256	0.197
0.183	0.153
0.169	0.111
0.221	0.174
0.207	0.149
0.283	0.167
0.194	0.153
0.235	0.159
0.176	0.145
0.254	0.103
0.177	0.167
0.2	0.206
0.269	0.142
0.208	0.172
0.193	0.151
0.288	0.163
0.242	0.148
0.198	0.158
0.24	0.179
0.248	0.181
0.194	0.127
0.15	0.1
0.214	0.196
0.226	0.219
0.218	0.159
0.27	0.164
0.182	0.197
0.219	0.178
0.2	0.162
0.185	0.195
0.221	0.106
0.194	0.095
0.22	0.139
0.201	0.179
0.236	0.165
0.218	0.129
0.273	0.129
0.226	0.153
0.245	0.122
0.239	0.155
0.165	0.183
0.223	0.166
0.19	0.147
0.161	0.146
0.198	0.183
0.243	0.132
0.149	0.167962
0.203	0.0315038
0.237	0.207
0.159	0.166
0.158	0.228
0.207	0.164
0.263	0.179
0.224	0.202
0.231	0.198
0.193	0.201
0.216	0.209
0.176	0.151
0.202	0.216
0.195	0.198
0.161	0.21
0.218	0.237
0.192	0.184
0.236	0.186
0.205	0.203
0.203	0.157
0.183	0.155
0.146	0.199
0.209	0.165
0.169	0.136
0.151	0.163
0.17	0.173
0.142	0.173
0.117	0.186
0.153	0.217
0.202	0.185
0.193	0.172
0.171	0.206
0.145	0.199
0.207	0.173
0.182	0.213
0.169	0.215
0.189	0.214
0.171	0.188
0.211	0.105
0.287	0.167
0.194	0.2
0.158	0.189
0.208	0.181
0.213	0.159
0.177	0.19
0.149	0.193
0.201	0.133
0.209	0.22
0.177	0.165
0.21	0.16
0.195	0.162
0.206	0.143
0.189	0.147
0.194	0.167
0.164	0.147
0.175	0.146
0.183	0.145
0.171	0.142
0.169	0.218
0.192	0.242
0.17	0.15
0.155	0.159
0.173	0.204
0.195	0.182
0.183	0.196
0.177	0.179
0.214	0.203
0.13	0.196
0.21	0.172
0.204	0.207
0.145	0.174
0.194	0.176
0.139	0.172
0.218	0.115
0.187	0.126
0.162	0.192
0.109	0.145
0.177	0.142
0.196	0.152
0.034	0.165
	0.207
	0.159
	0.163
	0.162
	0.217
	0.126
	0.191
	0.169
	0.223
	0.212
	0.196
	0.186
	0.168
	0.194
	0.206
	0.152
	0.194
	0.194
	0.142
	0.136
	0.186
	0.136
	0.153
	0.181
	0.159
	0.186
	0.13
	0.11
	0.134
	0.123
	0.163
	0.137
	0.162
	0.02
	0.045
	0.155
	0.149
	0.192
	0.063
	0.067
	0.117
	0.171
	0.037
	0.127
	0.15
	0.179
	0.157
	0.165
	0.154
	0.181
	0.156
	0.201
	0.199
	0.198
	0.161
	0.19
	0.227
	0.2
	0.178
	0.184
	0.154
	0.178
	0.182
	0.162
	0.132
	0.148
	0.138
	0.165
	0.161
	0.17
	0.113
	0.173
	0.19
	0.16
	0.124
	0.207
	0.152
	0.158
	0.127
	0.137
	0.152
	0.175
	0.172
	0.124
	0.157
	0.188
	0.213
	0.158
	0.168
	0.197
	0.121
	0.151
	0.182
	0.155
	0.181
	0.166
	0.152
	0.151
	0.218
	0.168
	0.146
	0.154
	0.167
	0.18
	0.179
	0.165
	0.148
	0.203
	0.149
	0.157
	0.168
	0.177
	0.171
	0.212
	0.148
	0.162
	0.16
	0.162
	0.194
	0.165
	0.227
	0.162
	0.172
	0.16
	0.157
	0.177
	0.164
	0.162
	0.191
	0.173
	0.142
	0.118
	0.16
	0.131
	0.139
	0.148
	0.14
	0.128
	0.135
	0.188
	0.116
	0.117
	0.202
	0.171
	0.149
	0.175
	0.134
	0.226
	0.129
	0.156
	0.142
	0.222
	0.223
	0.189
	0.12
	0.128
	0.136
	0.154
	0.189
	0.145
	0.165
	0.187
	0.146
	0.151
	0.164
	0.165
	0.173
	0.175
	0.186
	0.16
	0.202
	0.17
	0.214
	0.197
	0.189
	0.16
	0.201
	0.2
	0.185
	0.151
	0.188
	0.192
	0.197
	0.196
	0.207
	0.189
	0.141
	0.162
	0.129
	0.147
	0.159
	0.178
	0.156
	0.187
	0.132
	0.127
	0.132
	0.16
	0.177
	0.134
	0.129
	0.138
	0.116
	0.149
	0.18
	0.165
	0.026

## Sheet: Sire_6wk_SpermMorphology Fig.7g
Exp.conditions	Total sperm count (2 males per experiment)	Abnormal	Normal	% Abnormal	% Normal
CON	600	279	321	46.5	53.5
nABX	600	339	261	56.5	43.5
