# Supplementary material for: Paternal microbiome perturbations impact offspring fitness
Source: Nature. 2024 May 1;629(8012):652–9. doi: 10.1038/s41586-024-07336-w (PMC11096121; doi:10.1038/s41586-024-07336-w)
Supplement: Supplementary file 13 — Source Data Extended Data Fig. 9 [file 41586_2024_7336_MOESM13_ESM.xlsx]

## Sheet: ISS leptin Fig.9h
Exp.conditions	ISS leptin gene count per seminiferous tubule/ one testis /male mouse					Log ISS leptin intensity per seminiferous tubule / one testis /male mouse
	Testis 1	Testis 2	Testis 3	Testis 4	Testis 5	Testis 1	Testis 2	Testis 3	Testis 4	Testis 5
CON	41	156.8	41.533	28	12.933	5.54695	6.02087	5.10666	5.07451	5.00593
nABX	6.533	15.933	12.267	45.933	26.533	4.40577	4.81095	4.72641	5.4071	5.05047
