# Supplementary material for: Paternal microbiome perturbations impact offspring fitness
Source: Nature. 2024 May 1;629(8012):652–9. doi: 10.1038/s41586-024-07336-w (PMC11096121; doi:10.1038/s41586-024-07336-w)
Supplement: Supplementary file 14 — Source Data Extended Data Fig. 10 [file 41586_2024_7336_MOESM14_ESM.xlsx]

## Sheet: Leptin-deficient Fig.10a,b,c,d
Wild-type=Control; Ob/Ob=Leptin knockout
Male mice ID	Body weight (g) after 6 weeks treatment	Testis (mg)	Testis (mg)/ Body weight (g)	Sperm count *10^6
Wild-type_6wk old_001	21.11	175	8.28991	5.7
Wild-type_6wk old_002	22.34	158	7.07252	4.3
Wild-type_6wk old_003	22.63	168	7.42377	4.6
Ob/Ob_6wk old_004	36.13	148	4.09632	4.7
Ob/Ob_6wk old_005	39.64	141	3.55701	3.5
Ob/Ob_6wk old_006	36.43	145	3.98024	1.95
