# Supplementary material for: Paternal microbiome perturbations impact offspring fitness
Source: Nature. 2024 May 1;629(8012):652–9. doi: 10.1038/s41586-024-07336-w (PMC11096121; doi:10.1038/s41586-024-07336-w)
Supplement: Supplementary file 15 — Source Data Extended Data Fig. 11 [file 41586_2024_7336_MOESM15_ESM.xlsx]

## Sheet: TaqMan qPCR Fig.11i
Sperm samples harvested from 6-weeks treated male mice
CTR=Control; nABX=nABX treament
		Endogenous control								small RNAs targets
		snoRNA202					miR-141-3p						tRNA-Gly-GCC-2				miRNA-141	tRNA-GG	miRNA-141	tRNA-GG	miRNA-141	tRNA-GG	miRNA-141	tRNA-GG	miRNA-141	tRNA-GG
Samples ID	Ct value (triplicate)			Ct Mean	Ct value exp-1 (triplicate)			Ct value exp-2 (duplicate)		Ct Mean	Ct value exp 1(triplicate)			Ct value exp 2 (duplicate)		Ct Mean	Delta Ct	Delta Ct	Delta Ct Mean	Delta Ct Mean	Delta Delta Ct	Delta Delta Ct	FC	FC	log	log
CTR255	30.7097	30.8159	31.0799	30.8685	31.3851	31.6628	32.0131	32.0386	31.3548	31.6909	30.3569	31.0774	30.3749	30.5359	30.4506	30.5592	0.822381	-0.309324	1.09087	-0.265702	-0.268492	-0.0436221	1.20455	1.0307	0.080824	0.0131315
CTR256	31.2184	31.3039	31.1351	31.2191	32.7017	31.9825	32.1756	32.2904	32.7491	32.3799	29.9898	30.2468	30.476	30.3022	30.7249	30.3479	1.16073	-0.871204	1.09087	-0.265702	0.0698588	-0.605502	0.952731	1.52151	-0.0210296	0.182274
CTR257	30.3212	30.4936	30.5105	30.4418	32.1493	32.0547	32.1427	31.9044	32.0858	32.0674	30.4512	30.2085	30.9721	30.5853	30.7022	30.5839	1.62563	0.142112	1.09087	-0.265702	0.534754	0.407814	0.690276	0.753765	-0.160977	-0.122764
CTR258	30.8685	31.2191	30.4418	30.8431				31.4273	31.7685	31.5979				30.8554	30.7821	30.8187	0.754751	-0.0243915	1.09087	-0.265702	-0.336121	0.24131	1.26236	0.845977	0.101183	-0.0726417
nABX263	31.9764	31.9607	31.5832	31.8401	32.4175	32.7657	32.9823	32.1102	32.5422	32.5636	30.0178	30.84	30.2757	30.5263	30.2029	30.3725	0.723484	-1.46756	1.09087	-0.265702	-0.367388	-1.20185	1.29002	2.30035	0.110595	0.361794
nABX264	32.5725	32.5326	32.4566	32.5206	31.3084	31.1951	31.575	31.3718	31.631	31.4163	30.157	30.6757	30.3208	30.4917	30.6175	30.4525	-1.1043	-2.06804	1.09087	-0.265702	-2.19517	-1.80234	4.57943	3.48785	0.660811	0.542557
nABX265	30.1068	30.1464	30.0491	30.1008	31.3633	31.4119	31.5054	30.9637	31.5866	31.3662	29.7022	29.9778	29.8771	30.0659	30.286	29.9818	1.26538	-0.119018	1.09087	-0.265702	0.174503	0.146684	0.886072	0.903324	-0.0525308	-0.0441564
nABX266	31.8401	32.5206	30.1008	31.4871				30.8095	31.125	30.9672				29.8576	29.8763	29.867	-0.519908	-1.62015	1.09087	-0.265702	-1.61078	-1.35445	3.05417	2.557	0.484893	0.40773
Note: normalized using the average Ct of the endogenous control per sample
