# Supplementary material for: Paternal microbiome perturbations impact offspring fitness
Source: Nature. 2024 May 1;629(8012):652–9. doi: 10.1038/s41586-024-07336-w (PMC11096121; doi:10.1038/s41586-024-07336-w)
Supplement: Supplementary file 16 — Source Data Extended Data Fig. 12 [file 41586_2024_7336_MOESM16_ESM.xlsx]

## Sheet: Feto-placental vessels Fig.12d
Placenta E13.5: feto-placental vascularisation within the labyrinth area
CTR=Control; TRT= nABX treament
Sire mice code & Subregions of the labyrinth area	Threshold standard: Vessels positive area ¬µm^2	Labyrinth Area ¬µm^2	Ratio placental capillary/Labyrinth area ¬µm^2
CTR374_1	1044678	3.86235e+06	0.270477
CTR374_2	1.29907e+06	4.03763e+06	0.321741
CTR374_3	1.09631e+06	3.59744e+06	0.304747
CTR374_4	1.21054e+06	3.79301e+06	0.319151
CTR374_5	1.607e+06	4.26097e+06	0.377144
CTR374_6	1.18732e+06	3.64514e+06	0.325728
CTR370_1	1.20509e+06	3533956	0.341004
CTR370_2	1.26024e+06	3.6895e+06	0.341574
CTR370_3	1.22051e+06	3.86616e+06	0.315691
CTR370_4	725156	2.64032e+06	0.274647
CTR370_5	837362	2.88381e+06	0.290366
CTR370_6	749698	3.1646e+06	0.236902
CTR374b_1	583013	4.33842e+06	0.134384
CTR374b_2	657397	4.4357e+06	0.148206
CTR374b_3	805385	4.3482e+06	0.185223
CTR374b_4	982299	4.17631e+06	0.235207
CTR374b_5	747622	4.10385e+06	0.182176
CTR374b_6	736954	3.72391e+06	0.197898
CTR373_1	1.46726e+06	4.76373e+06	0.308007
CTR373_2	1.39845e+06	4.68363e+06	0.298582
CTR373_3	1.18653e+06	4.41117e+06	0.268984
CTR373_4	1.57665e+06	4.32618e+06	0.364444
CTR373_5	1.60679e+06	4.30311e+06	0.373402
CTR373_6	1.55987e+06	4.46724e+06	0.34918
CTR370b_1	1.08916e+06	3.74339e+06	0.290957
CTR370b_2	1.2206e+06	3.915e+06	0.311775
CTR370b_3	1.00347e+06	3.87812e+06	0.25875
CTR370b_4	858838	3.06722e+06	0.280006
CTR370b_5	876816	3.08942e+06	0.283812
CTR370b_6	602368	3.11585e+06	0.193324
TRT376_1	509358	2.79652e+06	0.18214
TRT376_2	651045	2.796e+06	0.232849
TRT376_3	763011	3.12183e+06	0.244411
TRT376_4	246085	1.8164e+06	0.13548
TRT376_5	420097	1.69669e+06	0.247598
TRT376_6	491490	1.87168e+06	0.262594
TRT379_1	376089	3.91891e+06	0.0959678
TRT379_2	490668	3.84731e+06	0.127535
TRT379_3	571056	3.8806e+06	0.147157
TRT377_1	532650	4.09167e+06	0.130179
TRT377_2	758188	4170536	0.181796
TRT377_3	1.08651e+06	4288268	0.253368
TRT377_4	520414	4.32034e+06	0.120457
TRT377_5	751249	4.14245e+06	0.181354
TRT377_6	1.1309e+06	4.03038e+06	0.280594
TRT379b_1	1.09134e+06	4.67636e+06	0.233373
TRT379b_2	1.24381e+06	4.62632e+06	0.268855
TRT379b_3	988946	4.64156e+06	0.213063
TRT379b_4	830761	4.8965e+06	0.169664
TRT379b_5	1.24381e+06	4.62632e+06	0.268855
TRT379b_6	1.14207e+06	4.86888e+06	0.234564
TRT377b_1	967564	2.81173e+06	0.344117
TRT377b_2	1076924	3174537	0.339238
TRT377b_3	966800	2.90185e+06	0.333167
TRT377b_4	947704	2.71949e+06	0.348486
TRT377b_5	953008	3.11008e+06	0.306426
TRT377b_6	776630	2.76234e+06	0.281149

## Sheet: Trophoblastic cell count Fig12e
Placenta E13.5: placental trophoblastic cells count in labyrinth area
CTR=Control; TRT= nABX treament
Sire mice code & Subregions of the labyrinth area	Num Positive (trophoblastic cells)	Labyrinth Area ¬µm^2	Number of trophoblastic cells /μm2	Per 1000 µm2	Number of trophoblastic cells /1000μm2
CTR374_1	10250	3.86235e+06	0.00265382	1000	2.65382
CTR374_2	10778	4.03763e+06	0.00266939	1000	2.66939
CTR374_3	11357	4.26097e+06	0.00266535	1000	2.66535
CTR374_4	9719	3.59744e+06	0.00270165	1000	2.70165
CTR374_5	10489	3.79301e+06	0.00276535	1000	2.76535
CTR374_6	9726	3.64514e+06	0.00266821	1000	2.66821
CTR370_1	9156	3533956	0.00259086	1000	2.59086
CTR370_2	9852	3.6895e+06	0.00267028	1000	2.67028
CTR370_3	10584	3.86616e+06	0.0027376	1000	2.7376
CTR370_4	6222	2.64032e+06	0.00235653	1000	2.35653
CTR370_5	7030	2.88381e+06	0.00243775	1000	2.43775
CTR370_6	7795	3.1646e+06	0.00246319	1000	2.46319
CTR374_1	9366	4.33842e+06	0.00215885	1000	2.15885
CTR374_2	9561	4.4357e+06	0.00215546	1000	2.15546
CTR374_3	9086	4.3482e+06	0.0020896	1000	2.0896
CTR374_4	8744	4.17631e+06	0.00209371	1000	2.09371
CTR374_5	8894	4.10385e+06	0.00216723	1000	2.16723
CTR374_6	6798	3.72391e+06	0.0018255	1000	1.8255
CTR370b-1	7491	3.74339e+06	0.00200113	1000	2.00113
CTR370b-2	8316	3.915e+06	0.00212414	1000	2.12414
CTR370b-3	8868	3.87812e+06	0.00228667	1000	2.28667
CTR370b-4	6876	3.06722e+06	0.00224177	1000	2.24177
CTR370b-5	6815	3.08942e+06	0.00220592	1000	2.20592
CTR370b-6	8002	3.11585e+06	0.00256816	1000	2.56816
CTR373b-1	10929	4.76373e+06	0.00229421	1000	2.29421
CTR373b-2	10297	4.68363e+06	0.00219851	1000	2.19851
CTR373b-3	10149	4.41117e+06	0.00230075	1000	2.30075
CTR373b-4	9632	4.32618e+06	0.00222644	1000	2.22644
CTR373b-5	9857	4.30311e+06	0.00229067	1000	2.29067
CTR373b-6	9712	4.46724e+06	0.00217405	1000	2.17405
TRT376_1	5830	2.79652e+06	0.00208473	1000	2.08473
TRT376_2	6362	2.796e+06	0.0022754	1000	2.2754
TRT376_3	7034	3.12183e+06	0.00225316	1000	2.25316
TRT376_4	4144	1.8164e+06	0.00228144	1000	2.28144
TRT376_5	3815	1.69669e+06	0.0022485	1000	2.2485
TRT376_6	3842	1.87168e+06	0.0020527	1000	2.0527
TRT379_1	8258	3.91891e+06	0.00210722	1000	2.10722
TRT379_2	8432	3.84731e+06	0.00219166	1000	2.19166
TRT379_3	8625	3.8806e+06	0.0022226	1000	2.2226
TRT377-1	9814	4.09167e+06	0.00239853	1000	2.39853
TRT377-2	9802	4170536	0.0023503	1000	2.3503
TRT377-3	9854	4288268	0.0022979	1000	2.2979
TRT377-4	9721	4.32034e+06	0.00225006	1000	2.25006
TRT377-5	9489	4.14245e+06	0.00229067	1000	2.29067
TRT377-6	9214	4.03038e+06	0.00228614	1000	2.28614
TRT377b-1	5799	2.81173e+06	0.00206243	1000	2.06243
TRT377b-2	7836	3174537	0.00246839	1000	2.46839
TRT377b-3	8240	3.11008e+06	0.00264945	1000	2.64945
TRT377b-4	7127	2.76234e+06	0.00258005	1000	2.58005
TRT377b-5	7348	2.90185e+06	0.00253218	1000	2.53218
TRT377b-6	7182	2.71949e+06	0.00264094	1000	2.64094
TRT379-b-1	8359	4.67636e+06	0.0017875	1000	1.7875
TRT379-b-2	8355	4.62632e+06	0.00180597	1000	1.80597
TRT379-b-3	8816	4.64156e+06	0.00189936	1000	1.89936
TRT379-b-4	8256	4.8965e+06	0.0016861	1000	1.6861
TRT379-b-5	6044	3.96666e+06	0.0015237	1000	1.5237
TRT379-b-6	9057	4.86888e+06	0.00186018	1000	1.86018

## Sheet: Placenta infarction area Fig12f
Placenta E18.5: placental infarction number and area analysis
CTR=Control; TRT= nABX treament
Sire mice code & Subregions of the labyrinth area	Placental infarction area /µm^2	Total number of infraction/placenta
CTR001_1	8120.5
CTR001_2	2776.1
CTR001_3	2387.6	4
CTR001_4	4038.1
CTR002_1	6408.3
CTR002_2	8033.4
CTR002_3	2313.2	5
CTR002_4	2306.3
CTR002_5	5976.2
CTR003_1	10727.8
CTR003_2	3644.9
CTR003_3	2950.1	6
CTR003_4	3918.8
CTR003_5	2500.5
CTR003_6	11106.1
TRT001_1	15756
TRT001_2	11078.4
TRT001_3	8561.6
TRT001_4	1157.1	9
TRT001_5	18235.4
TRT001_6	3340.5
TRT001_7	10530.3
TRT001_8	9647.9
TRT001_9	14248.6
TRT002_1	11064.1
TRT002_2	2144.7
TRT002_3	6789.5	7
TRT002_4	11210.6
TRT002_5	8781.9
TRT002_6	9651
TRT002_7	16603.9
TRT003_1	6860.3
TRT003_2	2964
TRT003_3	5552.9
TRT003_4	1805.7	9
TRT003_5	2069.5
TRT003_6	12296.8
TRT003_7	4125.6
TRT003_8	9095.4
TRT003_9	4663.8
